# Supplementary material for: Lymphocyte infiltration and thyrocyte destruction are driven by stromal and immune cell components in Hashimoto’s thyroiditis
Source: Nat Commun. 2022 Feb 9;13:775. doi: 10.1038/s41467-022-28120-2 (PMC8828859; doi:10.1038/s41467-022-28120-2)
Supplement: Supplementary file 4 — Supplementary Data 1 [file 41467_2022_28120_MOESM4_ESM.xlsx]

## Sheet: Cluster_marker
Supplementary Data 1. Marker genes of cell clusters and subclusters in the thyroid tissues of HT patients (Cluster_marker)
( Hypothesis tests for linear mixed effect models were two-sided with the Bonferroni correction.)
gene_id	cell_group	marker_score	mean_expression	fraction_expressing	specificity	p-value	q-value
CCL5	0	0.408649	14.5262	0.640381	0.638134	0	0
CD7	0	0.344063	3.43828	0.512465	0.671389	0	0
IL7R	0	0.338121	8.5135	0.551566	0.61302	0	0
CCL4	0	0.315246	24.7595	0.548804	0.574423	0	0
NKG7	0	0.303544	4.76175	0.484047	0.627096	0	0
TRBC1	0	0.273392	4.00165	0.455266	0.600511	0	0
GZMK	0	0.250814	4.1565	0.407006	0.61624	0	0
GZMA	0	0.230167	2.48915	0.377571	0.6096	0	0
CCL4L2	0	0.221252	12.9145	0.397849	0.556121	0	0
DUSP2	0	0.220655	4.17227	0.520823	0.423666	0	0
RGS1	0	0.21847	7.66348	0.602587	0.362554	0	0
CD8A	0	0.217117	1.84995	0.323425	0.671305	0	0
CTSW	0	0.190769	1.39573	0.282579	0.675101	0	0
MT-ND2	0	0.18942	16.3775	0.936696	0.202221	1.89663e-110	1.89663e-107
XCL2	0	0.168887	2.31547	0.249437	0.677075	0	0
TRGC2	0	0.166403	1.25983	0.240424	0.692121	0	0
HSPA1A	0	0.156411	14.441	0.655571	0.238588	0.154794	1
CD8B	0	0.156283	1.11474	0.238099	0.656377	0	0
FTH1	0	0.155927	17.4077	0.905662	0.172169	0.0258523	1
RARRES3	0	0.155459	2.07387	0.451995	0.34394	0	0
KLRB1	0	0.152805	1.76807	0.243695	0.627034	0	0
IFNG	0	0.148022	2.85927	0.243622	0.607587	0	0
AC092580.4	0	0.147359	1.10769	0.235046	0.626937	0	0
DUSP4	0	0.142345	1.8947	0.315357	0.451378	0	0
XCL1	0	0.139444	1.99276	0.204811	0.68084	0	0
KLRD1	0	0.138625	1.40667	0.201541	0.687827	0	0
IGHG4	0	0.13595	8.74255	0.878625	0.15473	9.20986e-298	9.20986e-295
CRTAM	0	0.133776	1.19536	0.20532	0.651548	0	0
ID2	0	0.123291	2.15575	0.370885	0.332424	0	0
MT2A	0	0.121986	11.3649	0.605495	0.201465	0.180354	1
LAG3	0	0.121116	0.991224	0.196163	0.617426	0	0
FTL	0	0.120562	9.91925	0.877753	0.137353	2.38124e-269	2.38124e-266
CTLA4	0	0.120181	1.06582	0.192165	0.625403	0	0
SSR4	0	0.113443	3.19503	0.610728	0.185751	0	0
IGKC	0	0.111151	41.0676	0.999346	0.111224	8.95449e-298	8.95449e-295
ANXA1	0	0.107462	3.79952	0.449887	0.238865	1.29072e-305	1.29072e-302
RPL36A	0	0.107106	3.42192	0.467185	0.229257	1.13146e-08	1.13146e-05
ITGB2	0	0.106235	1.38308	0.324224	0.32766	0	0
GNLY	0	0.104934	4.06118	0.153572	0.683291	0	0
IGHG3	0	0.102838	5.55237	0.733193	0.140261	1.33812e-306	1.33812e-303
IGHA1	0	0.101525	5.0762	0.739225	0.13734	1.61097e-40	1.61097e-37
PRF1	0	0.100698	0.542782	0.154372	0.652309	0	0
BATF	0	0.0993194	1.02916	0.190203	0.522176	0	0
GZMB	0	0.0983259	1.07932	0.158514	0.620296	0	0
IGLC2	0	0.0965167	11.9432	0.918017	0.105136	1.38346e-72	1.38346e-69
RPL17	0	0.093298	2.45203	0.403736	0.231087	1.75004e-32	1.75004e-29
S100A6	0	0.0907954	4.59391	0.680573	0.13341	0.27986	1
DDIT4	0	0.090692	1.61248	0.294207	0.308259	2.82359e-76	2.82359e-73
GPR183	0	0.0905884	2.43188	0.387964	0.233497	4.38669e-187	4.38669e-184
TNFRSF18	0	0.0901258	0.719883	0.149648	0.602254	0	0
GZMH	0	0.0897073	0.703316	0.143615	0.624637	0	0
SAT1	0	0.0885799	4.42249	0.553601	0.160007	6.03465e-56	6.03465e-53
MT1X	0	0.0879565	4.17581	0.326841	0.269111	1.88371e-59	1.88371e-56
CXCR6	0	0.0869498	0.48533	0.124864	0.696357	0	0
ZFP36	0	0.0863517	3.21392	0.492841	0.175212	1.01612e-46	1.01612e-43
IGHG1	0	0.0854983	7.30458	0.80282	0.106498	0	0
RGCC	0	0.0842481	2.26084	0.387528	0.217399	2.36996e-06	0.00236996
NFKBIA	0	0.0834014	2.87155	0.39654	0.210322	2.44063e-19	2.44063e-16
RGS2	0	0.0831443	2.05324	0.337016	0.246707	9.17593e-45	9.17593e-42
IGLC3	0	0.082869	6.35305	0.76728	0.108004	1.33151e-59	1.33151e-56
VIM	0	0.0803371	6.00166	0.711171	0.112965	4.45314e-272	4.45314e-269
CRIP1	0	0.0797905	2.11103	0.414928	0.192299	3.60892e-32	3.60892e-29
S100A10	0	0.0761134	2.91862	0.530053	0.143596	0.850182	1
TNFRSF4	0	0.0757862	0.819503	0.140853	0.538051	0	0
CTSC	0	0.0754805	1.15467	0.274221	0.275255	7.99783e-77	7.99783e-74
TNFRSF9	0	0.0698445	0.490679	0.109165	0.639808	0	0
TNF	0	0.0690664	1.26834	0.175521	0.393493	0	0
S100A11	0	0.0671871	2.15346	0.443928	0.151347	2.31994e-113	2.31994e-110
AREG	0	0.0660011	1.88258	0.226179	0.291809	8.18477e-136	8.18477e-133
TSTD1	0	0.0653614	1.00585	0.276328	0.236535	2.98798e-150	2.98798e-147
HSP90B1	0	0.0645699	2.17966	0.4589	0.140706	0	0
HSPB1	0	0.0626664	2.93926	0.443346	0.141349	3.33868e-279	3.33868e-276
H1FX	0	0.0601567	1.15939	0.261574	0.229979	1.33071e-23	1.33071e-20
KLRC1	0	0.0596198	0.461584	0.0884512	0.674042	0	0
TRDC	0	0.0594536	0.516235	0.09303	0.63908	0	0
HSPA5	0	0.0583469	1.3753	0.332655	0.175398	4.85412e-122	4.85412e-119
CD40LG	0	0.0581495	0.507871	0.094629	0.6145	0	0
ZNF683	0	0.0568131	0.338847	0.0848899	0.669256	0	0
CXCL13	0	0.0551913	2.12005	0.0910677	0.606047	0	0
NMB	0	0.0539907	0.979933	0.0973181	0.554785	0	0
PEBP1	0	0.0522312	1.39196	0.336144	0.155384	4.14006e-48	4.14006e-45
HSPA6	0	0.0512912	2.1604	0.160041	0.320488	2.36398e-28	2.36398e-25
H2AFZ	0	0.0504055	1.77706	0.349299	0.144305	1.13039e-19	1.13039e-16
LAIR2	0	0.0499278	0.368861	0.0734065	0.680155	0	0
XBP1	0	0.0490439	0.901382	0.234973	0.208721	5.20238e-242	5.20238e-239
CD4	0	0.0485262	0.539984	0.124646	0.389313	4.93112e-210	4.93112e-207
HMGN2	0	0.0484384	1.98398	0.44698	0.108368	7.55413e-63	7.55413e-60
DBI	0	0.0480161	1.42618	0.356131	0.134827	2.59257e-132	2.59257e-129
PLCG2	0	0.0478705	2.83697	0.306272	0.1563	6.23272e-128	6.23272e-125
CTSD	0	0.0470467	0.864246	0.247838	0.189829	7.65796e-06	0.00765796
TRGC1	0	0.0469792	0.239837	0.0666473	0.704892	0	0
RTKN2	0	0.0453947	0.495736	0.0802384	0.565748	0	0
HMGB2	0	0.044904	1.54659	0.334545	0.134224	1.35477e-11	1.35477e-08
CSTB	0	0.0448774	1.05387	0.275674	0.162791	1.20134e-78	1.20134e-75
HAVCR2	0	0.0448531	0.570484	0.122029	0.36756	9.2072e-219	9.2072e-216
ATP1B3	0	0.0439073	0.903428	0.214114	0.205065	0.119165	1
CITED2	0	0.0430695	0.719399	0.155389	0.277172	0.156135	1
GADD45B	0	0.042872	1.76028	0.312523	0.13718	8.90171e-219	8.90171e-216
ITM2C	0	0.0427802	0.452645	0.133222	0.32112	3.12346e-10	3.12346e-07
CD63	0	0.0427392	1.55556	0.359983	0.118726	0	0
HLA-DRA	1	0.358119	39.854	0.975071	0.367274	0	0
HLA-DQA1	1	0.316442	7.43351	0.774731	0.408454	0	0
HLA-DPB1	1	0.308717	14.2384	0.907875	0.340043	0	0
VPREB3	1	0.247211	3.80557	0.547989	0.451125	0	0
IGHM	1	0.210893	4.07033	0.474448	0.444502	0	0
IGHD	1	0.209314	2.68448	0.348555	0.600519	0	0
NCF1	1	0.203239	2.75912	0.516941	0.393157	0	0
FTH1	1	0.187353	20.9822	0.944476	0.198367	2.67058e-36	2.67058e-33
MT-ND2	1	0.170345	14.7481	0.911955	0.186792	2.20621e-35	2.20621e-32
BASP1	1	0.169648	3.21765	0.48068	0.352934	0	0
FTL	1	0.15937	13.4271	0.920907	0.173057	3.26005e-10	3.26005e-07
RPL36A	1	0.150409	4.2287	0.559093	0.269022	1.193e-148	1.193e-145
IGKC	1	0.14987	60.5394	0.999887	0.149887	3.08986e-16	3.08986e-13
IGHG4	1	0.141372	8.94878	0.897564	0.157506	4.82096e-190	4.82096e-187
PLCG2	1	0.140289	5.63639	0.533598	0.262912	2.56757e-179	2.56757e-176
CTSS	1	0.138491	2.43482	0.501756	0.276013	1.35785e-140	1.35785e-137
GPR183	1	0.136874	3.44932	0.449972	0.304183	3.47933e-260	3.47933e-257
IGLC2	1	0.133516	17.6232	0.940963	0.141893	0.0647065	1
IGHA1	1	0.129073	6.35453	0.791615	0.16305	0.00391882	1
SAT1	1	0.12702	5.58553	0.664816	0.19106	8.4602e-19	8.4602e-16
RPL17	1	0.124973	3.03814	0.459943	0.271714	1.20999e-124	1.20999e-121
IGLC3	1	0.124408	9.80255	0.825156	0.15077	0.000302889	0.302889
CYBB	1	0.119679	1.35058	0.32034	0.373599	0	0
CCR7	1	0.119061	1.35951	0.256771	0.463685	0	0
HSPA1A	1	0.117321	11.5877	0.580737	0.202021	8.46191e-189	8.46191e-186
RP11-231C14.7	1	0.113614	1.21522	0.276147	0.411425	0	0
BCL2A1	1	0.113476	1.56644	0.327705	0.346276	0	0
CD72	1	0.109971	0.923822	0.215524	0.510251	0	0
BCAS4	1	0.109386	1.12124	0.284306	0.384746	0	0
PHACTR1	1	0.108253	1.48637	0.280113	0.38646	0	0
IER5	1	0.108218	2.26302	0.290765	0.372183	1.81051e-178	1.81051e-175
IGHG3	1	0.106774	5.69258	0.746856	0.142965	2.4818e-153	2.4818e-150
IGHG1	1	0.097861	8.2856	0.833541	0.117404	5.82861e-139	5.82861e-136
TCL1A	1	0.0951721	1.66217	0.272068	0.34981	0	0
SSR4	1	0.0924097	2.74062	0.55898	0.165318	0	0
CHCHD10	1	0.0905059	1.6028	0.375864	0.240794	1.67207e-58	1.67207e-55
HSPB1	1	0.0897589	4.72737	0.44238	0.2029	5.85595e-86	5.85595e-83
KIAA0125	1	0.0877592	0.786536	0.190708	0.460175	4.82137e-259	4.82137e-256
DBI	1	0.0863022	2.34319	0.438527	0.1968	0.00159591	1
HMGN2	1	0.0848617	3.10198	0.555354	0.152806	2.66887e-21	2.66887e-18
AC079767.4	1	0.0847956	0.918722	0.19796	0.428346	0	0
RP5-887A10.1	1	0.0846857	0.694007	0.135751	0.623832	0	0
LRMP	1	0.0824138	1.45507	0.293371	0.28092	0	0
MARCKSL1	1	0.0802453	1.82401	0.295977	0.27112	8.30576e-236	8.30576e-233
C6orf48	1	0.0779116	1.17551	0.295751	0.263437	1.88043e-66	1.88043e-63
RGS2	1	0.0746438	1.8678	0.324986	0.229683	0.000594802	0.594802
NEIL1	1	0.073829	0.911072	0.187649	0.393442	0	0
CD24	1	0.0710402	1.66578	0.325552	0.218214	0	0
PRDX1	1	0.070968	2.25174	0.443286	0.160095	2.58108e-79	2.58108e-76
NFKBIA	1	0.0707349	2.40355	0.384816	0.183815	4.09998e-81	4.09998e-78
STAG3	1	0.0704637	0.79067	0.176091	0.400156	0	0
TSTD1	1	0.0659867	1.06675	0.266856	0.247275	8.83923e-50	8.83923e-47
WEE1	1	0.0656216	0.997955	0.195354	0.335911	1.40364860251157e-316	1.40364860251157e-313
RGS1	1	0.06522	2.87233	0.37881	0.172171	1.47803e-150	1.47803e-147
DUSP2	1	0.0652077	1.83836	0.288159	0.226291	5.16279e-21	5.16279e-18
PLEK	1	0.0651133	1.13107	0.262096	0.248433	1.00362e-113	1.00362e-110
CTSZ	1	0.0641831	1.32708	0.329745	0.194645	5.29852e-07	0.000529852
MYC	1	0.0635939	1.14378	0.176204	0.360911	7.04987e-93	7.04987e-90
AL928768.3	1	0.0632019	0.66932	0.120793	0.523224	1.24799e-238	1.24799e-235
JCHAIN	1	0.0628236	1.66281	0.33813	0.185797	4.40728e-18	4.40728e-15
MT2A	1	0.0605888	6.2586	0.473881	0.127857	0	0
ZFP36	1	0.0605745	2.44519	0.425836	0.142248	0	0
RNASE6	1	0.0594677	0.633346	0.145042	0.410002	1.18585e-123	1.18585e-120
BCL7A	1	0.0586868	0.898938	0.201813	0.290798	0	0
METAP2	1	0.0567877	1.50386	0.304363	0.186579	0.00178988	1
HSP90B1	1	0.0557621	2.04907	0.415524	0.134197	0	0
GADD45B	1	0.0539843	2.20879	0.330878	0.163155	3.18506e-135	3.18506e-132
AREG	1	0.0526421	1.47264	0.217224	0.24234	5.19104e-07	0.000519104
CR2	1	0.0523039	0.420277	0.113768	0.459743	0	0
EGR3	1	0.0520861	0.700085	0.14085	0.369799	1.8603e-144	1.8603e-141
SNX10	1	0.0490319	0.546987	0.155581	0.315154	4.10124e-116	4.10124e-113
GRASP	1	0.0481735	0.724746	0.158074	0.304754	1.47508e-23	1.47508e-20
HMGA1	1	0.0470828	0.792406	0.225496	0.208797	8.57841e-68	8.57841e-65
DDIT4	1	0.0460166	1.03759	0.208385	0.220824	1.94691e-62	1.94691e-59
CHI3L2	1	0.045727	0.4349	0.117734	0.388393	4.39656e-278	4.39656e-275
PDLIM1	1	0.0457127	0.808605	0.21779	0.209893	0.779482	1
GPX1	1	0.0456915	1.22201	0.310255	0.147271	6.77368e-110	6.77368e-107
ZFAND2A	1	0.0455991	0.814404	0.185042	0.246425	1.43919e-11	1.43919e-08
CD70	1	0.045579	0.413232	0.091898	0.495974	4.82553e-242	4.82553e-239
LINC01480	1	0.0448644	0.598994	0.136431	0.328844	4.26123e-26	4.26123e-23
C1orf162	1	0.0442382	0.69417	0.159433	0.277471	2.2593e-46	2.2593e-43
CAPG	1	0.0442338	0.747846	0.200567	0.220544	7.37677e-17	7.37677e-14
PEBP1	1	0.0437088	1.20264	0.314561	0.138952	3.01207e-103	3.01207e-100
DCK	1	0.0434049	0.570303	0.165439	0.262362	3.89486e-78	3.89486e-75
VIM	1	0.042712	3.59137	0.564533	0.0756591	0	0
LMO2	1	0.0420628	0.911543	0.168725	0.249298	7.25017e-50	7.25017e-47
PSAP	1	0.0412193	1.29308	0.327252	0.125956	1.70985e-268	1.70985e-265
ITGB2	1	0.0398291	0.740294	0.195127	0.204118	6.83781e-25	6.83781e-22
TUBA1B	1	0.0397342	1.43249	0.323853	0.122692	5.46854e-88	5.46854e-85
CCDC144A	1	0.0388615	0.727364	0.113994	0.340907	3.56273e-148	3.56273e-145
MZB1	1	0.038836	0.825093	0.213824	0.181626	2.8575e-181	2.8575e-178
CRIP1	1	0.0384579	1.38636	0.275467	0.13961	2.86799e-114	2.86799e-111
GCSAM	1	0.0366945	0.471425	0.129745	0.28282	7.43915e-150	7.43915e-147
SLBP	1	0.0365891	0.63361	0.180963	0.202191	3.03768e-08	3.03768e-05
CSTB	1	0.0364189	0.950505	0.24204	0.150466	5.82256e-133	5.82256e-130
S100A10	1	0.0363579	1.80089	0.367479	0.0989387	0	0
RGS13	1	0.0360976	0.760081	0.136657	0.264147	7.25457e-177	7.25457e-174
GM2A	1	0.0359763	0.391397	0.115014	0.312799	1.50196e-60	1.50196e-57
RHOB	1	0.0359185	0.867075	0.188895	0.19015	8.53156e-62	8.53156e-59
CD86	1	0.0353974	0.382521	0.111275	0.318108	1.07335e-121	1.07335e-118
IGHG1	2	0.45131	48.8161	0.988677	0.456479	0	0
IGLC2	2	0.434245	77.1422	0.990942	0.438215	0	0
IGKC	2	0.418538	232.883	0.999881	0.418588	0	0
IGLC3	2	0.410761	38.2198	0.964958	0.425677	0	0
IGHA1	2	0.360931	19.0484	0.961502	0.375382	0	0
IGHG2	2	0.340113	5.39755	0.777354	0.437526	0	0
IGHG3	2	0.33954	18.2459	0.981049	0.346099	0	0
IGHG4	2	0.318505	22.7797	0.996186	0.319724	0	0
DERL3	2	0.315067	0.541261	0.877831	0.358915	0	0
JCHAIN	2	0.311491	4.55295	0.778784	0.399971	0	0
MZB1	2	0.309731	1.7069	0.983671	0.314872	0	0
IGHGP	2	0.274259	4.19219	0.672348	0.407913	0	0
FKBP11	2	0.251563	0.513598	0.905244	0.277895	0	0
IGLL5	2	0.238413	3.65037	0.399881	0.596211	0	0
IGKV1-12	2	0.233869	0.94455	0.477473	0.489805	0	0
SSR4	2	0.230643	4.29269	0.993087	0.232248	0	0
XBP1	2	0.205327	0.950035	0.945411	0.217183	0	0
IGKV3-20	2	0.184154	0.935392	0.449583	0.409611	0	0
IGLV3-1	2	0.178645	0.311624	0.374851	0.476577	0	0
IGHA2	2	0.168304	2.14283	0.388915	0.432752	0	0
IGLV6-57	2	0.1647	0.372342	0.394636	0.417346	0	0
IGLV2-14	2	0.145961	1.17577	0.271871	0.536874	0	0
IGKV4-1	2	0.135817	0.564445	0.325745	0.416942	0	0
IGKV3-11	2	0.132578	0.571142	0.338856	0.391251	0	0
IGLV2-11	2	0.131345	0.759094	0.262098	0.50113	0	0
IGLV2-23	2	0.131271	0.740954	0.290226	0.452306	0	0
TNFRSF17	2	0.13078	0.123019	0.539928	0.242217	0	0
IGKV3-15	2	0.124028	0.37266	0.247318	0.501493	0	0
HSP90B1	2	0.120366	1.83051	0.978188	0.12305	0	0
IGLV2-8	2	0.103713	0.592226	0.197497	0.525137	0	0
IGHV3-23	2	0.098506	0.603804	0.223361	0.441017	0	0
ITM2C	2	0.0978342	0.166012	0.651728	0.150115	0	0
SDC1	2	0.0932727	0.0529025	0.328725	0.283741	0	0
IGLV1-44	2	0.0861503	0.539685	0.193206	0.445898	0	0
IGLV3-19	2	0.0786237	0.48206	0.185816	0.423126	0	0
IGKV1-39	2	0.0781129	0.283603	0.210012	0.371945	0	0
IGKV1-5	2	0.07656	0.261737	0.172467	0.443911	0	0
JSRP1	2	0.0756279	0.0681331	0.265316	0.285049	0	0
IGLV1-40	2	0.0736515	0.43766	0.148987	0.494349	0	0
ANKRD28	2	0.0693753	0.212815	0.504052	0.137635	0	0
IGLV1-47	2	0.0668918	0.353376	0.14565	0.459266	1.08183e-306	1.08183e-303
HSPA5	2	0.0651294	0.494703	0.81764	0.0796554	0	0
IGHV4-59	2	0.0594489	0.178875	0.166865	0.356269	0	0
IGLC7	2	0.0578681	0.795454	0.143743	0.402581	2.68832e-87	2.68832e-84
IGLV3-25	2	0.0574431	0.257265	0.118832	0.483398	5.41035e-269	5.41035e-266
IGLV1-51	2	0.0560733	0.295644	0.115137	0.487013	0	0
RP11-16E12.2	2	0.0527969	0.0667299	0.31764	0.166216	0	0
IGHV4-34	2	0.0508041	0.166737	0.123719	0.410642	0	0
DNAAF1	2	0.0487741	0.0933884	0.154827	0.315023	0	0
H1FX	2	0.0457645	0.292522	0.573063	0.0798594	0	0
RGS1	2	0.0449439	0.742975	0.746722	0.0601883	2.93931e-193	2.93931e-190
IGHM	2	0.0442177	0.876813	0.321573	0.137504	1.87541e-16	1.87541e-13
IGHV3-30	2	0.0435979	0.176342	0.0973778	0.447719	0	0
IGHV4-39	2	0.0430297	0.121204	0.0973778	0.441884	0	0
IGHV3-7	2	0.0387957	0.33599	0.0865316	0.448341	5.11087e-196	5.11087e-193
IGHV1-18	2	0.0375425	0.265644	0.0907032	0.413905	2.25299e-236	2.25299e-233
IGHV3-21	2	0.0363839	0.183736	0.0878427	0.414194	2.27585e-301	2.27585e-298
CH17-262H11.1	2	0.0355755	0.139518	0.0768772	0.462757	0	0
IGKV1-9	2	0.0352599	0.109676	0.0843862	0.41784	1.48549e-285	1.48549e-282
CITED2	2	0.0351556	0.144898	0.432777	0.0812325	0	0
IGHV1-3	2	0.033246	0.160344	0.0740167	0.44917	0	0
AC233755.1	2	0.0319771	0.0401534	0.0740167	0.432025	0	0
IGHV3-15	2	0.0316891	0.468002	0.0736591	0.430213	6.35957e-104	6.35957e-101
DUSP5	2	0.0314299	0.0979423	0.353278	0.0889667	0	0
KIAA0125	2	0.0306261	0.105423	0.310846	0.0985248	0	0
BHLHE41	2	0.0302208	0.0759997	0.372825	0.081059	0	0
CTA-292E10.6	2	0.029911	0.0488529	0.225387	0.132709	0	0
FTL	2	0.0294005	1.44573	0.986651	0.0297983	2.12406e-21	2.12406e-18
IGKV1D-8	2	0.0289416	0.0363327	0.079857	0.362418	0	0
TRIB1	2	0.0275085	0.0959182	0.390942	0.0703647	0	0
IGHV1-24	2	0.0274421	0.0463433	0.066031	0.415595	0	0
IGHV3-33	2	0.0272399	0.108087	0.0536353	0.507874	9.57604e-251	9.57604e-248
IGKV1-17	2	0.0266261	0.0800374	0.0551847	0.482491	1.10996e-206	1.10996e-203
HSPA1A	2	0.0265985	1.1513	0.806675	0.0329731	1.5196e-28	1.5196e-25
IGHV1-46	2	0.0257199	0.131814	0.0587604	0.437707	1.68319e-208	1.68319e-205
SAT1	2	0.0254817	0.650574	0.720858	0.0353491	7.10188e-24	7.10188e-21
IGLV3-21	2	0.0253341	0.178995	0.0551847	0.459078	1.4343e-146	1.4343e-143
IGHV3-53	2	0.0247453	0.111962	0.0538737	0.459321	4.69913e-197	4.69913e-194
IGLV3-9	2	0.0244117	0.0656477	0.0563766	0.43301	9.77967e-119	9.77967e-116
IGKV1-16	2	0.0243842	0.106822	0.0564958	0.431611	6.2445e-117	6.2445e-114
IGHV4-61	2	0.0242304	0.0233166	0.0556615	0.435316	1.30754e-301	1.30754e-298
MT-ND2	2	0.0241853	1.17571	0.956734	0.025279	0	0
HSPB1	2	0.0235062	0.561452	0.613588	0.0383095	2.5536e-46	2.5536e-43
IGLV4-69	2	0.0226213	0.0878513	0.0564958	0.400407	9.05578e-99	9.05578e-96
RGS2	2	0.0220727	0.237363	0.477712	0.0462052	0.000100054	0.100054
PRDX1	2	0.0216291	0.249569	0.770918	0.0280563	5.24338e-11	5.24338e-08
PSAP	2	0.0215724	0.207706	0.733254	0.0294201	0.183439	1
LINC01480	2	0.0211626	0.118415	0.221692	0.0954592	1.38772e-91	1.38772e-88
LGALS1	2	0.0211325	0.307895	0.703695	0.0300307	2.35412e-08	2.35412e-05
IGHV1-69-2	2	0.0209828	0.0643715	0.0531585	0.394722	1.87977e-193	1.87977e-190
IGHV3-48	2	0.0203633	0.0754475	0.0573302	0.355193	3.40553e-252	3.40553e-249
IGKV1-6	2	0.0201428	0.0453397	0.0468415	0.43002	5.14912e-131	5.14912e-128
HIST1H2BG	2	0.0197097	0.0382934	0.14267	0.138149	0	0
IGKV1D-39	2	0.0196023	0.0244046	0.0491061	0.399184	5.92925e-235	5.92925e-232
CTSS	2	0.0193012	0.145708	0.632181	0.0305311	0.0381463	1
IGHV3-43	2	0.0192128	0.080246	0.0486293	0.395086	1.52801e-212	1.52801e-209
IGLV7-43	2	0.0191554	0.0782997	0.0426698	0.448921	1.81219e-92	1.81219e-89
NPC2	2	0.0191084	0.177412	0.684148	0.0279303	4.67529e-34	4.67529e-31
IGHV3-20	2	0.0189289	0.0328667	0.0406436	0.465727	3.73139e-204	3.73139e-201
PLCG2	2	0.0185666	0.361177	0.606079	0.030634	3.00296e-60	3.00296e-57
PLVAP	3	0.618324	6.54891	0.920758	0.671538	0	0
FLT1	3	0.613011	4.07328	0.862983	0.710339	0	0
ADGRL4	3	0.561071	1.7069	0.794159	0.706496	0	0
SLCO2A1	3	0.531879	1.69538	0.774112	0.687082	0	0
AQP1	3	0.530624	2.44202	0.805683	0.658601	0	0
IFI27	3	0.504891	8.78454	0.961642	0.525031	0	0
EPAS1	3	0.493406	5.31855	0.936543	0.526837	0	0
RAMP3	3	0.489748	2.08758	0.813575	0.60197	0	0
LIFR	3	0.47865	2.89119	0.795422	0.601756	0	0
VWF	3	0.478641	2.77707	0.794791	0.602223	0	0
EMCN	3	0.477575	2.38159	0.833938	0.572674	0	0
COL15A1	3	0.467202	1.79416	0.717127	0.651491	0	0
VWA1	3	0.465354	1.62942	0.702762	0.662179	0	0
CYYR1	3	0.457465	0.959153	0.651618	0.702045	0	0
RNASE1	3	0.457294	1.79803	0.78311	0.583946	0	0
CALCRL	3	0.452931	4.37716	0.898343	0.504185	0	0
SLC9A3R2	3	0.452382	3.68422	0.81326	0.556258	0	0
PLPP1	3	0.438951	3.18034	0.789108	0.556262	0	0
CD93	3	0.413721	1.16193	0.68603	0.603065	0	0
PECAM1	3	0.40807	2.74275	0.874191	0.466798	0	0
NOSTRIN	3	0.406932	0.882883	0.613575	0.663214	0	0
CLEC14A	3	0.406001	0.838121	0.602526	0.673832	0	0
A2M	3	0.404735	6.39389	0.950592	0.425771	0	0
PODXL	3	0.404373	2.20244	0.76543	0.528295	0	0
HSPG2	3	0.403315	2.52527	0.847356	0.475969	0	0
NPDC1	3	0.402777	1.47347	0.769061	0.523725	0	0
ENG	3	0.400924	2.12347	0.820205	0.48881	0	0
PCDH17	3	0.395359	0.751342	0.535122	0.73882	0	0
ETS2	3	0.375797	1.90282	0.807261	0.46552	0	0
PALMD	3	0.37206	1.04143	0.626046	0.594301	0	0
ACE	3	0.369629	1.02116	0.547277	0.675397	0	0
RAMP2	3	0.369312	3.02673	0.883662	0.417933	0	0
RDX	3	0.367911	2.61274	0.84704	0.434349	0	0
MMRN2	3	0.364011	0.591518	0.526756	0.691043	0	0
TMEM88	3	0.362441	0.970677	0.605051	0.599025	0	0
CD34	3	0.362358	1.41317	0.745699	0.485931	0	0
SPARCL1	3	0.358393	14.0824	0.977427	0.366669	0	0
FAM198B	3	0.356827	1.22589	0.672612	0.530508	0	0
HEG1	3	0.350774	1.25484	0.680347	0.515581	0	0
JAM2	3	0.347257	0.763798	0.578848	0.599911	0	0
CA4	3	0.346987	1.74701	0.498816	0.695621	0	0
KDR	3	0.343333	1.65324	0.674665	0.508894	0	0
RGCC	3	0.338433	5.70342	0.765904	0.441873	0	0
NRP1	3	0.329402	1.62008	0.757537	0.434833	0	0
FAM167B	3	0.328572	0.648506	0.491081	0.669078	0	0
SPARC	3	0.327764	3.21503	0.862352	0.380082	0	0
PTPRB	3	0.325828	1.01767	0.637727	0.51092	0	0
TNFSF10	3	0.310722	1.97192	0.757853	0.410003	0	0
SPRY1	3	0.301239	2.98268	0.714444	0.421641	0	0
ESAM	3	0.297664	0.942373	0.652723	0.456034	0	0
SOX18	3	0.29714	0.696871	0.519495	0.571979	0	0
HYAL2	3	0.293481	1.2702	0.628729	0.466785	0	0
GNG11	3	0.293452	3.54835	0.900552	0.325858	0	0
EGFL7	3	0.292352	1.38682	0.734175	0.398205	0	0
ID1	3	0.291744	1.87306	0.663773	0.439524	0	0
IGFBP4	3	0.291701	2.4325	0.832202	0.350517	0	0
NFIB	3	0.288614	2.30183	0.833938	0.346086	0	0
ARHGAP29	3	0.287186	1.64485	0.784373	0.366135	0	0
NES	3	0.286684	0.870308	0.543962	0.52703	0	0
COL4A1	3	0.285158	1.70641	0.718074	0.397115	0	0
GRB10	3	0.284571	0.5719	0.474033	0.60032	0	0
CDH5	3	0.283522	0.861006	0.631728	0.448803	0	0
PCAT19	3	0.281649	0.97686	0.615627	0.457499	0	0
IFI44L	3	0.280649	0.991544	0.604736	0.464085	0	0
NOTCH4	3	0.280353	0.623617	0.482715	0.580784	0	0
CCL14	3	0.27833	1.12641	0.46251	0.601781	0	0
SOCS2	3	0.277269	0.942631	0.6191	0.447858	0	0
ADGRF5	3	0.27366	1.026	0.603315	0.453593	0	0
SELE	3	0.273642	1.78786	0.381689	0.716923	0	0
RBP7	3	0.272856	0.649981	0.506551	0.538656	0	0
LDB2	3	0.270795	0.889094	0.640884	0.422534	0	0
CRIP2	3	0.269476	1.97728	0.813418	0.331288	0	0
MKL2	3	0.269272	0.991896	0.604578	0.445388	0	0
SPTBN1	3	0.26823	2.98582	0.876875	0.305894	0	0
ADGRL2	3	0.26788	0.676619	0.521073	0.514093	0	0
TIMP3	3	0.26732	5.04992	0.863299	0.309649	0	0
PTPRG	3	0.265085	0.854891	0.593528	0.446626	0	0
EXOC3L2	3	0.264713	0.371193	0.361326	0.732614	0	0
PLPP3	3	0.264025	1.54089	0.647987	0.407454	0	0
BMPR2	3	0.263835	1.0643	0.66251	0.398236	0	0
COL4A2	3	0.263635	1.36212	0.696448	0.378543	0	0
FZD4	3	0.263396	0.588552	0.508919	0.51756	0	0
TGM2	3	0.263346	0.842943	0.556748	0.473007	0	0
GSN	3	0.262646	4.75135	0.914759	0.287121	0	0
APP	3	0.262103	2.37177	0.836464	0.313346	0	0
CXCL12	3	0.261256	2.68853	0.657932	0.397086	0	0
ITGA6	3	0.259746	1.06324	0.635833	0.408513	0	0
PLCB1	3	0.255435	0.600146	0.510497	0.500365	0	0
IFITM3	3	0.254757	6.3439	0.961326	0.265006	0	0
TM4SF18	3	0.250712	0.861058	0.602841	0.415884	0	0
C8orf4	3	0.250168	1.20577	0.584215	0.428212	0	0
FAM110D	3	0.249536	0.357872	0.364483	0.684629	0	0
KIAA1462	3	0.248187	0.597218	0.497869	0.498498	0	0
PIK3R3	3	0.245363	0.575936	0.459669	0.533782	0	0
FAM107A	3	0.244956	0.663619	0.411208	0.595698	0	0
ITGA1	3	0.243818	1.58916	0.681137	0.357958	0	0
PKP4	3	0.24371	0.630668	0.518706	0.469843	0	0
PRCP	3	0.238382	1.28263	0.67056	0.355496	0	0
THBD	3	0.237479	1.21948	0.630781	0.376484	0	0
HECW2	3	0.233845	0.680198	0.483031	0.484119	0	0
RGS5	4	0.73352	10.1562	0.893443	0.821004	0	0
ACTA2	4	0.712045	13.5182	0.934709	0.761783	0	0
TPM2	4	0.671249	8.17402	0.950537	0.706179	0	0
TAGLN	4	0.658	17.5808	0.98078	0.670894	0	0
MYL9	4	0.63111	9.37723	0.974845	0.647395	0	0
NOTCH3	4	0.57863	1.75369	0.815715	0.709353	0	0
TPM1	4	0.56683	7.19109	0.966083	0.586731	0	0
NDUFA4L2	4	0.544336	2.17388	0.734596	0.741	0	0
RERGL	4	0.535466	3.11904	0.652063	0.821186	0	0
MCAM	4	0.527936	1.96175	0.763708	0.69128	0	0
MYH11	4	0.511569	3.86018	0.700396	0.7304	0	0
PLN	4	0.507677	1.50384	0.628321	0.80799	0	0
CARMN	4	0.50654	1.19748	0.609101	0.831619	0	0
CALD1	4	0.486376	12.7997	0.994912	0.488864	0	0
COX4I2	4	0.483034	1.05271	0.600339	0.804601	0	0
PDGFRB	4	0.481686	1.59185	0.745336	0.646267	0	0
ADIRF	4	0.470947	13.8581	0.978802	0.481147	0	0
RCAN2	4	0.452762	1.16384	0.658564	0.687499	0	0
MYLK	4	0.446791	1.62174	0.762295	0.586113	0	0
C11orf96	4	0.439363	4.57406	0.802713	0.547347	0	0
KLHL23	4	0.437665	1.24652	0.629734	0.695	0	0
EDNRA	4	0.419782	1.01908	0.596382	0.703881	0	0
DSTN	4	0.405536	9.27038	0.950537	0.426639	0	0
IGFBP5	4	0.405442	4.46138	0.833239	0.486585	0	0
MFGE8	4	0.399835	1.57293	0.759469	0.526467	0	0
PPP1R14A	4	0.397802	1.42311	0.641323	0.620284	0	0
PLAC9	4	0.397316	3.50457	0.920011	0.43186	0	0
CASQ2	4	0.395825	0.709468	0.47654	0.830622	0	0
MAP1B	4	0.388228	1.8652	0.817411	0.474948	0	0
LMOD1	4	0.365468	1.09716	0.612776	0.596414	0	0
AC013461.1	4	0.365434	1.35855	0.714245	0.511636	0	0
FILIP1L	4	0.364556	2.86034	0.809497	0.450349	0	0
MRVI1	4	0.362049	0.588902	0.478519	0.756603	0	0
RP11-394O4.5	4	0.361205	0.743372	0.436122	0.828221	0	0
SPARCL1	4	0.358088	14.0519	0.978236	0.366055	0	0
FILIP1	4	0.345779	1.51236	0.6987	0.494889	0	0
TINAGL1	4	0.341342	1.12179	0.661391	0.516098	0	0
HES4	4	0.331742	1.09965	0.643019	0.515913	0	0
CPE	4	0.323548	1.35728	0.7329	0.441463	0	0
EFHD1	4	0.322955	0.459541	0.424816	0.760223	0	0
2021-09-04	4	0.319566	0.679955	0.505936	0.631633	0	0
C1QTNF1	4	0.317314	0.869106	0.609101	0.520955	0	0
FRZB	4	0.312626	1.03242	0.622386	0.502302	0	0
SOD3	4	0.301079	1.91176	0.799322	0.376669	0	0
GUCY1A3	4	0.297976	0.98907	0.63143	0.471907	0	0
NR2F2	4	0.293185	1.87627	0.801018	0.366016	0	0
SYNPO2	4	0.287356	1.13688	0.557094	0.515813	0	0
LGALS1	4	0.283647	5.73571	0.960995	0.29516	0	0
STEAP4	4	0.278621	1.49495	0.392312	0.710202	0	0
PPP1R12B	4	0.278202	0.96813	0.587055	0.473895	0	0
JAG1	4	0.277905	0.908899	0.589599	0.471346	0	0
CAV1	4	0.276016	2.74574	0.896834	0.307767	0	0
ENTPD3	4	0.274983	0.453103	0.328717	0.836533	0	0
CSRP2	4	0.273566	1.09229	0.603448	0.453337	0	0
PRRX1	4	0.273054	1.50899	0.71368	0.382601	0	0
CNN1	4	0.266238	0.519221	0.347654	0.765814	0	0
WFDC1	4	0.265182	0.425485	0.349633	0.758459	0	0
PHLDA2	4	0.264802	0.915493	0.490673	0.539672	0	0
IGFBP7	4	0.261012	15.8221	0.994347	0.262496	0	0
LHFP	4	0.260768	1.3366	0.682306	0.382187	0	0
PALLD	4	0.257257	1.24148	0.652911	0.394015	0	0
COL14A1	4	0.254893	1.43944	0.684285	0.372496	0	0
FXYD1	4	0.252669	0.878759	0.589033	0.428955	0	0
KCNAB1	4	0.249675	0.488034	0.39316	0.635047	0	0
SORBS2	4	0.247695	1.47832	0.594969	0.416316	0	0
NTN4	4	0.246828	0.56817	0.428773	0.575661	0	0
PTRF	4	0.244361	1.57681	0.778123	0.314038	0	0
ENPEP	4	0.244307	0.355426	0.303279	0.805552	0	0
CRIP1	4	0.243792	3.47524	0.8697	0.280317	0	0
PDGFA	4	0.243388	0.663735	0.495195	0.491499	0	0
NEXN	4	0.241842	0.80975	0.484172	0.499496	0	0
FHL5	4	0.23652	0.303177	0.293386	0.806172	0	0
FABP4	4	0.235857	2.95524	0.753816	0.312885	0	0
CSRP1	4	0.234386	1.1924	0.601752	0.389506	0	0
PRKCDBP	4	0.232684	0.838862	0.575749	0.404141	0	0
PDE5A	4	0.229781	0.60224	0.458734	0.500904	0	0
CCDC3	4	0.219562	0.514989	0.418598	0.524518	0	0
MYOCD	4	0.21882	0.311478	0.275014	0.795669	0	0
MT2A	4	0.21686	13.5193	0.944036	0.229716	0	0
AVPR1A	4	0.216156	0.511016	0.286037	0.755692	0	0
PGF	4	0.21436	0.593996	0.420859	0.509338	0	0
KCNE4	4	0.213566	0.66999	0.421707	0.506433	0	0
ANKRD29	4	0.212715	0.660346	0.460995	0.461426	0	0
IFITM3	4	0.210404	4.98141	0.953081	0.220762	0	0
MT1E	4	0.209176	3.01601	0.727247	0.287627	0	0
SPARC	4	0.208644	2.02061	0.782646	0.266588	0	0
BGN	4	0.201337	1.09752	0.657999	0.305984	0	0
HIGD1B	4	0.2	0.403481	0.246184	0.812398	0	0
ACTG2	4	0.198789	0.422495	0.276145	0.719872	0	0
SLC38A11	4	0.197148	0.325253	0.264274	0.745999	0	0
MT1M	4	0.196992	1.95988	0.521764	0.377551	0	0
ADAMTS1	4	0.196	1.33447	0.503109	0.389577	0	0
PTN	4	0.193914	0.91303	0.471735	0.411064	0	0
RASD1	4	0.190817	1.03838	0.341436	0.558866	0	0
GJA4	4	0.188141	0.461133	0.381289	0.493433	0	0
SLIT3	4	0.180366	0.500182	0.427643	0.421768	0	0
NTRK2	4	0.177949	0.722169	0.518655	0.343098	0	0
TIMP3	4	0.171463	2.86761	0.849633	0.201808	0	0
ENAH	4	0.170818	0.553458	0.438949	0.389153	0	0
SLC7A2	4	0.165775	0.344319	0.305822	0.542062	0	0
LYZ	5	0.612373	9.83707	0.886833	0.690517	0	0
FCER1G	5	0.511941	2.58032	0.813714	0.629141	0	0
AIF1	5	0.511613	2.94331	0.831007	0.615655	0	0
TYROBP	5	0.509422	3.82124	0.861044	0.591633	0	0
MNDA	5	0.452826	1.6368	0.710862	0.637009	0	0
MS4A6A	5	0.443067	1.71913	0.650485	0.681133	0	0
IGSF6	5	0.419723	0.902939	0.600728	0.698691	0	0
RP11-1143G9.4	5	0.395954	1.33401	0.630461	0.628038	0	0
PLAUR	5	0.390599	1.20912	0.609527	0.640823	0	0
LST1	5	0.384441	1.38326	0.712379	0.539659	0	0
CLEC7A	5	0.373511	0.638467	0.541566	0.689688	0	0
OLR1	5	0.372242	0.871057	0.508495	0.732047	0	0
C1QA	5	0.367331	2.47658	0.558556	0.657645	0	0
FCGR2A	5	0.367298	0.751169	0.561286	0.654386	0	0
C1QB	5	0.364826	2.47253	0.54733	0.666555	0	0
APOC1	5	0.356195	6.73148	0.632282	0.563348	0	0
C15orf48	5	0.34225	1.39614	0.52943	0.64645	0	0
CD68	5	0.338457	0.943296	0.602549	0.561709	0	0
IL18	5	0.338358	0.597784	0.513653	0.658728	0	0
CSF2RA	5	0.330021	0.54569	0.437197	0.754857	0	0
FTL	5	0.325741	31.8699	0.977852	0.333119	0	0
CST3	5	0.322599	13.1125	0.945995	0.341015	0	0
C1QC	5	0.320732	1.08534	0.451456	0.71044	0	0
LGALS2	5	0.310005	0.688284	0.430218	0.720576	0	0
IER3	5	0.30991	2.92441	0.606189	0.511243	0	0
SAT1	5	0.305839	10.8326	0.96966	0.315409	0	0
GPX1	5	0.304909	3.75887	0.882585	0.345473	0	0
CD163	5	0.303325	0.666546	0.437197	0.693796	0	0
CXCL8	5	0.302536	2.51006	0.415959	0.727322	0	0
MS4A7	5	0.299808	0.808236	0.564017	0.531559	0	0
PSAP	5	0.29894	4.76987	0.880158	0.339643	0	0
ITGAX	5	0.298265	0.848749	0.572209	0.521253	0	0
CSF1R	5	0.297334	0.3998	0.409587	0.725935	0	0
CSTA	5	0.290187	0.414374	0.434163	0.668384	0	0
MSR1	5	0.288552	0.597281	0.432342	0.667417	0	0
IL1B	5	0.288212	2.18744	0.363471	0.792943	0	0
FGL2	5	0.279762	1.60152	0.718447	0.389398	0	0
SLC8A1	5	0.279236	0.767598	0.559466	0.499111	0	0
CTSS	5	0.275469	2.91827	0.869842	0.316688	0	0
INSIG1	5	0.273464	1.58906	0.587379	0.465566	0	0
C1orf162	5	0.273313	1.16494	0.661711	0.413039	0	0
TYMP	5	0.272206	1.80158	0.793386	0.343094	0	0
LILRB4	5	0.270216	0.372523	0.416869	0.648204	0	0
G0S2	5	0.26907	3.29697	0.429308	0.626753	0	0
IFI30	5	0.267806	0.937244	0.508495	0.526663	0	0
SGK1	5	0.264101	2.33631	0.717233	0.368222	0	0
PLEK	5	0.264093	1.84782	0.731796	0.360883	0	0
SOD2	5	0.263384	3.03732	0.729369	0.361113	0	0
SLC1A3	5	0.263063	0.51028	0.398362	0.660363	0	0
CTSZ	5	0.262549	2.54249	0.824636	0.318382	0	0
APOE	5	0.259804	8.7637	0.629551	0.412681	0	0
SPI1	5	0.259641	0.791357	0.665655	0.390054	0	0
HLA-DPB1	5	0.256406	10.5397	0.947816	0.270524	0	0
GRN	5	0.25279	1.62356	0.749393	0.337326	0	0
CLEC10A	5	0.251761	0.484187	0.350425	0.718444	0	0
HLA-DRA	5	0.246555	24.2494	0.979976	0.251593	0	0
FTH1	5	0.245751	28.2302	0.989988	0.248236	0	0
FPR3	5	0.243813	0.295684	0.352852	0.690977	0	0
CXCL16	5	0.242934	0.443132	0.493629	0.492139	0	0
CCL3L3	5	0.242347	1.95471	0.447816	0.541176	0	0
S100A11	5	0.23885	4.5867	0.889867	0.268411	0	0
CD14	5	0.238058	0.8584	0.463289	0.513845	0	0
FPR1	5	0.236808	0.243124	0.320085	0.739828	0	0
CCL3	5	0.235651	2.55766	0.496359	0.474758	0	0
SERPINA1	5	0.228365	0.602252	0.536711	0.425489	0	0
SHTN1	5	0.228295	0.496718	0.474515	0.481112	0	0
GPR183	5	0.227799	3.57314	0.729066	0.312453	0	0
TGFBI	5	0.224271	0.555779	0.477245	0.469927	0	0
ITGB2	5	0.221954	1.25379	0.729976	0.304057	0	0
S100A9	5	0.221327	1.14434	0.339199	0.652498	0	0
GLUL	5	0.220984	1.92943	0.693871	0.31848	0	0
FCGR3A	5	0.220506	0.472858	0.367415	0.600155	0	0
CTSB	5	0.21954	2.62225	0.784284	0.279925	0	0
TFEC	5	0.219422	0.466283	0.43568	0.503633	0	0
CAPG	5	0.219374	1.34559	0.637136	0.344313	0	0
TLR2	5	0.215367	0.268181	0.29915	0.719928	0	0
VSIG4	5	0.212543	0.296025	0.328277	0.647451	0	0
NFKBIA	5	0.212523	4.25986	0.75	0.283364	0	0
HLA-DQA1	5	0.207021	3.80534	0.845874	0.244742	0	0
HAVCR2	5	0.205985	0.6679	0.495449	0.415755	0	0
CYBB	5	0.205562	1.0593	0.662925	0.310083	0	0
TREM2	5	0.200983	0.29763	0.309769	0.648813	0	0
C5AR1	5	0.194452	0.307119	0.288532	0.673938	0	0
RASSF4	5	0.193381	0.751611	0.541566	0.357077	0	0
NLRP3	5	0.190646	0.502635	0.304915	0.625242	0	0
CTSD	5	0.190135	1.88127	0.555522	0.342264	0	0
NR4A3	5	0.185857	0.844297	0.446299	0.416442	0	0
RGS2	5	0.184631	2.30527	0.68568	0.269267	0	0
PLXDC2	5	0.184549	0.664004	0.552488	0.334033	0	0
FCGR1A	5	0.184528	0.203085	0.283374	0.651182	0	0
NCF2	5	0.183716	0.265381	0.364684	0.503766	0	0
CPVL	5	0.182168	0.574136	0.410194	0.444101	0	0
NPC2	5	0.180502	2.44546	0.820995	0.219858	0	0
SLAMF8	5	0.17765	0.202438	0.317961	0.558715	0	0
RGS1	5	0.177601	4.04574	0.795813	0.223169	0	0
FAM26F	5	0.176777	0.5878	0.45176	0.391308	0	0
ATP1B3	5	0.176464	1.39984	0.618022	0.285531	0	0
MS4A4A	5	0.17602	0.1875	0.262743	0.669934	0	0
TNFAIP2	5	0.175608	0.521748	0.429915	0.408472	0	0
C3AR1	5	0.172367	0.202961	0.285498	0.603742	0	0
MKI67	6	0.654538	3.06999	0.814271	0.803834	0	0
TOP2A	6	0.635929	3.78923	0.790714	0.804247	0	0
NUSAP1	6	0.630747	3.18629	0.829635	0.760271	0	0
KIAA0101	6	0.608791	2.19425	0.796518	0.764316	0	0
STMN1	6	0.577438	7.93777	0.951519	0.606859	0	0
HIST1H4C	6	0.558896	14.7053	0.857972	0.651416	0	0
HMGB2	6	0.55759	10.1488	0.960396	0.580583	0	0
BIRC5	6	0.50958	1.13376	0.648686	0.785557	0	0
TPX2	6	0.505563	1.53394	0.661318	0.764478	0	0
RRM2	6	0.501671	1.17414	0.616934	0.813168	0	0
CENPF	6	0.496587	2.66982	0.692728	0.716858	0	0
HMGN2	6	0.489137	14.3853	0.983612	0.497287	0	0
H2AFZ	6	0.486353	8.99275	0.967907	0.502479	0	0
ASPM	6	0.469373	1.36386	0.589621	0.796059	0	0
TYMS	6	0.461872	1.24492	0.622397	0.742086	0	0
MYBL2	6	0.454302	1.0337	0.648003	0.701081	0	0
CDK1	6	0.452409	1.11555	0.608399	0.743606	0	0
PTTG1	6	0.451324	2.7524	0.80915	0.557775	0	0
GTSE1	6	0.449462	0.819863	0.564015	0.796898	0	0
TUBB	6	0.444956	5.57388	0.910208	0.48885	0	0
CLSPN	6	0.441931	0.933913	0.57255	0.771865	0	0
UBE2C	6	0.437858	1.17652	0.548651	0.798063	0	0
DLGAP5	6	0.436245	0.899896	0.531922	0.820129	0	0
TUBA1B	6	0.432722	8.179	0.928303	0.466143	0	0
CDKN3	6	0.431056	1.04903	0.590645	0.729806	0	0
TK1	6	0.422524	0.887481	0.551041	0.766773	0	0
AURKB	6	0.412402	0.806886	0.554455	0.743796	0	0
HIST1H1B	6	0.406064	1.00488	0.498464	0.814631	0	0
HMMR	6	0.393505	0.934708	0.502219	0.783532	0	0
CCNB2	6	0.389475	0.843895	0.496757	0.784036	0	0
UBE2S	6	0.388568	2.22611	0.764425	0.508315	0	0
PRC1	6	0.384845	0.895343	0.581086	0.662286	0	0
HMGA1	6	0.384007	2.33234	0.800615	0.479641	0	0
DNMT1	6	0.379563	2.53089	0.821441	0.46207	0	0
LRMP	6	0.37867	2.92189	0.782861	0.4837	0	0
SPC25	6	0.377197	0.533463	0.470468	0.801748	0	0
HELLS	6	0.374152	1.39904	0.64971	0.575876	0	0
DUT	6	0.371582	3.51206	0.826221	0.449737	0	0
EZH2	6	0.371102	1.14067	0.665415	0.5577	0	0
NUF2	6	0.369715	0.602197	0.47832	0.772944	0	0
KIF11	6	0.368018	0.63412	0.50495	0.72882	0	0
SHCBP1	6	0.366018	0.662419	0.533288	0.686343	0	0
HN1	6	0.363931	2.22934	0.802663	0.453405	0	0
SMC4	6	0.362986	1.81646	0.794128	0.457088	0	0
CDCA7	6	0.360246	1.01007	0.571185	0.6307	0	0
CDCA8	6	0.358309	0.590133	0.454421	0.788495	0	0
CCNB1	6	0.356697	1.03612	0.500854	0.712178	0	0
CASC5	6	0.35312	0.731155	0.534312	0.660887	0	0
CKS1B	6	0.351618	1.26958	0.705702	0.498254	0	0
CENPU	6	0.351136	0.706267	0.525435	0.668276	0	0
CENPW	6	0.35026	0.617001	0.538068	0.650959	0	0
RGS13	6	0.349615	1.95807	0.626152	0.558354	0	0
ORC6	6	0.348839	0.724511	0.530898	0.657074	0	0
CCNA2	6	0.346784	0.51696	0.46125	0.751835	0	0
ESCO2	6	0.343426	0.537796	0.441106	0.778557	0	0
LMNB1	6	0.341009	1.02574	0.636736	0.535557	0	0
DHFR	6	0.340142	0.89282	0.567088	0.599806	0	0
METAP2	6	0.340038	4.06393	0.855241	0.397593	0	0
GMNN	6	0.339944	0.887812	0.585865	0.580242	0	0
CHEK1	6	0.339174	0.54544	0.474223	0.71522	0	0
MAD2L1	6	0.337676	0.584712	0.518266	0.65155	0	0
CEP55	6	0.336551	0.561106	0.459201	0.732905	0	0
BUB1	6	0.333893	0.539403	0.454421	0.734766	0	0
KIFC1	6	0.333056	0.503223	0.445886	0.746954	0	0
MND1	6	0.331687	0.524317	0.440082	0.753694	0	0
PBK	6	0.330921	0.416064	0.396722	0.834138	0	0
KIF2C	6	0.326861	0.433961	0.405599	0.805871	0	0
CKS2	6	0.325656	1.56909	0.711164	0.45792	0	0
SMC2	6	0.324673	1.07483	0.671902	0.483214	0	0
CDCA3	6	0.324549	0.446877	0.404234	0.802875	0	0
ZWINT	6	0.322096	0.490236	0.439058	0.733608	0	0
CENPE	6	0.322011	0.734329	0.448276	0.718333	0	0
ATAD2	6	0.321423	1.04128	0.608399	0.528309	0	0
NCAPG	6	0.320968	0.483074	0.444179	0.722611	0	0
MCM4	6	0.318168	0.759586	0.491294	0.647612	0	0
WDR76	6	0.316543	0.790649	0.533629	0.593189	0	0
GINS2	6	0.31468	0.619235	0.440423	0.714494	0	0
UBE2T	6	0.312041	0.519372	0.47354	0.658954	0	0
RANBP1	6	0.310847	2.2086	0.797542	0.389756	0	0
CDC20	6	0.309587	0.604657	0.38887	0.796119	0	0
HIST1H3G	6	0.308306	0.463797	0.378969	0.813538	0	0
CDT1	6	0.307798	0.460364	0.405258	0.759513	0	0
BASP1	6	0.303745	3.41241	0.822465	0.369311	0	0
TCL1A	6	0.301761	2.44484	0.636053	0.474428	0	0
H2AFX	6	0.297896	0.832353	0.570843	0.521853	0	0
PCNA	6	0.297375	1.02475	0.557187	0.533708	0	0
RRM1	6	0.294251	0.826559	0.571526	0.514852	0	0
HIST1H2AH	6	0.294132	0.497101	0.38409	0.76579	0	0
RFC3	6	0.294067	0.730756	0.544896	0.539675	0	0
MYBL1	6	0.293635	1.2853	0.556845	0.527319	0	0
MCM7	6	0.292754	0.993031	0.595425	0.491671	0	0
BUB1B	6	0.292294	0.409414	0.398088	0.734244	0	0
SLBP	6	0.289651	1.63747	0.694094	0.417308	0	0
BCL7A	6	0.289131	1.55405	0.650734	0.444315	0	0
HJURP	6	0.286447	0.371852	0.355411	0.805959	0	0
TACC3	6	0.283101	0.7159	0.542847	0.521512	0	0
MCM3	6	0.278386	0.950961	0.568795	0.489432	0	0
HIST1H3B	6	0.276548	0.357841	0.331512	0.834201	0	0
KIF20B	6	0.275502	0.909912	0.611471	0.450555	0	0
SGOL1	6	0.274095	0.488659	0.431547	0.635145	0	0
DCN	7	0.763475	11.8564	0.981553	0.777824	0	0
LUM	7	0.731792	4.29655	0.940369	0.778197	0	0
C7	7	0.649334	4.34999	0.857143	0.757557	0	0
FBLN1	7	0.64854	2.18827	0.860575	0.753613	0	0
CFH	7	0.629338	6.23584	0.966967	0.650837	0	0
COL1A2	7	0.614882	3.69827	0.92707	0.663253	0	0
SFRP2	7	0.605062	4.69754	0.752896	0.803646	0	0
CXCL14	7	0.59642	5.6244	0.754612	0.790367	0	0
DPT	7	0.593948	1.42242	0.770056	0.771306	0	0
C3	7	0.5888	3.7389	0.888889	0.6624	0	0
ABCA8	7	0.575393	1.07831	0.732304	0.78573	0	0
CCDC80	7	0.563431	5.34057	0.94852	0.59401	0	0
C1S	7	0.555325	2.67665	0.928786	0.597904	0	0
C1R	7	0.554918	3.17442	0.941656	0.589301	0	0
COL6A3	7	0.55217	1.80236	0.824539	0.669671	0	0
COL3A1	7	0.551418	3.26624	0.855427	0.644612	0	0
COL1A1	7	0.542313	2.02649	0.794938	0.682208	0	0
TIMP1	7	0.536256	18.0739	0.982411	0.545857	0	0
SERPINF1	7	0.528028	2.46451	0.894895	0.590045	0	0
PDGFRA	7	0.524981	0.64915	0.670099	0.783439	0	0
MGP	7	0.510507	43.5321	0.993994	0.513591	0	0
FGF7	7	0.497033	1.2424	0.76405	0.650525	0	0
OGN	7	0.477607	0.959226	0.649078	0.735824	0	0
VCAN	7	0.469596	1.24954	0.731446	0.64201	0	0
PCOLCE	7	0.455565	1.10464	0.821107	0.554818	0	0
OMD	7	0.45077	0.717515	0.589018	0.765291	0	0
APOD	7	0.448564	2.59121	0.734878	0.610392	0	0
SERPINE2	7	0.439672	1.14117	0.693694	0.633813	0	0
THBS2	7	0.435175	0.484615	0.544831	0.798735	0	0
SFRP4	7	0.434308	1.39181	0.549121	0.790916	0	0
BICC1	7	0.434231	0.424853	0.554698	0.782825	0	0
LAMA2	7	0.427783	0.421227	0.539683	0.792656	0	0
CFD	7	0.419439	3.29688	0.644359	0.65094	0	0
SLIT2	7	0.418276	0.481195	0.552553	0.756988	0	0
SVEP1	7	0.413713	0.434855	0.511369	0.809032	0	0
PRRX1	7	0.406587	1.87678	0.894037	0.454777	0	0
CDH11	7	0.406587	0.493541	0.58816	0.691286	0	0
AEBP1	7	0.39923	1.34413	0.791935	0.50412	0	0
COL6A2	7	0.395706	1.92399	0.888031	0.445599	0	0
IGFBP6	7	0.394775	1.51543	0.632776	0.623878	0	0
BGN	7	0.392958	1.84215	0.858001	0.457992	0	0
RARRES2	7	0.386874	1.53894	0.826255	0.468226	0	0
ABCA6	7	0.382334	0.621526	0.619048	0.617617	0	0
SERPING1	7	0.374675	2.36618	0.916345	0.40888	0	0
GSN	7	0.374572	7.21104	0.947233	0.395438	0	0
CTSK	7	0.368585	0.58529	0.645646	0.570879	0	0
FSTL1	7	0.366033	0.805614	0.736165	0.497216	0	0
SRPX	7	0.36498	0.576121	0.6139	0.594527	0	0
FBLN2	7	0.361204	0.61133	0.604462	0.597563	0	0
CP	7	0.357474	0.843778	0.616903	0.579466	0	0
RARRES1	7	0.35708	1.03435	0.503647	0.708989	0	0
LRP1	7	0.356598	0.751378	0.713428	0.499837	0	0
FBLN5	7	0.352953	0.584397	0.647791	0.544857	0	0
ABCA10	7	0.352449	0.444125	0.439725	0.80152	0	0
NNMT	7	0.350762	1.99714	0.843415	0.415884	0	0
CYP1B1	7	0.350483	0.741538	0.564136	0.621275	0	0
COL14A1	7	0.350324	1.68912	0.829687	0.422236	0	0
F3	7	0.342988	0.680476	0.580009	0.59135	0	0
ASPN	7	0.3408	0.642973	0.538396	0.632992	0	0
TNC	7	0.335552	1.04052	0.538396	0.623245	0	0
IGFBP7	7	0.334041	21.9161	0.993565	0.336205	0	0
COL6A1	7	0.331883	1.10587	0.793222	0.418398	0	0
MEG3	7	0.316175	0.414182	0.414843	0.762155	0	0
FMO2	7	0.311875	0.59237	0.507508	0.614524	0	0
SOD3	7	0.304896	1.79045	0.851566	0.358042	0	0
CXCL12	7	0.298459	2.46259	0.804805	0.370847	0	0
ABCA9	7	0.297821	0.294122	0.39468	0.754588	0	0
GGT5	7	0.29538	0.675453	0.659374	0.44797	0	0
ABI3BP	7	0.294892	1.1018	0.774775	0.380616	0	0
MMP2	7	0.289956	0.549301	0.555985	0.521518	0	0
MXRA8	7	0.288288	0.399961	0.559846	0.514942	0	0
EFEMP1	7	0.286011	1.19587	0.790648	0.361743	0	0
FAP	7	0.285639	0.285536	0.439725	0.649585	0	0
PRELP	7	0.285311	0.551334	0.537538	0.530775	0	0
CST3	7	0.284647	10.509	0.987988	0.288108	0	0
LEPR	7	0.28152	0.706056	0.510511	0.551448	0	0
CYBRD1	7	0.278952	0.690843	0.709567	0.39313	0	0
CCL19	7	0.265496	6.92334	0.501502	0.529402	0	0
PODN	7	0.265381	0.285476	0.409695	0.647751	0	0
ISLR	7	0.265041	0.500935	0.602317	0.440036	0	0
PI16	7	0.264603	0.613436	0.389532	0.679283	0	0
GAS1	7	0.264528	0.34417	0.378807	0.698318	0	0
SUCNR1	7	0.264189	0.55314	0.503647	0.524553	0	0
ITGBL1	7	0.264147	0.393673	0.405405	0.651562	0	0
CYGB	7	0.262095	0.366072	0.511369	0.512536	0	0
MXRA5	7	0.26144	0.383854	0.467181	0.55961	0	0
RND3	7	0.257933	0.657515	0.511798	0.503974	0	0
PTGDS	7	0.25627	2.84356	0.552553	0.463793	0	0
PTN	7	0.255332	0.9058	0.625054	0.408496	0	0
NBL1	7	0.253884	0.540208	0.634492	0.400138	0	0
OLFML2B	7	0.24947	0.357687	0.48048	0.519209	0	0
PLA2G2A	7	0.247673	0.906104	0.337194	0.734512	0	0
OLFML3	7	0.245136	0.265571	0.437151	0.560758	0	0
THY1	7	0.242236	0.720912	0.640498	0.3782	0	0
IGFBP3	7	0.237841	0.564898	0.397683	0.598066	0	0
TNFSF13B	7	0.236051	0.557712	0.571	0.4134	0	0
EMILIN1	7	0.235329	0.38371	0.488202	0.482032	0	0
SULF1	7	0.235153	0.37545	0.459888	0.511327	0	0
LPAR1	7	0.23193	0.201167	0.340626	0.680893	0	0
MFAP4	7	0.230558	0.478244	0.533248	0.432366	0	0
TG	8	0.683279	16.2292	0.890849	0.766997	0	0
PAX8	8	0.674915	2.37344	0.822492	0.820574	0	0
KRT7	8	0.63741	2.7191	0.813671	0.783376	0	0
IYD	8	0.636682	2.73986	0.77839	0.817948	0	0
TPO	8	0.636546	3.56169	0.792723	0.802986	0	0
KRT8	8	0.587795	2.73385	0.803749	0.731317	0	0
EPCAM	8	0.573811	1.46314	0.738699	0.776786	0	0
PCP4	8	0.568035	1.75827	0.718853	0.790196	0	0
TSHR	8	0.556911	1.07638	0.708931	0.785566	0	0
WFDC2	8	0.551405	2.43293	0.721058	0.764716	0	0
SLC26A7	8	0.53978	1.86729	0.701213	0.769781	0	0
MGST1	8	0.524795	1.66447	0.766262	0.684876	0	0
GPX3	8	0.522086	5.52537	0.812569	0.642512	0	0
CDH1	8	0.519292	0.686747	0.658214	0.788941	0	0
NKX2-1	8	0.51789	0.663824	0.625138	0.828441	0	0
ATP1B1	8	0.517582	2.65218	0.788313	0.656569	0	0
CLDN4	8	0.514979	1.22855	0.670342	0.768234	0	0
KRT18	8	0.512214	2.08102	0.762955	0.671356	0	0
S100A1	8	0.510684	1.51594	0.647189	0.78908	0	0
CLDN3	8	0.503518	0.967174	0.676957	0.743796	0	0
CD24	8	0.492111	5.639	0.865491	0.568592	0	0
SORD	8	0.470779	1.24677	0.725469	0.648931	0	0
CLU	8	0.449453	16.3266	0.890849	0.504522	0	0
SFTA3	8	0.44899	0.400803	0.565601	0.793829	0	0
S100A14	8	0.447726	0.535426	0.562293	0.79625	0	0
DMKN	8	0.438182	0.632519	0.639471	0.685226	0	0
DIO2	8	0.432201	1.44635	0.663727	0.651173	0	0
CLDN7	8	0.431256	0.548754	0.600882	0.717705	0	0
SLC26A4-AS1	8	0.431043	1.0012	0.575524	0.748958	0	0
MAL2	8	0.428378	0.359234	0.538037	0.796185	0	0
TSPAN1	8	0.427607	0.461388	0.561191	0.761963	0	0
GPRC5A	8	0.421754	0.914219	0.589857	0.715011	0	0
NUPR1	8	0.419802	6.43876	0.772878	0.543168	0	0
KCNJ16	8	0.416735	0.484912	0.502756	0.828901	0	0
SLC25A29	8	0.41416	1.2056	0.689085	0.601029	0	0
CRYAB	8	0.408316	3.72435	0.744212	0.548656	0	0
OTOS	8	0.402244	0.433252	0.509372	0.789688	0	0
SPINT2	8	0.392137	1.75026	0.76957	0.509553	0	0
C16orf89	8	0.381162	0.579212	0.584344	0.652291	0	0
MUC15	8	0.38052	0.33702	0.497244	0.765258	0	0
CRABP1	8	0.375189	0.644815	0.506064	0.741387	0	0
PDE8B	8	0.372859	0.592661	0.565601	0.659226	0	0
FOXE1	8	0.370019	0.221817	0.435502	0.849639	0	0
DAPL1	8	0.365101	1.10198	0.515987	0.707579	0	0
CLIC3	8	0.362386	1.4164	0.662624	0.546895	0	0
ID4	8	0.356063	1.29169	0.707828	0.503036	0	0
ENPP1	8	0.354223	0.641079	0.551268	0.642561	0	0
PLEKHH1	8	0.351936	0.44093	0.435502	0.808115	0	0
SDC2	8	0.350241	0.939469	0.674752	0.519066	0	0
INPP5J	8	0.34779	0.31058	0.468578	0.742226	0	0
LMO3	8	0.343548	0.502086	0.53473	0.64247	0	0
MT1G	8	0.342531	7.34529	0.511577	0.66956	0	0
LCN12	8	0.340835	0.234883	0.457552	0.74491	0	0
MT1F	8	0.335286	2.58481	0.619625	0.541111	0	0
RAB25	8	0.333702	0.182983	0.427784	0.780072	0	0
SLC26A4	8	0.331899	0.716218	0.585447	0.566916	0	0
SELENBP1	8	0.325817	0.542459	0.616318	0.528651	0	0
TFF3	8	0.325586	9.30178	0.753032	0.432367	0	0
NPNT	8	0.325056	0.65403	0.61301	0.530263	0	0
CTSB	8	0.321255	4.06486	0.820287	0.391638	0	0
NEBL	8	0.318679	0.417038	0.532525	0.59843	0	0
NGFRAP1	8	0.316442	1.71579	0.744212	0.425205	0	0
CKB	8	0.315053	0.691445	0.615215	0.512103	0	0
GCSH	8	0.310367	0.970615	0.665932	0.466065	0	0
AP1M2	8	0.309679	0.171972	0.383682	0.807124	0	0
PLA2R1	8	0.308311	0.506823	0.47409	0.650321	0	0
HOPX	8	0.301913	2.05562	0.723264	0.417431	0	0
LRP2	8	0.298875	0.27238	0.418964	0.713367	0	0
RP4-568C11.4	8	0.298751	0.172812	0.394708	0.756892	0	0
LIPG	8	0.297064	0.309159	0.417861	0.710915	0	0
PPP1R14C	8	0.29548	0.235439	0.396913	0.744445	0	0
S100A13	8	0.289191	2.11056	0.767365	0.376862	0	0
RAP1GAP	8	0.286115	0.17581	0.381477	0.750019	0	0
CXADR	8	0.285788	0.221873	0.413451	0.691226	0	0
SCNN1A	8	0.285343	0.202365	0.383682	0.743696	0	0
PEBP1	8	0.284924	3.96391	0.829107	0.343652	0	0
GBP1	8	0.283492	3.16791	0.606395	0.467504	0	0
TFCP2L1	8	0.280325	0.401091	0.351709	0.797038	0	0
ANXA3	8	0.278458	0.43732	0.527012	0.528371	0	0
RP11-532F12.5	8	0.277033	0.266382	0.485116	0.571065	0	0
NPC2	8	0.276052	4.30359	0.818082	0.337438	0	0
PRR15L	8	0.270581	0.144288	0.332966	0.81264	0	0
NTRK2	8	0.266773	0.854795	0.68247	0.390894	0	0
TBX3	8	0.264648	0.407495	0.538037	0.491877	0	0
DUOXA1	8	0.2641	0.207858	0.331863	0.795811	0	0
FNDC1	8	0.263647	0.362537	0.409041	0.64455	0	0
PLOD2	8	0.263225	0.458866	0.521499	0.504747	0	0
ITGB6	8	0.26089	0.310779	0.325248	0.802126	0	0
C2orf40	8	0.260497	0.939187	0.606395	0.429583	0	0
SLC34A2	8	0.254197	0.334673	0.324146	0.784208	0	0
KCNJ15	8	0.253935	0.203666	0.379272	0.669531	0	0
CPQ	8	0.252838	0.793831	0.638368	0.39607	0	0
PEBP4	8	0.251824	0.241669	0.415656	0.605846	0	0
BMP7	8	0.240039	0.169086	0.426681	0.562573	0	0
ANXA1	8	0.237305	5.13917	0.790518	0.300189	9.60753e-178	9.60753e-175
SOX9	8	0.236465	0.243668	0.362734	0.651896	0	0
SLC5A8	8	0.23465	0.142885	0.274531	0.85473	0	0
VEGFA	8	0.233901	0.760069	0.61742	0.378836	0	0
BEX2	8	0.23362	0.60913	0.596472	0.391669	0	0
FCGBP	8	0.23254	0.304036	0.442117	0.52597	0	0
MMRN1	9	0.787265	6.0549	0.888889	0.885673	0	0
CCL21	9	0.772932	53.3535	0.942222	0.820328	0	0
TFPI	9	0.602554	7.02446	0.906667	0.664581	0	0
PROX1	9	0.551715	2.05529	0.675556	0.816683	0	0
LYVE1	9	0.47783	1.78099	0.542222	0.881245	0	0
PPFIBP1	9	0.472753	3.62768	0.844444	0.559839	0	0
NRP2	9	0.465271	2.86612	0.777778	0.598206	0	0
SDPR	9	0.449717	5.73396	0.88	0.511042	0	0
AKAP12	9	0.426188	3.72255	0.715556	0.595605	0	0
MTUS1	9	0.416321	2.95145	0.777778	0.53527	0	0
CLDN5	9	0.400343	2.8181	0.671111	0.596537	0	0
GNG11	9	0.383067	5.38416	0.848889	0.451257	1.61176e-240	1.61176e-237
TFF3	9	0.368057	8.80871	0.888889	0.414064	0	0
FABP4	9	0.364152	5.85065	0.675556	0.53904	0	0
NR2F1	9	0.3557	1.43951	0.591111	0.601749	0	0
TM4SF1	9	0.331516	2.85506	0.746667	0.443995	7.99923e-260	7.99923e-257
SEMA3D	9	0.321762	1.11937	0.488889	0.658151	0	0
CD36	9	0.310923	1.76633	0.573333	0.542308	0	0
ECSCR.1	9	0.298434	1.36473	0.568889	0.524591	5.28193e-265	5.28193e-262
S100A10	9	0.294528	8.61749	0.902222	0.326448	2.98634e-137	2.98634e-134
PDPN	9	0.293991	0.58934	0.351111	0.837317	0	0
MRC1	9	0.292211	1.18138	0.524444	0.557182	0	0
RAMP2	9	0.28894	2.76531	0.742222	0.389291	6.99249e-145	6.99249e-142
CD59	9	0.276059	3.45557	0.804444	0.343167	1.12536e-143	1.12536e-140
ANXA2	9	0.268116	3.75597	0.857778	0.31257	4.34023e-161	4.34023e-158
CD9	9	0.26785	3.16727	0.728889	0.367476	2.56369e-174	2.56369e-171
SPTBN1	9	0.266876	3.20481	0.826667	0.322833	2.77768e-122	2.77768e-119
CHRDL1	9	0.251956	0.885193	0.457778	0.55039	0	0
TIMP3	9	0.240161	4.19109	0.893333	0.268837	1.9665e-107	1.9665e-104
DSP	9	0.237312	0.9872	0.475556	0.49902	0	0
COLEC12	9	0.234682	0.819738	0.466667	0.502889	0	0
APP	9	0.23455	2.4365	0.733333	0.319841	2.31635e-114	2.31635e-111
IGF1	9	0.232141	0.97796	0.444444	0.522317	0	0
IGFBP7	9	0.231208	13.9469	0.968889	0.238632	6.15012e-122	6.15012e-119
FABP5	9	0.22912	4.02967	0.746667	0.306857	7.6679e-99	7.6679e-96
EFEMP1	9	0.227353	1.55567	0.511111	0.444821	9.97791e-253	9.97791e-250
SNCG	9	0.223285	1.21019	0.48	0.465177	1.87844e-184	1.87844e-181
EGFL7	9	0.22141	1.37425	0.56	0.395375	2.81026e-103	2.81026e-100
CAV1	9	0.220416	2.74889	0.715556	0.308035	6.18411e-124	6.18411e-121
TNXB	9	0.216466	1.0591	0.448889	0.482227	1.71408e-186	1.71408e-183
CALCRL	9	0.213037	2.3147	0.697778	0.305308	2.39808e-84	2.39808e-81
CNKSR3	9	0.210074	0.842007	0.337778	0.621929	0	0
ARHGAP29	9	0.207212	1.44057	0.626667	0.330658	9.26068e-100	9.26068e-97
NR2F2	9	0.206833	1.61004	0.635556	0.325437	2.59531e-143	2.59531e-140
ABI3BP	9	0.206814	1.23213	0.497778	0.415474	9.04247e-242	9.04247e-239
TM4SF18	9	0.200666	0.876969	0.475556	0.421961	2.14553e-115	2.14553e-112
DST	9	0.197438	1.74005	0.56	0.352569	8.26658e-140	8.26658e-137
FN1	9	0.197269	1.99185	0.591111	0.333726	1.69414e-205	1.69414e-202
GJA1	9	0.194253	1.12555	0.497778	0.39024	2.5342e-115	2.5342e-112
NTS	9	0.190473	0.861664	0.208889	0.911841	0	0
VIM	9	0.189271	12.212	0.973333	0.194457	1.08517e-53	1.08517e-50
ADIRF	9	0.180029	5.06694	0.813333	0.221347	2.60011e-88	2.60011e-85
LOX	9	0.177143	0.529077	0.262222	0.675544	0	0
CLU	9	0.173226	5.72901	0.773333	0.223999	2.4337e-174	2.4337e-171
F8	9	0.171928	0.529925	0.333333	0.515785	9.13632e-155	9.13632e-152
NNMT	9	0.168738	1.28831	0.568889	0.29661	2.57782e-104	2.57782e-101
THBD	9	0.166071	1.20771	0.444444	0.37366	9.88e-73	9.88e-70
PECAM1	9	0.163666	1.35856	0.604444	0.270771	7.34671e-50	7.34671e-47
NFIB	9	0.162194	1.51352	0.644444	0.25168	7.37608e-56	7.37608e-53
FLRT2	9	0.16048	0.660759	0.337778	0.475104	3.62307e-151	3.62307e-148
ANGPT2	9	0.159121	1.12158	0.328889	0.483815	5.08593e-147	5.08593e-144
RGS16	9	0.158832	1.60552	0.475556	0.333993	1.44089e-101	1.44089e-98
IFITM3	9	0.157751	4.05113	0.835556	0.188798	2.11306e-43	2.11306e-40
TIMP2	9	0.15766	1.06771	0.537778	0.29317	7.61897e-74	7.61897e-71
HSPB1	9	0.156198	4.24265	0.835556	0.186939	1.04428e-38	1.04428e-35
DUSP6	9	0.147493	1.08953	0.391111	0.377113	3.39717e-78	3.39717e-75
FSCN1	9	0.143022	0.529851	0.315556	0.45324	2.53626e-115	2.53626e-112
PODXL	9	0.142952	0.960092	0.52	0.274908	1.77403e-43	1.77403e-40
CDH5	9	0.142704	0.671771	0.386667	0.369062	8.04057e-59	8.04057e-56
PDLIM3	9	0.142652	0.805213	0.36	0.396257	1.6123e-130	1.6123e-127
WWTR1	9	0.141117	0.81812	0.48	0.293995	5.46452e-57	5.46452e-54
ITGA6	9	0.139563	0.787068	0.431111	0.323728	2.61932e-45	2.61932e-42
CRIP2	9	0.138588	1.34608	0.56	0.247478	3.93813e-39	3.93813e-36
EMP1	9	0.138246	1.7333	0.533333	0.259211	2.54265e-53	2.54265e-50
PRSS23	9	0.136268	0.913154	0.457778	0.297673	4.33076e-54	4.33076e-51
PTRF	9	0.135273	1.15122	0.546667	0.247451	3.41071e-42	3.41071e-39
S100A6	9	0.134745	5.64915	0.862222	0.156276	3.17978e-33	3.17978e-30
ACTN1	9	0.133911	0.83315	0.444444	0.301299	1.02326e-71	1.02326e-68
LMO2	9	0.132732	0.973365	0.506667	0.261971	1.9219e-72	1.9219e-69
FHL1	9	0.13235	0.838337	0.44	0.300795	5.14507e-105	5.14507e-102
S100A16	9	0.131497	0.592361	0.351111	0.374516	5.59732e-81	5.59732e-78
LDB2	9	0.131016	0.669424	0.386667	0.338834	1.39513e-47	1.39513e-44
DOCK9	9	0.12816	0.652777	0.342222	0.374494	4.08649e-69	4.08649e-66
KLF4	9	0.127767	0.946003	0.382222	0.334275	1.95244e-55	1.95244e-52
CAV2	9	0.126157	0.763747	0.448889	0.281042	1.48157e-70	1.48157e-67
KDR	9	0.123997	0.882165	0.4	0.309992	3.04838e-42	3.04838e-39
PCAT19	9	0.123727	0.678575	0.36	0.343686	3.82523e-52	3.82523e-49
CALD1	9	0.123221	2.9761	0.773333	0.159338	1.7e-56	1.7e-53
TSHZ2	9	0.122295	0.945393	0.448889	0.272439	1.72405e-39	1.72405e-36
LGALS3	9	0.121998	1.21935	0.542222	0.224995	2.30624e-34	2.30624e-31
A2M	9	0.121644	1.98377	0.697778	0.174331	5.65842e-24	5.65842e-21
COL4A1	9	0.11878	0.918734	0.48	0.247458	2.77614e-34	2.77614e-31
KCTD12	9	0.117827	0.792606	0.413333	0.285064	1.09247e-50	1.09247e-47
MYCT1	9	0.116753	0.453447	0.297778	0.392081	1.47401e-54	1.47401e-51
HYAL2	9	0.114908	0.680312	0.4	0.28727	1.56195e-34	1.56195e-31
LRRC15	9	0.114801	0.219242	0.128889	0.890696	0	0
ERG	9	0.113761	0.436263	0.275556	0.412844	2.2274e-53	2.2274e-50
ANXA1	9	0.113276	2.32075	0.688889	0.164432	5.33722e-27	5.33722e-24
CTSZ	9	0.11043	1.29553	0.577778	0.191128	1.27351e-32	1.27351e-29
CD63	9	0.109699	2.15302	0.72	0.15236	2.27035e-15	2.27035e-12

## Sheet: Subcluster_marker
Supplementary Data 1. Marker genes of cell clusters and subclusters in the thyroid tissues of HT patients (subcluster_marker)
( Hypothesis tests for linear mixed effect models were two-sided with the Bonferroni correction.)
gene_id	cell_group	marker_score	mean_expression	fraction_expressing	specificity	p-value	q-value
RGS13	GCB	0.381908	4.14319	0.716802	0.532794	0	0
BASP1	GCB	0.3674	8.0306	0.888211	0.41364	0	0
CCDC144A	GCB	0.362711	3.99825	0.605691	0.598839	0	0
MARCKSL1	GCB	0.334035	6.53227	0.796748	0.419248	0	0
VPREB3	GCB	0.307799	6.33905	0.76355	0.403115	0	0
LRMP	GCB	0.304492	4.4674	0.761518	0.399848	0	0
NEIL1	GCB	0.303558	2.95383	0.602981	0.503429	0	0
TCL1A	GCB	0.300715	4.19875	0.685637	0.438592	0	0
RP11-231C14.7	GCB	0.283447	2.71147	0.639566	0.443186	0	0
BCL7A	GCB	0.274492	2.93472	0.634146	0.432853	0	0
LMO2	GCB	0.262617	4.05929	0.630081	0.416798	0	0
NCF1	GCB	0.247508	4.19605	0.76355	0.324154	0	0
AC079767.4	GCB	0.239516	2.52025	0.48103	0.497924	0	0
HLA-DRA	GCB	0.227493	39.5108	0.981707	0.231732	0	0
BCAS4	GCB	0.210449	2.08101	0.566396	0.371558	0	0
HLA-DQA1	GCB	0.207878	7.32529	0.821816	0.252949	0	0
SERPINA9	GCB	0.203772	1.15458	0.331301	0.615066	0	0
HMCES	GCB	0.196672	1.86364	0.484417	0.405996	0	0
SUGCT	GCB	0.190004	1.30264	0.323171	0.587938	0	0
METAP2	GCB	0.186579	4.49722	0.693089	0.2692	0	0
HLA-DPB1	GCB	0.184147	12.5865	0.932927	0.197386	1.35203e-291	3.86293e-290
GMDS	GCB	0.177477	2.02646	0.390921	0.453997	0	0
STAG3	GCB	0.168054	1.59252	0.411924	0.407973	0	0
PLCG2	GCB	0.152968	7.37971	0.76897	0.198926	6.95963e-129	1.24279e-127
MYBL1	GCB	0.147455	1.64658	0.416667	0.353893	0	0
PLEK	GCB	0.146558	2.41987	0.576558	0.254195	0	0
HMGA1	GCB	0.145576	1.9111	0.52981	0.274771	0	0
GCSAM	GCB	0.143221	1.27482	0.375339	0.381577	0	0
DBI	GCB	0.140543	4.08264	0.729675	0.19261	2.01226e-155	3.86974e-154
PRDX1	GCB	0.137706	4.60291	0.760163	0.181153	7.56563e-102	1.14631e-100
HMGN2	GCB	0.136965	5.54279	0.775068	0.176714	5.54071e-133	1.02606e-131
BCL2A1	GCB	0.134922	2.33099	0.487805	0.27659	7.36096e-269	1.9371e-267
ACY3	GCB	0.130656	0.896872	0.27981	0.466944	0	0
JCHAIN	GCB	0.130651	3.09807	0.603659	0.216432	3.97103e-42	2.62982e-41
IGKC	GCB	0.115347	61.6069	1	0.115347	0.000330404	0.000469991
IGLC2	GCB	0.11335	19.2714	0.971545	0.11667	0.806936	0.830181
NUGGC	GCB	0.109458	0.749824	0.253388	0.431977	0	0
CD72	GCB	0.107172	1.02176	0.321138	0.333726	3.17245e-282	8.57418e-281
GCHFR	GCB	0.106461	1.13885	0.357724	0.297607	4.15198e-261	1.06461e-259
PEG10	GCB	0.105223	1.54649	0.247967	0.424341	0	0
IGLC3	GCB	0.101927	9.7787	0.881436	0.115638	0.486433	0.520249
CYBB	GCB	0.101854	1.39438	0.426829	0.23863	2.04516e-168	4.09031e-167
AICDA	GCB	0.0950973	0.642627	0.213415	0.445599	0	0
BIK	GCB	0.0950201	0.68992	0.23645	0.401861	0	0
MME	GCB	0.0941837	0.582847	0.195799	0.481021	0	0
HN1	GCB	0.091947	1.33295	0.449187	0.204696	2.82462e-112	4.63053e-111
IGHG1	GCB	0.0909538	9.09474	0.933604	0.0974222	1.99221e-14	4.55884e-14
IGHG4	GCB	0.0907282	7.65517	0.924119	0.098178	3.05305e-36	1.64142e-35
IGHG3	GCB	0.0839144	5.53837	0.842818	0.0995641	6.38333e-27	2.41793e-26
RGS1	GCB	0.0826024	4.27109	0.612466	0.134869	8.41532e-10	1.60905e-09
DNMT1	GCB	0.0813781	1.3849	0.422764	0.19249	1.74197e-91	2.48853e-90
BRI3BP	GCB	0.0808335	0.780653	0.269648	0.299775	1.47464e-199	3.20573e-198
HTR3A	GCB	0.0802999	0.332688	0.144309	0.556445	0	0
HOPX	GCB	0.0796873	1.79652	0.366531	0.217409	9.79394e-214	2.27766e-212
RGS2	GCB	0.0795609	2.37643	0.481707	0.165164	1.04614e-32	5.00548e-32
CHCHD10	GCB	0.0788503	1.613	0.476287	0.165552	5.72235e-36	3.04381e-35
IGHA1	GCB	0.0787967	4.87606	0.821138	0.0959604	1.91974e-08	3.46524e-08
CSTB	GCB	0.0777155	1.94978	0.49187	0.158	4.93117e-38	2.91785e-37
DCK	GCB	0.0744814	0.877711	0.315041	0.236419	6.53163e-130	1.18757e-128
CD86	GCB	0.0726449	0.676596	0.25	0.290579	6.96354e-180	1.42113e-178
CDCA7	GCB	0.0725731	0.700574	0.227642	0.318803	1.23087e-223	3.00212e-222
RASL11A	GCB	0.0713162	0.678456	0.21206	0.336302	2.25122e-200	5.00271e-199
CR2	GCB	0.0706611	0.532232	0.20122	0.351164	2.37824e-216	5.66248e-215
FTH1	GCB	0.0705721	10.7894	0.934959	0.0754815	4.8147e-23	1.6049e-22
PTTG1	GCB	0.0693102	1.06192	0.346883	0.199808	4.5885e-108	7.28333e-107
MZB1	GCB	0.0692017	1.2301	0.379404	0.182396	1.70994e-05	2.67596e-05
FTL	GCB	0.0691697	8.73644	0.913279	0.0757377	1.77053e-49	1.41642e-48
SPI1	GCB	0.0684841	0.758734	0.297425	0.230256	5.18405e-122	8.93802e-121
RP11-16E12.2	GCB	0.0684384	0.425841	0.163279	0.41915	1.26173e-75	1.59713e-74
RASSF6	GCB	0.0675072	0.713431	0.178184	0.378862	1.1598e-155	2.27412e-154
RPL36A	GCB	0.0657436	2.46063	0.570461	0.115246	2.70656e-17	6.88691e-17
CTSS	GCB	0.0636246	1.65668	0.50271	0.126563	3.27471e-05	4.99193e-05
NCOA7	GCB	0.0624456	1.4072	0.406504	0.153616	4.41924e-19	1.20744e-18
EZH2	GCB	0.0620077	0.665536	0.243902	0.254232	8.42462e-114	1.4279e-112
STXBP6	GCB	0.0601594	0.457311	0.160569	0.374664	0	0
S100A10	GCB	0.0572828	3.15482	0.584011	0.0980851	0.0213071	0.0268013
SSR4	GCB	0.0570231	2.22823	0.612466	0.093104	3.85667e-87	5.28311e-86
SLBP	GCB	0.055627	0.874854	0.317751	0.175065	1.20897e-42	8.22426e-42
C6orf48	GCB	0.0548964	1.02136	0.359756	0.152593	2.0733e-30	9.05373e-30
H2AFZ	GCB	0.0537307	1.76922	0.50813	0.105742	0.000220726	0.000317591
SAT1	GCB	0.052884	3.35086	0.659892	0.0801404	6.64791e-05	9.90747e-05
CTSZ	GCB	0.0504256	1.29579	0.418699	0.120434	1.40824e-06	2.31618e-06
STMN1	GCB	0.0499926	1.53935	0.374661	0.133434	5.4204e-45	3.81719e-44
GADD45B	GCB	0.0499907	2.26654	0.510163	0.0979897	0.232923	0.262006
IGHM	GCB	0.0497693	1.82267	0.287263	0.173253	3.31019e-09	6.18728e-09
RPL17	GCB	0.0492902	1.64369	0.444444	0.110903	3.30734e-05	5.034e-05
KIAA0125	GCB	0.0491397	0.556721	0.20122	0.24421	7.31884e-24	2.53247e-23
HSPB1	GCB	0.0468848	3.33034	0.472222	0.0992856	1.87063e-19	5.28427e-19
MT-ND2	GCB	0.0468627	6.02695	0.77981	0.060095	5.19048e-257	1.29762e-255
HMGB2	GCB	0.0468164	1.66278	0.423442	0.110562	7.67542e-08	1.34893e-07
LHFPL2	GCB	0.045919	0.408832	0.159892	0.287188	1.80029e-107	2.76967e-106
TFRC	GCB	0.0456779	0.747643	0.252033	0.181238	1.61171e-30	7.13146e-30
HSPA5	GCB	0.0444325	1.3645	0.397019	0.111915	5.54147e-11	1.10608e-10
USP2	GCB	0.0442565	0.337691	0.0934959	0.473352	1.80529e-187	3.76102e-186
ATOX1	GCB	0.043926	0.980043	0.348916	0.125893	0.0461476	0.0555995
WEE1	GCB	0.0436057	0.66091	0.237805	0.183368	1.34233e-53	1.13757e-52
SNHG25	GCB	0.0425177	0.673136	0.251355	0.169154	7.10603e-27	2.68152e-26
ALDH2	GCB	0.0422385	0.62764	0.227642	0.185548	8.92424e-41	5.68423e-40
PEBP1	GCB	0.0405953	1.26783	0.408537	0.0993676	0.0218828	0.0273878
TNFRSF17	GCB	0.0396548	0.291081	0.125339	0.316381	0.00134813	0.00184422
HLA-DRA	NaB	0.227423	39.923	0.973738	0.233556	0	0
HLA-DPB1	NaB	0.199067	14.5702	0.902844	0.220488	0	0
HLA-DQA1	NaB	0.196165	7.45525	0.765274	0.256333	0	0
IGHD	NaB	0.181236	3.06506	0.382501	0.473819	0	0
IGHM	NaB	0.176651	4.52176	0.512042	0.344992	0	0
FTH1	NaB	0.128782	23.0293	0.946387	0.136077	2.59332e-75	6.23394e-75
MT-ND2	NaB	0.123956	16.4997	0.938495	0.132079	0.0024289	0.00272604
VPREB3	NaB	0.123433	3.29673	0.504695	0.244571	0	0
IGKC	NaB	0.113472	60.325	0.999864	0.113488	1.39346e-12	1.85795e-12
GPR183	NaB	0.109074	4.00604	0.498707	0.218714	0	0
CCR7	NaB	0.105328	1.6007	0.29555	0.356378	0	0
RPL36A	NaB	0.103275	4.58381	0.55681	0.185476	1.88107e-126	7.09838e-126
FTL	NaB	0.103033	14.3692	0.922438	0.111696	0.73337	0.741527
NCF1	NaB	0.10145	2.47053	0.467411	0.217046	0	0
IGHG4	NaB	0.101097	9.20859	0.89223	0.113309	8.12336e-145	3.57857e-144
IGLC2	NaB	0.100295	17.2922	0.934821	0.107287	0.0606822	0.0653199
IGHA1	NaB	0.0959028	6.65148	0.785685	0.122063	0.686406	0.695447
IGLC3	NaB	0.0943249	9.80735	0.813852	0.115899	2.2871e-05	2.68125e-05
CTSS	NaB	0.0893378	2.59111	0.501565	0.178118	1.68842e-140	7.0059e-140
RPL17	NaB	0.0879067	3.3182	0.463056	0.18984	2.43241e-123	8.90994e-123
SAT1	NaB	0.0842994	6.03435	0.665805	0.126613	1.61972e-30	2.60406e-30
RP5-887A10.1	NaB	0.0842209	0.819419	0.158253	0.532192	0	0
IER5	NaB	0.0812208	2.53353	0.30562	0.265758	7.18628e-208	5.8904e-207
PHACTR1	NaB	0.0803354	1.63886	0.292557	0.274598	0	0
HSPA1A	NaB	0.0763113	12.7459	0.589332	0.129488	8.02557e-119	2.82591e-118
PLCG2	NaB	0.0750831	5.28625	0.486325	0.154389	1.99609e-81	5.04063e-81
IGHG3	NaB	0.0743172	5.72355	0.727582	0.102143	1.29341e-119	4.58658e-119
IGHG1	NaB	0.07256	8.12309	0.813444	0.0892009	8.1859e-121	2.93401e-120
CYBB	NaB	0.0692968	1.34178	0.298952	0.231799	0	0
CD24	NaB	0.0660251	1.81444	0.33297	0.198291	0	0
BASP1	NaB	0.0625958	2.251	0.39883	0.156949	1.09599e-275	1.79671e-274
KIAA0125	NaB	0.0625029	0.832693	0.188597	0.33141	1.79429e-227	1.72528e-226
SSR4	NaB	0.061689	2.84353	0.548238	0.112522	0	0
HSPB1	NaB	0.0593741	5.00795	0.436386	0.136059	1.21949e-63	2.66848e-63
CD72	NaB	0.059075	0.904151	0.194312	0.304021	0	0
CHCHD10	NaB	0.0585452	1.60075	0.355695	0.164594	7.00107e-30	1.1166e-29
AL928768.3	NaB	0.0568397	0.759789	0.134304	0.423217	1.26943e-284	2.18867e-283
BCL2A1	NaB	0.0559856	1.41288	0.29555	0.189428	4.84897e-264	7.13085e-263
RNASE6	NaB	0.0537211	0.745675	0.16805	0.319673	3.7226e-199	2.73721e-198
MYC	NaB	0.053141	1.33642	0.196625	0.270265	5.27875e-140	2.17233e-139
HMGN2	NaB	0.0506841	2.61175	0.511226	0.0991423	0.114566	0.121362
WEE1	NaB	0.0491649	1.06565	0.186828	0.263156	2.4215e-246	2.81569e-245
C6orf48	NaB	0.0490062	1.20647	0.282896	0.173231	6.79861e-39	1.19694e-38
TSTD1	NaB	0.0475444	1.15111	0.270785	0.17558	2.92488e-56	6.0059e-56
BCAS4	NaB	0.045821	0.928474	0.22765	0.201278	3.74539e-242	4.20831e-241
NFKBIA	NaB	0.0433185	2.61259	0.38876	0.111427	2.15996e-55	4.40808e-55
DBI	NaB	0.0423092	1.99383	0.380052	0.111325	7.77024e-21	1.13766e-20
EGR3	NaB	0.0414021	0.802802	0.153898	0.269022	9.45138e-183	5.87042e-182
CD70	NaB	0.040305	0.477586	0.101102	0.398656	2.70983e-281	4.59293e-280
HSP90B1	NaB	0.0397346	2.17036	0.42237	0.0940752	0	0
ZFP36	NaB	0.0392538	2.73009	0.442917	0.0886255	3.58638e-237	3.8153e-236
RP11-231C14.7	NaB	0.0392014	0.91471	0.203157	0.192961	2.5826e-269	3.97323e-268
RGS2	NaB	0.0386284	1.76564	0.293509	0.131609	0.0419713	0.0453744
CTSZ	NaB	0.0383975	1.33337	0.311879	0.123117	0.00202819	0.00228143
MT2A	NaB	0.038361	6.62855	0.467274	0.0820953	4.3837e-275	7.07048e-274
GRASP	NaB	0.0381518	0.844309	0.179208	0.212891	4.27614e-52	8.55229e-52
CHI3L2	NaB	0.035254	0.472583	0.119744	0.294411	5.9929e-262	8.4407e-261
PDLIM1	NaB	0.0341443	0.909935	0.234318	0.145718	5.59798e-06	6.7122e-06
CAPG	NaB	0.0332214	0.852933	0.219622	0.151266	5.98511e-40	1.06686e-39
JCHAIN	NaB	0.0331634	1.37455	0.284801	0.116444	4.34269e-57	9.02847e-57
PRDX1	NaB	0.0330864	1.77952	0.379643	0.0871513	6.56362e-208	5.42448e-207
TUBA1B	NaB	0.0322442	1.5548	0.32848	0.0981618	1.23338e-58	2.5749e-58
DUSP2	NaB	0.0321352	1.88995	0.276092	0.116393	2.39594e-24	3.60291e-24
C1orf162	NaB	0.0310261	0.787042	0.17118	0.181249	8.6348e-68	1.97142e-67
TCL1A	NaB	0.030883	1.15272	0.189005	0.163398	3.14736e-151	1.45711e-150
RGS1	NaB	0.030405	2.59139	0.331882	0.0916138	4.59081e-214	3.99201e-213
LINC01480	NaB	0.0298004	0.643344	0.13757	0.21662	2.17566e-27	3.36269e-27
VIM	NaB	0.0290962	3.97751	0.587835	0.0494971	0	0
AREG	NaB	0.0285705	1.69082	0.239761	0.119162	1.55043e-21	2.28004e-21
DDIT4	NaB	0.0282608	1.12858	0.210777	0.134079	8.1918e-47	1.54854e-46
GADD45B	NaB	0.0282033	2.19719	0.29487	0.0956464	3.66407e-164	1.82292e-163
SNX10	NaB	0.0281855	0.554275	0.145326	0.193947	3.42894e-81	8.61543e-81
PEBP1	NaB	0.0279587	1.18955	0.295686	0.0945553	5.32141e-109	1.69472e-108
GPX1	NaB	0.0277519	1.26437	0.30181	0.0919518	3.81109e-85	1.01359e-84
ZFAND2A	NaB	0.0271638	0.814194	0.175398	0.154869	2.18992e-07	2.71365e-07
CR2	NaB	0.0270609	0.397792	0.0962036	0.281287	1.16608e-235	1.20215e-234
CRIP1	NaB	0.0265633	1.50909	0.27963	0.0949944	1.97631e-63	4.31509e-63
STAG3	NaB	0.025887	0.629624	0.128725	0.201103	5.03507e-127	1.90722e-126
PSAP	NaB	0.0251957	1.35503	0.320724	0.0785587	2.7947e-207	2.27211e-206
RHOB	NaB	0.0239684	0.962109	0.195945	0.122322	4.43422e-43	8.12127e-43
HIST1H1D	NaB	0.0238612	0.628778	0.132943	0.179484	4.52277e-10	5.80586e-10
FAM26F	NaB	0.0237521	0.458244	0.115254	0.206086	5.64721e-61	1.2041e-60
IGHG2	NaB	0.0237432	1.04023	0.25051	0.0947794	5.77581e-26	8.83151e-26
DDIT3	NaB	0.0233792	0.511565	0.136889	0.170789	1.0965e-19	1.58225e-19
PLEK	NaB	0.0232568	0.872221	0.198939	0.116905	2.44041e-09	3.1009e-09
AC079767.4	NaB	0.0231922	0.597065	0.141108	0.164358	1.45722e-156	6.90628e-156
ACP5	NaB	0.0228082	0.420358	0.120697	0.188971	1.25952e-56	2.60232e-56
GM2A	NaB	0.0227155	0.404909	0.108994	0.20841	7.67891e-48	1.45987e-47
LRMP	NaB	0.0224823	0.850059	0.199347	0.11278	4.35381e-15	5.90747e-15
MZB1	NaB	0.0224248	0.743751	0.180569	0.12419	1.02894e-183	6.4713e-183
HIST1H1E	NaB	0.022183	0.585643	0.130358	0.17017	7.05332e-06	8.4269e-06
MIR155HG	NaB	0.0217899	0.510026	0.103007	0.211538	6.83986e-27	1.05391e-26
CHML	NaB	0.0217829	0.36963	0.0836849	0.260297	1.06295e-86	2.83454e-86
HMGB2	NaB	0.0216904	1.13769	0.263709	0.0822511	2.29176e-48	4.40722e-48
ASAH1	NaB	0.0216135	0.653505	0.166961	0.129452	0.000382233	0.000437337
CHMP1B	NaB	0.0216034	0.603521	0.147639	0.146326	0.253485	0.264047
IL6	NaB	0.0211742	0.442767	0.0647707	0.326909	8.04345e-65	1.78347e-64
DCK	NaB	0.021165	0.508562	0.135393	0.156323	1.71707e-17	2.39814e-17
TNF	NaB	0.0211632	0.702198	0.137842	0.153532	2.29063e-07	2.83493e-07
S100A6	NaB	0.0208646	2.31249	0.449721	0.0463945	0	0
MKI67	PrC	0.585252	3.06999	0.814271	0.718744	0	0
TOP2A	PrC	0.572144	3.78923	0.790714	0.723579	0	0
NUSAP1	PrC	0.53248	3.18629	0.829635	0.641824	0	0
KIAA0101	PrC	0.505445	2.19425	0.796518	0.634569	0	0
HIST1H4C	PrC	0.457741	14.7053	0.857972	0.533515	0	0
RRM2	PrC	0.456217	1.17414	0.616934	0.739491	0	0
STMN1	PrC	0.446181	7.93777	0.951519	0.468914	0	0
BIRC5	PrC	0.44589	1.13376	0.648686	0.687375	0	0
TPX2	PrC	0.429201	1.53394	0.661318	0.649009	0	0
HMGB2	PrC	0.423672	10.1488	0.960396	0.441143	0	0
CENPF	PrC	0.417583	2.66982	0.692728	0.60281	0	0
GTSE1	PrC	0.412885	0.819863	0.564015	0.732046	0	0
ASPM	PrC	0.41251	1.36386	0.589621	0.699619	0	0
TYMS	PrC	0.406372	1.24492	0.622397	0.652915	0	0
DLGAP5	PrC	0.399116	0.899896	0.531922	0.750328	0	0
CDK1	PrC	0.394244	1.11555	0.608399	0.648003	0	0
UBE2C	PrC	0.391548	1.17652	0.548651	0.713656	0	0
CLSPN	PrC	0.388649	0.933913	0.57255	0.678803	0	0
TK1	PrC	0.369531	0.887481	0.551041	0.670604	0	0
AURKB	PrC	0.369328	0.806886	0.554455	0.66611	0	0
HIST1H1B	PrC	0.365235	1.00488	0.498464	0.732722	0	0
HMGN2	PrC	0.358448	14.3853	0.983612	0.364421	0	0
H2AFZ	PrC	0.353449	8.99275	0.967907	0.365169	0	0
CDKN3	PrC	0.351862	1.04903	0.590645	0.595724	0	0
SPC25	PrC	0.346393	0.533463	0.470468	0.736273	0	0
MYBL2	PrC	0.345168	1.0337	0.648003	0.532664	0	0
CCNB2	PrC	0.343564	0.843895	0.496757	0.691615	0	0
HMMR	PrC	0.341591	0.934708	0.502219	0.680162	0	0
PTTG1	PrC	0.334279	2.7524	0.80915	0.413123	0	0
TUBB	PrC	0.330544	5.57388	0.910208	0.363152	0	0
TUBA1B	PrC	0.323324	8.179	0.928303	0.348295	0	0
NUF2	PrC	0.321513	0.602197	0.47832	0.672172	0	0
CDCA8	PrC	0.317812	0.590133	0.454421	0.699378	0	0
KIF11	PrC	0.313025	0.63412	0.50495	0.619911	0	0
PRC1	PrC	0.310937	0.895343	0.581086	0.535097	0	0
PBK	PrC	0.307629	0.416064	0.396722	0.775427	0	0
ESCO2	PrC	0.304707	0.537796	0.441106	0.69078	0	0
CCNA2	PrC	0.302338	0.51696	0.46125	0.655476	0	0
CDCA3	PrC	0.293982	0.446877	0.404234	0.727258	0	0
KIF2C	PrC	0.289374	0.433961	0.405599	0.713448	0	0
CENPW	PrC	0.288063	0.617001	0.538068	0.535365	0	0
CCNB1	PrC	0.287451	1.03612	0.500854	0.573923	0	0
KIFC1	PrC	0.287237	0.503223	0.445886	0.644194	0	0
CHEK1	PrC	0.286221	0.54544	0.474223	0.603558	0	0
UBE2S	PrC	0.283226	2.22611	0.764425	0.370509	0	0
ZWINT	PrC	0.281937	0.490236	0.439058	0.642142	0	0
NCAPG	PrC	0.281285	0.483074	0.444179	0.633269	0	0
CEP55	PrC	0.281224	0.561106	0.459201	0.612421	0	0
HELLS	PrC	0.280028	1.39904	0.64971	0.431005	0	0
HIST1H3G	PrC	0.279465	0.463797	0.378969	0.737436	0	0
ORC6	PrC	0.279044	0.724511	0.530898	0.525607	0	0
CDC20	PrC	0.276598	0.604657	0.38887	0.711287	0	0
MND1	PrC	0.276554	0.524317	0.440082	0.628414	0	0
DUT	PrC	0.273868	3.51206	0.826221	0.331471	0	0
CKS1B	PrC	0.270705	1.26958	0.705702	0.383596	0	0
BUB1	PrC	0.269215	0.539403	0.454421	0.592435	0	0
CENPU	PrC	0.268816	0.706267	0.525435	0.511606	0	0
CASC5	PrC	0.268688	0.731155	0.534312	0.502867	0	0
CENPE	PrC	0.267779	0.734329	0.448276	0.597353	0	0
MAD2L1	PrC	0.267185	0.584712	0.518266	0.515537	0	0
GINS2	PrC	0.265873	0.619235	0.440423	0.603677	0	0
HIST1H2AH	PrC	0.265741	0.497101	0.38409	0.691871	0	0
CDT1	PrC	0.263969	0.460364	0.405258	0.651361	0	0
SMC4	PrC	0.262025	1.81646	0.794128	0.329953	0	0
DHFR	PrC	0.261395	0.89282	0.567088	0.460944	0	0
SHCBP1	PrC	0.26126	0.662419	0.533288	0.489904	0	0
MCM4	PrC	0.2606	0.759586	0.491294	0.530435	0	0
GMNN	PrC	0.258204	0.887812	0.585865	0.440722	0	0
HJURP	PrC	0.25747	0.371852	0.355411	0.724427	0	0
HMGA1	PrC	0.255897	2.33234	0.800615	0.319626	0	0
EZH2	PrC	0.255195	1.14067	0.665415	0.383513	0	0
UBE2T	PrC	0.253634	0.519372	0.47354	0.535612	0	0
CDCA5	PrC	0.252275	0.317034	0.353704	0.713236	0	0
HIST1H3B	PrC	0.249527	0.357841	0.331512	0.752692	0	0
DNMT1	PrC	0.249497	2.53089	0.821441	0.303731	0	0
HN1	PrC	0.242423	2.22934	0.802663	0.302024	0	0
CDCA7	PrC	0.241795	1.01007	0.571185	0.423321	0	0
ATAD2	PrC	0.241466	1.04128	0.608399	0.396887	0	0
SMC2	PrC	0.239889	1.07483	0.671902	0.35703	0	0
BUB1B	PrC	0.235881	0.409414	0.398088	0.592534	0	0
WDR76	PrC	0.235361	0.790649	0.533629	0.441058	0	0
ASF1B	PrC	0.234843	0.368548	0.355753	0.660129	0	0
LMNB1	PrC	0.23431	1.02574	0.636736	0.367985	0	0
CKS2	PrC	0.233865	1.56909	0.711164	0.328849	0	0
DIAPH3	PrC	0.23193	0.314237	0.347217	0.667968	0	0
AURKA	PrC	0.229502	0.559021	0.381017	0.602341	0	0
LRMP	PrC	0.225931	2.92189	0.782861	0.288596	0	0
E2F8	PrC	0.225207	0.325142	0.315125	0.71466	0	0
RRM1	PrC	0.22354	0.826559	0.571526	0.391129	0	0
PCNA	PrC	0.22266	1.02475	0.557187	0.399615	0	0
MCM7	PrC	0.221846	0.993031	0.595425	0.372584	0	0
SGOL1	PrC	0.219355	0.488659	0.431547	0.508299	0	0
H2AFX	PrC	0.219079	0.832353	0.570843	0.383782	0	0
DEPDC1	PrC	0.217369	0.316848	0.299761	0.725142	0	0
FEN1	PrC	0.217078	0.43803	0.401161	0.541125	0	0
RFC3	PrC	0.216683	0.730756	0.544896	0.39766	0	0
RANBP1	PrC	0.216041	2.2086	0.797542	0.270883	0	0
BRCA1	PrC	0.214098	0.602998	0.468078	0.457398	0	0
KIF4A	PrC	0.213844	0.274127	0.315466	0.677866	0	0
METAP2	PrC	0.21326	4.06393	0.855241	0.249356	0	0
IL1B	DC	0.416103	4.01394	0.556719	0.747419	0	0
CXCL8	DC	0.364573	4.40255	0.562536	0.648088	0	0
LYZ	DC	0.359642	10.4925	0.896451	0.401184	0	0
MNDA	DC	0.333541	2.05835	0.749273	0.445152	0	0
PLAUR	DC	0.330613	1.76761	0.666085	0.496352	0	0
LGALS2	DC	0.329804	1.08049	0.567772	0.580874	0	0
AIF1	DC	0.324634	3.21743	0.848749	0.382485	0	0
LST1	DC	0.311811	1.90387	0.770797	0.404531	0	0
CSF2RA	DC	0.301484	0.773397	0.54683	0.551331	0	0
IER3	DC	0.281175	4.4192	0.677138	0.41524	0	0
G0S2	DC	0.264812	5.2519	0.507853	0.521433	0	0
IL1R2	DC	0.261428	1.06064	0.392088	0.666757	0	0
IGSF6	DC	0.260974	1.01622	0.617219	0.422823	0	0
CLEC10A	DC	0.257838	0.730517	0.450844	0.571902	0	0
CST3	DC	0.24844	18.4832	0.949971	0.261524	0	0
FCER1A	DC	0.242982	0.629758	0.336242	0.722641	0	0
C15orf48	DC	0.242168	1.84365	0.513671	0.471445	0	0
IFI30	DC	0.242087	1.36009	0.557882	0.433938	0	0
RP11-1143G9.4	DC	0.235847	1.42366	0.628272	0.37539	0	0
C1orf162	DC	0.23434	1.6349	0.743455	0.315204	0	0
INSIG1	DC	0.228974	2.24179	0.646306	0.354282	0	0
GPR183	DC	0.223403	5.61707	0.791158	0.282374	0	0
FCER1G	DC	0.221298	2.47131	0.789994	0.280127	0	0
CCL3L3	DC	0.221236	3.06908	0.52007	0.425397	0	0
SAT1	DC	0.218563	12.8525	0.970913	0.225111	0	0
CLEC7A	DC	0.213782	0.696885	0.536358	0.398581	0	0
PLEK	DC	0.212065	2.60086	0.789994	0.268439	0	0
HLA-DPB1	DC	0.211403	14.5955	0.957533	0.220778	0	0
TYROBP	DC	0.208529	3.57372	0.837115	0.249105	0	0
CSTA	DC	0.206668	0.529767	0.444444	0.465004	0	0
NR4A3	DC	0.202912	1.34713	0.594532	0.341297	0	0
MS4A6A	DC	0.202508	1.50597	0.598604	0.3383	0	0
FGL2	DC	0.201739	1.92651	0.766143	0.263317	0	0
FCGR2A	DC	0.201333	0.770873	0.529378	0.38032	0	0
PHACTR1	DC	0.195518	1.7733	0.670739	0.291496	0	0
OLR1	DC	0.193222	0.936276	0.464805	0.415704	0	0
HLA-DRA	DC	0.191882	31.5588	0.981385	0.195522	0	0
SOD2	DC	0.189755	3.738	0.723095	0.262421	0	0
NLRP3	DC	0.189478	0.713298	0.400814	0.472733	0	0
ITGAX	DC	0.186486	1.00047	0.561373	0.332197	0	0
GPX1	DC	0.18256	3.64487	0.881326	0.207142	0	0
CD1E	DC	0.180237	0.335446	0.266434	0.676477	0	0
FPR1	DC	0.179563	0.32878	0.34555	0.519645	0	0
NFKBIA	DC	0.178856	6.48343	0.802211	0.222954	0	0
FTH1	DC	0.175475	32.4595	0.992437	0.176812	0	0
EREG	DC	0.172996	1.17128	0.267016	0.647885	0	0
SGK1	DC	0.17212	2.72596	0.706225	0.243718	0	0
HLA-DQA1	DC	0.1711	5.20705	0.875509	0.19543	0	0
SLC8A1	DC	0.170402	0.79581	0.546248	0.311949	0	0
MXD1	DC	0.164076	0.866885	0.502618	0.326443	0	0
IL18	DC	0.161411	0.609436	0.46306	0.348574	0	0
SHTN1	DC	0.156984	0.587525	0.442118	0.355073	0	0
FCN1	DC	0.155761	0.560836	0.270506	0.575812	0	0
SPI1	DC	0.153828	0.826048	0.626527	0.245525	0	0
CPVL	DC	0.148912	0.787733	0.394997	0.376995	0	0
CFP	DC	0.14656	0.299429	0.287376	0.509992	0	0
TYMP	DC	0.145639	1.60747	0.75509	0.192876	0	0
RGS2	DC	0.143908	2.98111	0.733566	0.196175	0	0
BCL2A1	DC	0.142608	1.70819	0.652123	0.218683	0	0
CD1C	DC	0.14121	0.493824	0.339151	0.416364	0	0
GPAT3	DC	0.140268	0.358569	0.310064	0.452383	0	0
CCL3	DC	0.138651	3.37477	0.484002	0.286467	0	0
PTGS2	DC	0.13793	0.732764	0.348458	0.395828	0	0
FAM26F	DC	0.136987	0.679921	0.49331	0.277689	0	0
VEGFA	DC	0.136848	0.849417	0.467132	0.292954	0	0
RNASE6	DC	0.135003	0.630124	0.47993	0.281297	0	0
ATP1B3	DC	0.131703	1.87037	0.627109	0.210016	0	0
CXCL2	DC	0.131091	1.20043	0.323444	0.405297	0	0
HAVCR2	DC	0.130931	0.912576	0.497382	0.263241	0	0
CD86	DC	0.130444	0.577437	0.506108	0.257739	0	0
CTSS	DC	0.129885	2.1772	0.832461	0.156025	0	0
PPIF	DC	0.127953	0.513315	0.395579	0.323458	0	0
IER5	DC	0.127253	1.7751	0.626527	0.203109	0	0
IL1RN	DC	0.126922	0.643867	0.262362	0.483768	0	0
GADD45B	DC	0.126235	4.16082	0.806864	0.156451	0	0
SERPINA1	DC	0.125977	0.541878	0.465969	0.270356	0	0
CXCL16	DC	0.125627	0.445245	0.428738	0.293016	0	0
S100A11	DC	0.123362	3.94013	0.883653	0.139605	0	0
RGS1	DC	0.122491	4.98999	0.806283	0.151921	4.47884e-270	2.87105e-269
CTSZ	DC	0.117656	1.72385	0.784759	0.149926	0	0
TLR2	DC	0.116366	0.283589	0.285049	0.40823	0	0
MS4A7	DC	0.1148	0.593101	0.462478	0.248227	0	0
CEBPB	DC	0.11127	1.27831	0.549156	0.202619	0	0
AREG	DC	0.111004	3.90627	0.492147	0.225551	0	0
HBEGF	DC	0.108038	0.724451	0.425247	0.25406	0	0
CDKN1A	DC	0.105205	1.09781	0.627109	0.167761	0	0
HSPA1A	DC	0.103998	11.0608	0.89587	0.116087	3.29629e-148	1.63995e-147
FTL	DC	0.10338	13.4875	0.972077	0.106349	1.1144e-245	6.59408e-245
CEBPD	DC	0.101103	2.10938	0.641652	0.157566	0	0
ATF3	DC	0.100076	1.69322	0.623037	0.160626	0	0
GRASP	DC	0.100005	0.834038	0.474113	0.21093	0	0
PKIB	DC	0.099891	0.207418	0.183246	0.54512	0	0
S100A10	DC	0.098741	3.86965	0.85922	0.114919	0	0
BHLHE40	DC	0.0981009	0.93217	0.56719	0.172959	0	0
GRN	DC	0.0962719	1.03334	0.661431	0.145551	0	0
ITGB2	DC	0.0955262	1.03668	0.663758	0.143917	0	0
TREM1	DC	0.0955243	0.18191	0.194881	0.490168	0	0
TNFAIP2	DC	0.0936666	0.543709	0.360675	0.259698	0	0
ZFP36	DC	0.09093	3.4892	0.847586	0.107281	4.10677e-270	2.64953e-269
VIM	DC	0.0905174	8.92407	0.964514	0.0938477	2.09723e-202	1.1398e-201
PLVAP	EC1	0.466287	8.53781	0.976909	0.477308	0	0
FLT1	EC1	0.444717	5.44108	0.936381	0.474932	0	0
CA4	EC1	0.43758	2.56196	0.703582	0.621932	0	0
VWA1	EC1	0.383681	2.12836	0.793355	0.483618	0	0
KDR	EC1	0.354656	2.2765	0.807022	0.439463	0	0
SLCO2A1	EC1	0.333275	1.97819	0.816211	0.40832	0	0
RGCC	EC1	0.330877	8.07852	0.926249	0.357223	0	0
PLPP1	EC1	0.322275	4.18205	0.90787	0.354979	0	0
EMCN	EC1	0.316263	2.90453	0.880773	0.359074	0	0
CALCRL	EC1	0.301782	4.89518	0.917766	0.328823	0	0
PLPP3	EC1	0.289236	2.16406	0.796183	0.363279	0	0
TMEM88	EC1	0.281411	1.24662	0.697926	0.40321	0	0
RAMP3	EC1	0.280054	2.1962	0.835768	0.335085	0	0
EPAS1	EC1	0.279708	6.07496	0.948398	0.294927	0	0
HSPG2	EC1	0.276943	2.94208	0.874647	0.316634	0	0
LIFR	EC1	0.265582	3.0384	0.799482	0.332193	0	0
PODXL	EC1	0.258018	2.6555	0.856268	0.301328	0	0
ITIH5	EC1	0.249494	1.572	0.697455	0.35772	0	0
SLC9A3R2	EC1	0.244426	4.30406	0.895617	0.272913	0	0
ACE	EC1	0.244037	1.32444	0.684496	0.356521	0	0
EDNRB	EC1	0.243076	1.43701	0.604147	0.402346	0	0
SPARC	EC1	0.242737	4.09098	0.918002	0.264419	0	0
A2M	EC1	0.241053	7.06687	0.963949	0.250068	0	0
EXOC3L2	EC1	0.237029	0.496109	0.446513	0.530846	0	0
COL15A1	EC1	0.236805	1.78454	0.71984	0.32897	0	0
HECW2	EC1	0.236006	0.925374	0.604147	0.390643	0	0
ARHGAP29	EC1	0.232869	1.99092	0.836239	0.278472	0	0
FAM198B	EC1	0.227967	1.37074	0.68426	0.333158	0	0
GNG11	EC1	0.226715	4.11917	0.925071	0.245079	0	0
AQP1	EC1	0.22278	2.20304	0.800895	0.278163	0	0
NRP1	EC1	0.222441	1.88007	0.798539	0.27856	0	0
APP	EC1	0.220874	2.96528	0.88902	0.248447	0	0
GRB10	EC1	0.220674	0.734869	0.544533	0.405253	0	0
SPARCL1	EC1	0.219361	15.0374	0.985627	0.222559	0	0
ADGRL4	EC1	0.218506	1.65095	0.78181	0.279487	0	0
RDX	EC1	0.21777	2.83116	0.863808	0.252105	0	0
COL4A1	EC1	0.216261	2.11491	0.775212	0.27897	0	0
CD34	EC1	0.215726	1.5723	0.764844	0.282052	0	0
IFI27	EC1	0.215035	8.43249	0.959472	0.224118	0	0
ENG	EC1	0.214944	2.23436	0.821631	0.261606	0	0
CYYR1	EC1	0.212034	1.01324	0.645617	0.328421	0	0
ITGA1	EC1	0.206643	2.13671	0.812205	0.254422	0	0
ADGRL2	EC1	0.206364	0.853152	0.576107	0.358204	0	0
ETS2	EC1	0.205514	1.89531	0.801602	0.256379	0	0
OSBPL1A	EC1	0.205313	1.28991	0.643968	0.318825	0	0
TM4SF18	EC1	0.201259	1.0029	0.63525	0.316819	0	0
VWF	EC1	0.201206	2.27234	0.78393	0.256663	0	0
NFIB	EC1	0.200525	2.5914	0.856268	0.234185	0	0
PECAM1	EC1	0.196388	2.55524	0.85344	0.230114	0	0
FAM167B	EC1	0.194781	0.738824	0.510839	0.381296	0	0
STC1	EC1	0.194425	1.38906	0.470782	0.412983	0	0
RAMP2	EC1	0.193507	2.88425	0.877945	0.220409	0	0
PCDH17	EC1	0.191306	0.808026	0.537465	0.355941	0	0
LDB2	EC1	0.19102	1.01688	0.664939	0.287275	0	0
ROBO4	EC1	0.190611	0.699163	0.549953	0.346595	0	0
NOTCH4	EC1	0.188676	0.782991	0.564797	0.334059	0	0
EGFL7	EC1	0.188054	1.51398	0.744581	0.252564	0	0
TNFSF10	EC1	0.186587	2.13391	0.755419	0.246998	0	0
PTPRG	EC1	0.184894	1.00466	0.640905	0.288488	0	0
BTNL9	EC1	0.184683	0.859196	0.545947	0.33828	0	0
NOSTRIN	EC1	0.182602	0.846481	0.588124	0.310481	0	0
SPTBN1	EC1	0.182046	3.28651	0.889255	0.204718	0	0
COL4A2	EC1	0.181347	1.59368	0.733506	0.247232	0	0
TIMP3	EC1	0.18088	5.90268	0.913996	0.1979	0	0
IGFBP4	EC1	0.180333	2.47049	0.841659	0.214259	0	0
KIAA1462	EC1	0.179284	0.730163	0.543591	0.329815	0	0
RNASE1	EC1	0.176379	1.65985	0.759189	0.232325	0	0
NPDC1	EC1	0.175109	1.37116	0.73869	0.237054	0	0
THBD	EC1	0.17317	1.38682	0.656456	0.263796	0	0
NES	EC1	0.171466	1.01499	0.587653	0.291782	0	0
RBP7	EC1	0.171355	0.740823	0.525683	0.325966	0	0
CLEC14A	EC1	0.171081	0.884224	0.606268	0.282187	0	0
GSN	EC1	0.170922	5.72405	0.954288	0.17911	0	0
CDH5	EC1	0.16942	0.943749	0.638313	0.265418	0	0
SDPR	EC1	0.169285	3.59415	0.657399	0.257507	0	0
SPRY1	EC1	0.16793	3.16701	0.71065	0.236305	0	0
ADGRF5	EC1	0.16671	1.21437	0.698162	0.238784	0	0
ESAM	EC1	0.166541	1.03742	0.668238	0.249224	0	0
TSC22D1	EC1	0.163423	2.29593	0.771678	0.211776	0	0
CD93	EC1	0.162279	1.103	0.655749	0.247471	0	0
WWTR1	EC1	0.162087	1.18008	0.678841	0.238771	0	0
CFAP20	EC1	0.158941	1.00092	0.518143	0.306752	0	0
ID1	EC1	0.155959	2.00227	0.683553	0.22816	0	0
SOCS2	EC1	0.155639	0.97381	0.612865	0.253953	0	0
ITGA6	EC1	0.15463	1.09963	0.62606	0.246989	0	0
PTPRB	EC1	0.153633	1.02432	0.629359	0.24411	0	0
MCF2L	EC1	0.152381	0.475873	0.421772	0.361287	0	0
PIK3R3	EC1	0.152235	0.684836	0.495994	0.306928	0	0
C8orf4	EC1	0.152041	1.32671	0.607446	0.250296	0	0
FCN3	EC1	0.151367	0.432675	0.319746	0.473398	0	0
FZD4	EC1	0.149507	0.624387	0.507069	0.294845	0	0
PCAT19	EC1	0.145666	0.943306	0.586475	0.248375	0	0
IFI44L	EC1	0.144931	1.03692	0.598021	0.242352	0	0
GJA1	EC1	0.143076	0.992964	0.563619	0.253852	0	0
CRIP2	EC1	0.142848	1.86617	0.797597	0.179098	0	0
PLCB1	EC1	0.142267	0.673104	0.516023	0.275699	0	0
HYAL2	EC1	0.139331	1.22539	0.594251	0.234464	0	0
IFITM3	EC1	0.139109	6.1377	0.960415	0.144842	0	0
DLC1	EC1	0.138287	0.92674	0.619463	0.223238	0	0
SH3BGRL2	EC1	0.138153	0.568391	0.460415	0.300061	0	0
ACKR1	EC2	0.656155	8.77683	0.958259	0.684737	0	0
SELP	EC2	0.475791	1.1296	0.712582	0.667701	0	0
IL33	EC2	0.395034	1.8909	0.812761	0.486039	0	0
TSPAN7	EC2	0.393825	1.7457	0.801431	0.491402	0	0
VWF	EC2	0.391448	4.55028	0.893858	0.437931	0	0
SELE	EC2	0.386498	4.07888	0.64997	0.59464	0	0
AQP1	EC2	0.326361	3.3167	0.85808	0.380339	0	0
ZNF385D	EC2	0.326075	0.752918	0.598092	0.545192	0	0
COL15A1	EC2	0.317893	2.18179	0.827668	0.384083	0	0
DNASE1L3	EC2	0.306877	1.83064	0.626714	0.48966	0	0
NOSTRIN	EC2	0.288917	1.11817	0.751342	0.384535	0	0
CADM3-AS1	EC2	0.285813	0.304245	0.379845	0.752446	0	0
RAMP3	EC2	0.284869	2.19556	0.850328	0.33501	0	0
LIFR	EC2	0.280155	3.01968	0.847346	0.330627	0	0
CCL14	EC2	0.270655	1.74152	0.599284	0.45163	0	0
PLA1A	EC2	0.264479	0.617432	0.527728	0.501165	0	0
OLFM1	EC2	0.260233	0.75714	0.613596	0.424111	0	0
PRCP	EC2	0.255923	2.09451	0.849732	0.301181	0	0
PECAM1	EC2	0.251982	3.19248	0.925462	0.272277	0	0
FAM171A1	EC2	0.249479	0.513253	0.525343	0.474889	0	0
PTGDS	EC2	0.246958	3.94429	0.744782	0.331585	0	0
ETS2	EC2	0.246939	2.15838	0.872987	0.282867	0	0
ADGRL4	EC2	0.244388	1.78354	0.824687	0.296341	0	0
NPDC1	EC2	0.241013	1.74324	0.847943	0.284233	0	0
MKL2	EC2	0.238944	1.41203	0.773405	0.308951	0	0
CALCRL	EC2	0.238902	3.71934	0.895051	0.266914	0	0
CTNNAL1	EC2	0.229081	1.33491	0.74359	0.308074	0	0
SPP1	EC2	0.225503	3.38215	0.639237	0.352769	0	0
JAM2	EC2	0.224084	1.04061	0.730471	0.306766	0	0
TGM2	EC2	0.223593	1.16914	0.68873	0.324646	0	0
SLCO2A1	EC2	0.223098	1.28774	0.760286	0.29344	0	0
TPD52L1	EC2	0.220847	0.475041	0.525343	0.420386	0	0
CXorf36	EC2	0.218616	0.730864	0.63864	0.342314	0	0
RNASE1	EC2	0.216935	1.96209	0.822898	0.263623	0	0
IFI27	EC2	0.216806	8.46209	0.964818	0.224712	0	0
ADGRG6	EC2	0.213105	0.373891	0.364937	0.583949	0	0
PKP4	EC2	0.209147	0.800329	0.658318	0.317699	0	0
RAMP2	EC2	0.207449	3.10185	0.890877	0.232859	0	0
RAI14	EC2	0.206861	0.743855	0.613596	0.33713	0	0
HEG1	EC2	0.206681	1.52281	0.765653	0.269941	0	0
DUSP23	EC2	0.203957	0.987628	0.70483	0.289371	0	0
IGFBP4	EC2	0.201906	2.74345	0.870602	0.231915	0	0
CYYR1	EC2	0.200102	0.871425	0.683363	0.292819	0	0
CCL23	EC2	0.199312	0.354818	0.327967	0.60772	0	0
SPARCL1	EC2	0.199216	13.4522	0.973763	0.204584	0	0
CD93	EC2	0.19836	1.2041	0.750149	0.264427	0	0
FAM198B	EC2	0.19698	1.06408	0.716756	0.274821	0	0
MMRN2	EC2	0.195564	0.688851	0.644007	0.303668	0	0
ENG	EC2	0.193757	1.91601	0.831843	0.232925	0	0
PCAT19	EC2	0.193236	1.09824	0.6935	0.278639	0	0
IL1R1	EC2	0.189068	1.00599	0.655933	0.288243	0	0
IL3RA	EC2	0.188812	0.529769	0.519976	0.363117	0	0
CD59	EC2	0.185243	3.30985	0.918903	0.201592	0	0
CSF2RB	EC2	0.183655	0.481829	0.45319	0.405249	0	0
PCDH17	EC2	0.182404	0.697373	0.573643	0.317974	0	0
HSPG2	EC2	0.181446	1.79984	0.831246	0.218282	0	0
SNCG	EC2	0.181134	0.963334	0.679785	0.266458	0	0
PLVAP	EC2	0.177867	2.81476	0.875373	0.20319	0	0
C2CD4B	EC2	0.176492	0.568222	0.333333	0.529477	0	0
ABCG2	EC2	0.175698	0.484612	0.480024	0.36602	0	0
NUAK1	EC2	0.17516	0.69991	0.497913	0.351788	0	0
NDRG1	EC2	0.174028	1.20792	0.729278	0.238631	0	0
A2M	EC2	0.172593	4.81508	0.922481	0.187097	0	0
EPAS1	EC2	0.170364	3.33411	0.909362	0.187344	0	0
SOCS2	EC2	0.169949	0.961623	0.675611	0.251548	0	0
PDLIM1	EC2	0.169451	1.54573	0.777579	0.217921	0	0
HYAL2	EC2	0.169228	1.30231	0.689326	0.245497	0	0
SPHK1	EC2	0.169132	0.413504	0.49195	0.343799	0	0
TNFSF10	EC2	0.166619	1.73799	0.787716	0.211521	0	0
BMPR2	EC2	0.164836	1.15571	0.725701	0.22714	0	0
SPRY1	EC2	0.16432	2.80251	0.762671	0.215453	0	0
CSRP2	EC2	0.162902	1.08858	0.590936	0.275668	0	0
RAB13	EC2	0.16269	1.27138	0.750149	0.216877	0	0
RDX	EC2	0.162543	2.08798	0.811568	0.200283	0	0
MALL	EC2	0.161703	0.443429	0.488968	0.330703	0	0
ECSCR.1	EC2	0.160432	0.834753	0.692308	0.231736	0	0
NPC2	EC2	0.160056	3.19127	0.892069	0.179421	0	0
CRIP2	EC2	0.159005	1.99938	0.842576	0.188713	0	0
TACR1	EC2	0.158496	0.185909	0.263566	0.601354	0	0
ADAMTS9	EC2	0.158217	0.522869	0.434109	0.364463	0	0
TGFBR3	EC2	0.15785	0.725686	0.589744	0.267659	0	0
FZD4	EC2	0.157601	0.582365	0.563506	0.27968	0	0
RBP5	EC2	0.156945	0.528186	0.427549	0.367081	0	0
NRP1	EC2	0.155982	1.2662	0.754919	0.206621	0	0
ITGA6	EC2	0.15576	1.02408	0.665474	0.234059	0	0
TM4SF1	EC2	0.154843	2.50876	0.81455	0.190096	0	0
PALMD	EC2	0.154534	1.02313	0.686941	0.224959	0	0
FAM167B	EC2	0.154274	0.535849	0.517591	0.298062	0	0
BCAM	EC2	0.152099	1.09538	0.740608	0.205371	0	0
PREX2	EC2	0.150759	0.636906	0.584377	0.257982	0	0
ADIRF	EC2	0.147863	5.74974	0.921884	0.160392	0	0
FAM110D	EC2	0.146625	0.347441	0.426357	0.343902	0	0
NFIB	EC2	0.145942	1.79824	0.821705	0.177608	0	0
ADAM15	EC2	0.144438	0.667271	0.604055	0.239114	0	0
ERG	EC2	0.1442	0.487902	0.539058	0.267504	0	0
TSHZ2	EC2	0.144113	1.24387	0.745975	0.193188	0	0
IFITM3	EC2	0.14289	6.33938	0.962433	0.148467	0	0
LMCD1	EC2	0.142875	0.63992	0.597496	0.239123	0	0
NCOA7	EC2	0.142147	1.76341	0.779368	0.182387	0	0
CFI	EC2	0.141985	0.560954	0.576029	0.24649	0	0
SEMA3G	EC3	0.586085	1.17307	0.698068	0.839582	0	0
SLC9A3R2	EC3	0.413274	7.88832	0.949275	0.435358	0	0
MECOM	EC3	0.387498	1.06166	0.625604	0.619399	0	0
CLDN5	EC3	0.362285	4.21927	0.86715	0.417788	0	0
TM4SF1	EC3	0.342132	6.06814	0.92029	0.371765	0	0
PALMD	EC3	0.341332	2.30144	0.816425	0.418081	0	0
CXCL12	EC3	0.336797	7.81047	0.862319	0.390571	0	0
PODXL	EC3	0.335446	3.65058	0.871981	0.384695	0	0
HEY1	EC3	0.331556	0.775204	0.516908	0.641422	0	0
EFNB2	EC3	0.330735	1.63214	0.775362	0.426556	0	0
JAG2	EC3	0.329139	0.810945	0.599034	0.54945	0	0
IFI27	EC3	0.314276	13.6996	0.971014	0.323658	0	0
ADGRF5	EC3	0.31364	2.24074	0.823671	0.380783	0	0
ID1	EC3	0.312328	3.97771	0.811594	0.384833	0	0
GJA4	EC3	0.298912	1.30783	0.661836	0.45164	0	0
SOX17	EC3	0.288423	0.80591	0.55314	0.521429	0	0
ACE	EC3	0.287205	1.57799	0.702899	0.4086	0	0
PTPRB	EC3	0.280425	1.73862	0.768116	0.365082	0	0
RNASE1	EC3	0.278878	2.54989	0.86715	0.321603	0	0
PLPP1	EC3	0.276241	3.68459	0.857488	0.322152	0	0
AIF1L	EC3	0.275565	0.782832	0.603865	0.456335	0	0
C10orf10	EC3	0.272337	2.75153	0.727053	0.374576	0	0
CLEC14A	EC3	0.271064	1.34143	0.698068	0.388306	0	0
SOX18	EC3	0.269997	1.20063	0.700483	0.385444	0	0
RAMP2	EC3	0.266554	4.18293	0.913043	0.29194	0	0
SSUH2	EC3	0.265242	0.682518	0.326087	0.813409	0	0
PCSK5	EC3	0.258295	0.654846	0.468599	0.551206	0	0
EPAS1	EC3	0.256622	5.60294	0.925121	0.277393	0	0
ADGRL4	EC3	0.254764	1.96995	0.797101	0.319614	0	0
KCTD12	EC3	0.254342	2.76854	0.731884	0.347517	0	0
VEGFC	EC3	0.252388	0.504435	0.451691	0.558763	0	0
CD93	EC3	0.241171	1.59518	0.736715	0.32736	0	0
TIMP3	EC3	0.236023	8.34682	0.917874	0.257141	0	0
ADAM15	EC3	0.235579	1.10025	0.673913	0.349569	0	0
FAM107A	EC3	0.232344	1.22002	0.589372	0.394222	0	0
NEBL	EC3	0.229654	0.707013	0.516908	0.444284	0	0
CDH5	EC3	0.226628	1.17693	0.722222	0.313793	0	0
CRIP2	EC3	0.221395	3.02666	0.857488	0.25819	0	0
ESAM	EC3	0.220809	1.31244	0.741546	0.297768	0	0
JAM2	EC3	0.220138	1.13004	0.673913	0.326657	0	0
JAG1	EC3	0.220111	1.34286	0.688406	0.31974	0	0
PECAM1	EC3	0.219316	2.84317	0.879227	0.249441	0	0
PLLP	EC3	0.217797	0.431974	0.39372	0.553179	0	0
CAV1	EC3	0.21166	3.81166	0.884058	0.239419	0	0
HYAL2	EC3	0.211279	1.59949	0.736715	0.286786	0	0
ALPL	EC3	0.210163	0.456016	0.432367	0.486076	0	0
HEG1	EC3	0.209704	1.64759	0.731884	0.286526	0	0
ADAMTS6	EC3	0.206671	0.841497	0.521739	0.396119	0	0
GLUL	EC3	0.206516	3.14747	0.847826	0.243583	0	0
NOTCH4	EC3	0.203631	0.796818	0.601449	0.338567	0	0
A2M	EC3	0.202136	5.89031	0.927536	0.217928	2.10208e-298	2.69497e-297
EGFL7	EC3	0.199857	1.60137	0.758454	0.263505	0	0
MMRN2	EC3	0.199179	0.788342	0.591787	0.336571	0	0
CD34	EC3	0.191061	1.43196	0.727053	0.262789	0	0
IFI6	EC3	0.18838	1.60245	0.748792	0.251578	0	0
RDX	EC3	0.187882	2.49934	0.818841	0.229449	4.98195e-287	6.07554e-286
PIK3R3	EC3	0.186686	0.754021	0.565217	0.330291	0	0
SYNPO	EC3	0.186669	0.750688	0.55314	0.337472	0	0
NPDC1	EC3	0.186137	1.42954	0.76087	0.244637	3.75932810809531e-316	4.8822442974468e-315
S1PR1	EC3	0.18365	0.860117	0.608696	0.301711	0	0
THSD7A	EC3	0.181046	0.62883	0.456522	0.396577	0	0
NES	EC3	0.180127	1.09064	0.584541	0.308152	1.96456e-295	2.4557e-294
DOCK9	EC3	0.179188	0.970303	0.628019	0.285323	0	0
IFITM3	EC3	0.178935	8.47596	0.966184	0.185198	2.72658e-258	2.9318e-257
EMCN	EC3	0.177932	1.67288	0.753623	0.236103	1.00597e-256	1.05892e-255
MTUS1	EC3	0.177342	1.76814	0.743961	0.238375	0	0
SLC14A1	EC3	0.176981	0.536844	0.461353	0.383613	0	0
ENG	EC3	0.170434	1.82709	0.758454	0.224712	1.12156e-231	1.0196e-230
PTRF	EC3	0.169929	1.94053	0.804348	0.211263	0	0
BCAM	EC3	0.169378	1.3292	0.71256	0.237704	3.66417e-291	4.52366e-290
IFI44L	EC3	0.168533	1.14567	0.644928	0.26132	5.03508e-279	5.92363e-278
FLT1	EC3	0.163892	1.94953	0.76087	0.215401	2.81139e-193	2.30442e-192
ATP13A3	EC3	0.163061	1.12936	0.591787	0.27554	0	0
ADAMTS1	EC3	0.162941	2.10259	0.591787	0.275337	5.2331e-258	5.56713e-257
LIMCH1	EC3	0.161074	0.783756	0.562802	0.2862	0	0
GJA5	EC3	0.160563	0.273292	0.26087	0.615493	0	0
GNG11	EC3	0.160233	2.87777	0.857488	0.186863	4.99487e-298	6.32263e-297
TSPAN2	EC3	0.155728	0.369852	0.342995	0.454024	0	0
APP	EC3	0.155418	2.06881	0.821256	0.189245	8.56981e-247	8.65637e-246
PPP1R14A	EC3	0.154748	1.0444	0.57971	0.26694	0	0
CYYR1	EC3	0.154332	0.760056	0.584541	0.264022	2.09128e-223	1.85069e-222
PRKCDBP	EC3	0.153981	0.962674	0.644928	0.238757	2.95296e-271	3.39421e-270
SPTBN1	EC3	0.152423	2.84322	0.830918	0.18344	5.52864e-240	5.36761e-239
C19orf33	EC3	0.15142	0.302118	0.297101	0.509658	0	0
INSR	EC3	0.1499	0.774207	0.509662	0.294116	9.23149e-224	8.2424e-223
CD9	EC3	0.146987	2.25746	0.775362	0.189572	9.60124e-261	1.04361e-259
BMPR2	EC3	0.145738	1.0986	0.666667	0.218607	1.15453e-235	1.05921e-234
CD59	EC3	0.145214	2.63032	0.857488	0.169348	6.50357e-242	6.43918e-241
ASS1	EC3	0.144648	0.479989	0.468599	0.308682	7.5528e-243	7.5528e-242
EDN1	EC3	0.140428	0.69515	0.352657	0.398199	0	0
NOV	EC3	0.139288	0.860185	0.52657	0.26452	5.03002e-286	6.06026e-285
S100A6	EC3	0.13896	9.93487	0.954106	0.145644	1.35832e-165	1.04486e-164
IGF2	EC3	0.137046	0.498479	0.328502	0.417184	0	0
WWTR1	EC3	0.136968	1.08525	0.611111	0.224129	4.30392e-238	4.13838e-237
SLC6A6	EC3	0.136795	0.771728	0.485507	0.281758	4.03012e-283	4.79777e-282
LTBP4	EC3	0.135344	0.821913	0.557971	0.242565	0	0
PCAT19	EC3	0.134972	0.829147	0.599034	0.225316	1.24496e-236	1.16352e-235
RHOB	EC3	0.132835	1.67022	0.71256	0.18642	7.88988e-186	6.41453e-185
TEK	EC3	0.132737	0.457707	0.468599	0.283263	1.03982e-254	1.08314e-253
TSC22D1	EC3	0.132175	1.86046	0.731884	0.180595	2.81649e-140	1.96957e-139
C7	F1	0.464026	5.20754	0.924444	0.501952	0	0
C3	F1	0.407752	4.31792	0.914921	0.44567	0	0
COL6A3	F1	0.38837	2.21318	0.895873	0.43351	0	0
DPT	F1	0.362448	1.54552	0.810159	0.447378	0	0
C1S	F1	0.361338	2.96898	0.951746	0.379658	0	0
LUM	F1	0.360495	4.02485	0.948571	0.38004	0	0
COL3A1	F1	0.360091	3.80004	0.904762	0.397995	0	0
COL1A1	F1	0.35715	2.34459	0.846349	0.421989	0	0
TIMP1	F1	0.353367	20.2105	0.985397	0.358603	0	0
VCAN	F1	0.342809	1.46271	0.793651	0.43194	0	0
COL1A2	F1	0.342523	3.85032	0.940952	0.364018	0	0
TNC	F1	0.34063	1.46725	0.709841	0.479867	0	0
C1R	F1	0.329981	3.28192	0.956825	0.34487	0	0
CFH	F1	0.325502	5.99644	0.974603	0.333985	0	0
PDGFRA	F1	0.324127	0.701465	0.71619	0.452571	0	0
FGF7	F1	0.323398	1.42684	0.819048	0.394846	0	0
SVEP1	F1	0.315734	0.52529	0.594286	0.531284	0	0
CYP1B1	F1	0.298235	0.945894	0.680635	0.438172	0	0
CCDC80	F1	0.297242	4.71182	0.949206	0.313148	0	0
SERPINF1	F1	0.28745	2.34863	0.895238	0.321087	0	0
DCN	F1	0.286242	8.67453	0.977778	0.292748	0	0
THBS2	F1	0.280849	0.537677	0.594921	0.472078	0	0
CDH11	F1	0.277202	0.562431	0.657143	0.421829	0	0
BICC1	F1	0.273475	0.463242	0.604444	0.45244	0	0
PCOLCE	F1	0.268835	1.14247	0.852698	0.315276	0	0
CXCL14	F1	0.267328	5.10231	0.726984	0.367722	0	0
RARRES1	F1	0.261376	1.23662	0.547302	0.477572	0	0
EMILIN1	F1	0.260246	0.504911	0.609524	0.426965	0	0
COL6A2	F1	0.259261	2.03879	0.915556	0.283173	0	0
LAMA2	F1	0.254924	0.445174	0.579683	0.439765	0	0
NNMT	F1	0.254323	2.29065	0.880635	0.288795	0	0
ABCA8	F1	0.253303	0.962134	0.71873	0.352431	0	0
MGP	F1	0.25254	36.5	0.992381	0.254479	0	0
BGN	F1	0.251913	1.92833	0.869841	0.289608	0	0
EFEMP1	F1	0.250505	1.32747	0.834286	0.300263	0	0
CP	F1	0.247998	0.997005	0.696508	0.356059	0	0
RARRES2	F1	0.244135	1.61758	0.857778	0.284613	0	0
CCL19	F1	0.243482	10.015	0.666032	0.365572	0	0
AEBP1	F1	0.242915	1.34638	0.813333	0.298666	0	0
FBLN1	F1	0.240722	1.57038	0.853968	0.281886	0	0
PRRX1	F1	0.233146	1.89151	0.913651	0.255181	0	0
F3	F1	0.23074	0.713027	0.608254	0.379348	0	0
COL6A1	F1	0.22801	1.21869	0.832381	0.273926	0	0
ABI3BP	F1	0.225474	1.11086	0.795556	0.283417	0	0
FSTL1	F1	0.224732	0.855572	0.770794	0.291559	0	0
SERPING1	F1	0.224005	2.34349	0.930794	0.240661	0	0
GGT5	F1	0.219943	0.797549	0.750476	0.293071	0	0
PTGDS	F1	0.214339	3.82624	0.661587	0.323977	0	0
MXRA5	F1	0.212368	0.445052	0.526984	0.402988	0	0
SERPINE2	F1	0.212269	1.10362	0.702222	0.302282	0	0
SRPX	F1	0.211203	0.566829	0.634921	0.332645	0	0
IGFBP7	F1	0.209461	22.3832	0.994286	0.210665	0	0
LRP1	F1	0.208506	0.719457	0.730159	0.285562	0	0
SFRP2	F1	0.208093	3.41501	0.703492	0.2958	0	0
CTSK	F1	0.207133	0.576454	0.667302	0.310403	0	0
FMO2	F1	0.205051	0.640042	0.55746	0.36783	0	0
SLIT2	F1	0.203732	0.438998	0.55619	0.3663	0	0
MEG3	F1	0.203693	0.457675	0.439365	0.463608	0	0
RND3	F1	0.20102	0.734861	0.56381	0.356538	0	0
ABCA6	F1	0.199997	0.595176	0.623492	0.320769	0	0
TNFSF13B	F1	0.198967	0.693163	0.668571	0.2976	0	0
COL14A1	F1	0.196569	1.61876	0.84254	0.233305	0	0
SOD3	F1	0.190063	1.6765	0.857143	0.22174	0	0
NGFR	F1	0.188123	0.295478	0.446984	0.420871	0	0
CCL2	F1	0.188057	3.14713	0.575238	0.32692	0	0
FAP	F1	0.186566	0.31802	0.48127	0.387653	0	0
LPAR1	F1	0.1796	0.23543	0.39746	0.45187	0	0
ANK2	F1	0.17952	0.539371	0.552381	0.324994	0	0
CXCL9	F1	0.17717	2.10768	0.544127	0.325604	0	0
ABCA9	F1	0.173869	0.303622	0.415873	0.418081	0	0
CYGB	F1	0.173487	0.400267	0.56	0.309799	0	0
ISLR	F1	0.171414	0.506014	0.615873	0.278328	0	0
CXCL12	F1	0.171107	3.12236	0.88	0.19444	0	0
OGN	F1	0.170717	0.698907	0.593016	0.287879	0	0
CYBRD1	F1	0.170079	0.652038	0.724444	0.234771	0	0
FBLN5	F1	0.168757	0.566269	0.660952	0.255325	0	0
NBL1	F1	0.164529	0.565639	0.669206	0.245856	0	0
DDR2	F1	0.162183	0.485582	0.610159	0.265804	0	0
CST3	F1	0.159776	9.81411	0.986667	0.161935	0	0
APOD	F1	0.158471	1.57763	0.699048	0.226696	0	0
MXRA8	F1	0.157666	0.369818	0.56	0.281546	0	0
APOE	F1	0.15723	5.98639	0.887619	0.177137	0	0
COLEC12	F1	0.156445	0.486603	0.613333	0.255074	0	0
IGFBP3	F1	0.154571	0.715622	0.469841	0.328986	0	0
SULF1	F1	0.154225	0.397545	0.484444	0.318353	0	0
DCLK1	F1	0.154031	0.279731	0.427302	0.360474	0	0
IL1R1	F1	0.15276	0.693277	0.702222	0.217538	0	0
FRZB	F1	0.15244	0.670319	0.668571	0.228008	0	0
CYR61	F1	0.152305	2.51909	0.628571	0.242303	0	0
PTN	F1	0.149129	0.812468	0.633651	0.235349	0	0
OLFML3	F1	0.149045	0.265548	0.455873	0.326945	0	0
PLA2G2A	F1	0.14583	0.946903	0.342222	0.426128	0	0
COL5A2	F1	0.14567	0.342042	0.506032	0.287867	0	0
GSN	F1	0.145222	4.73626	0.936508	0.155068	0	0
GAS1	F1	0.142831	0.34744	0.370159	0.385865	0	0
KCNT2	F1	0.141926	0.231849	0.352381	0.402764	0	0
LSAMP	F1	0.140794	0.18822	0.325714	0.432263	0	0
FBN1	F1	0.139911	0.55568	0.608889	0.229782	0	0
LOXL1	F1	0.138935	0.157256	0.324444	0.428224	0	0
ABCA10	F1	0.137563	0.376243	0.401905	0.342278	0	0
DCN	F2	0.526917	18.4854	0.989418	0.532553	0	0
SFRP2	F2	0.466314	7.36949	0.85582	0.544874	0	0
FBLN1	F2	0.460817	3.47554	0.874339	0.527046	0	0
IGFBP6	F2	0.434752	3.23278	0.810847	0.53617	0	0
OMD	F2	0.433267	1.26052	0.757937	0.57164	0	0
APOD	F2	0.430176	4.70284	0.809524	0.531394	0	0
SFRP4	F2	0.420659	2.49395	0.718254	0.585669	0	0
LUM	F2	0.407323	4.86258	0.92328	0.44117	0	0
CFD	F2	0.404316	6.48736	0.755291	0.535312	0	0
OGN	F2	0.402982	1.50156	0.765873	0.526174	0	0
CCDC80	F2	0.386977	6.65045	0.94709	0.408596	0	0
CXCL14	F2	0.370848	6.71207	0.812169	0.456614	0	0
MGP	F2	0.361949	58.1822	0.997354	0.362909	0	0
CFH	F2	0.347292	6.7346	0.951058	0.365164	0	0
ABCA8	F2	0.343718	1.32033	0.760582	0.451914	0	0
SERPINF1	F2	0.320026	2.70593	0.89418	0.357899	0	0
GSN	F2	0.311171	12.3668	0.969577	0.320935	0	0
COL1A2	F2	0.295909	3.38151	0.898148	0.329466	0	0
C1R	F2	0.289311	2.95047	0.910053	0.317906	0	0
PRELP	F2	0.279635	0.873362	0.656085	0.426218	0	0
PI16	F2	0.278141	1.20498	0.615079	0.452203	0	0
MFAP5	F2	0.268176	0.515067	0.448413	0.598057	0	0
TIMP1	F2	0.259225	13.6227	0.97619	0.265548	0	0
ASPN	F2	0.257661	0.92318	0.626984	0.410953	0	0
C1S	F2	0.253548	2.06764	0.880952	0.287811	0	0
ABCA10	F2	0.251773	0.585546	0.518519	0.485561	0	0
DPT	F2	0.246118	1.16598	0.686508	0.358507	0	0
C3	F2	0.24599	2.53261	0.834656	0.294721	0	0
SLIT2	F2	0.244917	0.569105	0.544974	0.449411	0	0
FBLN2	F2	0.230112	0.902899	0.671958	0.34245	0	0
ITGBL1	F2	0.224112	0.547426	0.48545	0.461658	0	0
SCARA5	F2	0.22357	0.269756	0.339947	0.657661	0	0
AEBP1	F2	0.222339	1.33946	0.747354	0.297501	0	0
SERPINE2	F2	0.220449	1.21941	0.675926	0.326144	0	0
MFAP4	F2	0.219703	0.705883	0.59127	0.371578	0	0
PCOLCE	F2	0.219413	1.02582	0.755291	0.290502	0	0
SERPING1	F2	0.218076	2.41345	0.886243	0.246068	0	0
ABCA6	F2	0.215743	0.676421	0.609788	0.3538	0	0
BGN	F2	0.215725	1.66261	0.833333	0.25887	0	0
SOD3	F2	0.215038	2.02783	0.839947	0.256014	0	0
MMP2	F2	0.214108	0.706459	0.62963	0.340054	0	0
PRRX1	F2	0.213753	1.8461	0.853175	0.250538	0	0
LRP1	F2	0.213593	0.817881	0.678571	0.314769	0	0
MYOC	F2	0.211867	0.418624	0.276455	0.76637	0	0
PDGFRA	F2	0.211414	0.540159	0.574074	0.36827	0	0
C7	F2	0.206471	2.56341	0.716931	0.287993	0	0
COL14A1	F2	0.205991	1.83569	0.80291	0.256556	0	0
LEPR	F2	0.204699	1.00045	0.578042	0.354124	0	0
COL6A2	F2	0.203643	1.68482	0.830688	0.245149	0	0
ABI3BP	F2	0.203357	1.08294	0.731481	0.278006	0	0
PODN	F2	0.199966	0.387404	0.480159	0.416458	0	0
IGFBP7	F2	0.198738	20.9429	0.992063	0.200328	0	0
SRPX	F2	0.196946	0.59548	0.570106	0.345455	0	0
COL3A1	F2	0.194057	2.15416	0.752646	0.257833	0	0
CTSK	F2	0.193081	0.603698	0.600529	0.321518	0	0
RARRES2	F2	0.19145	1.37511	0.760582	0.251716	0	0
COL1A1	F2	0.191278	1.36378	0.687831	0.278089	0	0
MXRA8	F2	0.186822	0.462759	0.559524	0.333894	0	0
CST3	F2	0.186402	11.9565	0.990741	0.188144	0	0
WISP2	F2	0.182127	0.362153	0.328042	0.555195	0	0
CYBRD1	F2	0.180935	0.771685	0.678571	0.266641	0	0
PTN	F2	0.179724	1.10024	0.607143	0.296016	0	0
CHRDL1	F2	0.177071	0.622621	0.593915	0.298142	0	0
F3	F2	0.175876	0.612661	0.521164	0.337467	0	0
LAMA2	F2	0.173937	0.371336	0.456349	0.381149	0	0
FGF7	F2	0.17378	0.858162	0.649471	0.267572	0	0
FBLN5	F2	0.170081	0.622166	0.62037	0.27416	0	0
NOV	F2	0.16964	1.1813	0.503968	0.336609	0	0
FSTL1	F2	0.166603	0.701533	0.664021	0.250901	0	0
VCAN	F2	0.164167	0.805442	0.601852	0.27277	0	0
PLAC9	F2	0.16393	2.18983	0.867725	0.188919	0	0
BICC1	F2	0.161792	0.344878	0.451058	0.358693	0	0
CDO1	F2	0.161137	0.216918	0.34127	0.472169	0	0
EFEMP1	F2	0.159439	0.921701	0.699735	0.227856	0	0
FAM180B	F2	0.156661	0.157073	0.247354	0.633344	0	0
THBS2	F2	0.15611	0.374069	0.440476	0.354412	0	0
ISLR	F2	0.156024	0.490354	0.574074	0.271784	0	0
PDGFRL	F2	0.153343	0.237471	0.339947	0.451079	0	0
COL6A3	F2	0.152839	0.946487	0.675926	0.226119	0	0
NNMT	F2	0.151251	1.38567	0.765873	0.197489	0	0
COL6A1	F2	0.151212	0.870803	0.71164	0.212483	0	0
GAS1	F2	0.149653	0.337359	0.396825	0.377126	0	0
PMP22	F2	0.147831	0.803711	0.681217	0.21701	0	0
PCOLCE2	F2	0.146736	0.227496	0.23545	0.623214	0	0
SUCNR1	F2	0.14645	0.618316	0.513228	0.28535	0	0
CTGF	F2	0.145966	1.54872	0.632275	0.230859	0	0
ADH1B	F2	0.144276	0.456761	0.345238	0.417903	0	0
GPC3	F2	0.140051	0.284327	0.333333	0.420154	0	0
PRSS23	F2	0.138588	1.00349	0.693122	0.199948	0	0
COLEC12	F2	0.137827	0.472015	0.55291	0.249275	0	0
FGL2	F2	0.136826	1.25545	0.718254	0.190497	0	0
ABCA9	F2	0.135326	0.274331	0.350529	0.386063	0	0
ANGPTL1	F2	0.134994	0.552976	0.501323	0.269275	0	0
VIT	F2	0.132416	0.144091	0.214286	0.617942	0	0
LTBP4	F2	0.132326	0.711303	0.608466	0.217474	0	0
MRC2	F2	0.132073	0.350138	0.448413	0.294534	0	0
FXYD1	F2	0.130319	0.663128	0.645503	0.201888	0	0
OLFML3	F2	0.130199	0.265619	0.398148	0.327012	0	0
CDH11	F2	0.130041	0.35002	0.444444	0.292593	0	0
MEG3	F2	0.128319	0.32357	0.363757	0.352761	0	0
MMRN1	LEC	0.709586	6.0549	0.888889	0.798285	0	0
CCL21	LEC	0.671509	53.3535	0.942222	0.712686	0	0
PROX1	LEC	0.525743	2.05529	0.675556	0.778237	0	0
TFPI	LEC	0.458365	7.02446	0.906667	0.50555	0	0
LYVE1	LEC	0.438263	1.78099	0.542222	0.808271	0	0
NRP2	LEC	0.377552	2.86612	0.777778	0.485424	0	0
PPFIBP1	LEC	0.370874	3.62768	0.844444	0.439193	0	0
TFF3	LEC	0.351124	8.80871	0.888889	0.395014	0	0
AKAP12	LEC	0.331929	3.72255	0.715556	0.463876	0	0
SDPR	LEC	0.323455	5.73396	0.88	0.367563	0	0
SEMA3D	LEC	0.295545	1.11937	0.488889	0.604524	0	0
NR2F1	LEC	0.285151	1.43951	0.591111	0.482398	0	0
PDPN	LEC	0.275405	0.58934	0.351111	0.784381	0	0
MTUS1	LEC	0.273601	2.95145	0.777778	0.351773	0	0
GNG11	LEC	0.254787	5.38416	0.848889	0.300141	1.61176e-240	4.74048e-239
FABP4	LEC	0.249006	5.85065	0.675556	0.368594	0	0
MRC1	LEC	0.221728	1.18138	0.524444	0.422786	0	0
DSP	LEC	0.206434	0.9872	0.475556	0.434091	0	0
CLDN5	LEC	0.205286	2.8181	0.671111	0.30589	0	0
ECSCR.1	LEC	0.191379	1.36473	0.568889	0.336408	5.28193e-265	1.82136e-263
S100A10	LEC	0.191023	8.61749	0.902222	0.211725	2.98634e-137	6.09456e-136
CD36	LEC	0.186775	1.76633	0.573333	0.32577	0	0
IGF1	LEC	0.182391	0.97796	0.444444	0.41038	0	0
CHRDL1	LEC	0.17882	0.885193	0.457778	0.390626	0	0
CD9	LEC	0.178498	3.16727	0.728889	0.244891	2.56369e-174	6.40922e-173
COLEC12	LEC	0.177191	0.819738	0.466667	0.379694	0	0
NTS	LEC	0.176763	0.861664	0.208889	0.846208	0	0
ANXA2	LEC	0.174021	3.75597	0.857778	0.202874	4.34023e-161	1.05859e-159
EFEMP1	LEC	0.1732	1.55567	0.511111	0.338869	9.97791e-253	3.1181e-251
CD59	LEC	0.167542	3.45557	0.804444	0.208271	1.12536e-143	2.44643e-142
SPTBN1	LEC	0.16604	3.20481	0.826667	0.200855	2.77768e-122	5.2409e-121
RAMP2	LEC	0.158468	2.76531	0.742222	0.213504	6.99249e-145	1.55389e-143
APP	LEC	0.15707	2.4365	0.733333	0.214186	2.31635e-114	3.92602e-113
TM4SF1	LEC	0.156533	2.85506	0.746667	0.209642	7.99923e-260	2.5804e-258
ABI3BP	LEC	0.152618	1.23213	0.497778	0.306599	9.04247e-242	2.74014e-240
SNCG	LEC	0.152062	1.21019	0.48	0.316795	1.87844e-184	4.94325e-183
CNKSR3	LEC	0.149443	0.842007	0.337778	0.44243	0	0
TNXB	LEC	0.146067	1.0591	0.448889	0.325396	1.71408e-186	4.63264e-185
FABP5	LEC	0.145865	4.02967	0.746667	0.195355	7.6679e-99	1.14446e-97
FN1	LEC	0.143899	1.99185	0.591111	0.243438	1.69414e-205	4.70596e-204
LOX	LEC	0.14383	0.529077	0.262222	0.548503	0	0
IGFBP7	LEC	0.142489	13.9469	0.968889	0.147064	6.15012e-122	1.13891e-120
CLU	LEC	0.140575	5.72901	0.773333	0.181777	2.4337e-174	6.24026e-173
GJA1	LEC	0.138924	1.12555	0.497778	0.279088	2.5342e-115	4.37287e-114
ARHGAP29	LEC	0.136655	1.44057	0.626667	0.218066	9.26068e-100	1.40313e-98
TIMP3	LEC	0.136283	4.19109	0.893333	0.152556	1.9665e-107	3.22378e-106
TM4SF18	LEC	0.136064	0.876969	0.475556	0.286116	2.14553e-115	3.83131e-114
CAV1	LEC	0.133795	2.74889	0.715556	0.186981	6.18411e-124	1.18925e-122
EGFL7	LEC	0.13146	1.37425	0.56	0.234749	2.81026e-103	4.39103e-102
CALCRL	LEC	0.130123	2.3147	0.697778	0.186483	2.39808e-84	3.42583e-83
NR2F2	LEC	0.129934	1.61004	0.635556	0.204442	2.59531e-143	5.52193e-142
DST	LEC	0.125674	1.74005	0.56	0.224418	8.26658e-140	1.7222e-138
ADIRF	LEC	0.118452	5.06694	0.813333	0.145638	2.60011e-88	3.76827e-87
VIM	LEC	0.116505	12.212	0.973333	0.119697	1.08517e-53	1.11873e-52
FLRT2	LEC	0.112182	0.660759	0.337778	0.332116	3.62307e-151	8.42573e-150
PDLIM3	LEC	0.110774	0.805213	0.36	0.307706	1.6123e-130	3.16138e-129
LRRC15	LEC	0.109814	0.219242	0.128889	0.852007	0	0
RGS16	LEC	0.109653	1.60552	0.475556	0.230578	1.44089e-101	2.21676e-100
ANGPT2	LEC	0.109403	1.12158	0.328889	0.332644	5.08593e-147	1.15589e-145
F8	LEC	0.109277	0.529925	0.333333	0.327831	9.13632e-155	2.17532e-153
NNMT	LEC	0.106316	1.28831	0.568889	0.186884	2.57782e-104	4.09178e-103
THBD	LEC	0.105611	1.20771	0.444444	0.237624	9.88e-73	1.33514e-71
FSCN1	LEC	0.104064	0.529851	0.315556	0.329781	2.53626e-115	4.37287e-114
DUSP6	LEC	0.10359	1.08953	0.391111	0.26486	3.39717e-78	4.7183e-77
NFIB	LEC	0.100389	1.51352	0.644444	0.155776	7.37608e-56	8.19565e-55
HSPB1	LEC	0.100071	4.24265	0.835556	0.119766	1.04428e-38	8.42165e-38
TIMP2	LEC	0.0981928	1.06771	0.537778	0.18259	7.61897e-74	1.04369e-72
KIAA1456	LEC	0.0971401	0.559252	0.262222	0.370449	1.9688e-262	6.56266e-261
FHL1	LEC	0.0939474	0.838337	0.44	0.213517	5.14507e-105	8.2985e-104
ACTN1	LEC	0.0891814	0.83315	0.444444	0.200658	1.02326e-71	1.34639e-70
IFITM3	LEC	0.08788	4.05113	0.835556	0.105176	2.11306e-43	1.85356e-42
WWTR1	LEC	0.086868	0.81812	0.48	0.180975	5.46452e-57	6.20968e-56
CAV2	LEC	0.086136	0.763747	0.448889	0.191887	1.48157e-70	1.89945e-69
PECAM1	LEC	0.0860936	1.35856	0.604444	0.142434	7.34671e-50	7.13273e-49
EMP1	LEC	0.0856733	1.7333	0.533333	0.160637	2.54265e-53	2.56833e-52
PRSS23	LEC	0.0852195	0.913154	0.457778	0.186159	4.33076e-54	4.5587e-53
KDR	LEC	0.0850416	0.882165	0.4	0.212604	3.04838e-42	2.65076e-41
S100A16	LEC	0.0837332	0.592361	0.351111	0.238481	5.59732e-81	7.88355e-80
ITGA6	LEC	0.0826926	0.787068	0.431111	0.191813	2.61932e-45	2.3812e-44
S100A6	LEC	0.0812088	5.64915	0.862222	0.0941854	3.17978e-33	2.30419e-32
LDB2	LEC	0.0809808	0.669424	0.386667	0.209433	1.39513e-47	1.30386e-46
CDH5	LEC	0.079379	0.671771	0.386667	0.20529	8.04057e-59	9.57211e-58
MGAT4C	LEC	0.0791349	0.280479	0.191111	0.414078	0	0
KLF4	LEC	0.0785602	0.946003	0.382222	0.205535	1.95244e-55	2.12221e-54
CRIP2	LEC	0.0781822	1.34608	0.56	0.139611	3.93813e-39	3.20173e-38
PTRF	LEC	0.0776548	1.15122	0.546667	0.142051	3.41071e-42	2.94027e-41
CALD1	LEC	0.0751026	2.9761	0.773333	0.0971155	1.7e-56	1.91011e-55
PODXL	LEC	0.0724272	0.960092	0.52	0.139283	1.77403e-43	1.56994e-42
DOCK9	LEC	0.0723646	0.652777	0.342222	0.211455	4.08649e-69	5.17278e-68
ANXA1	LEC	0.071871	2.32075	0.688889	0.104329	5.33722e-27	3.51133e-26
SLCO2B1	LEC	0.0714793	0.383757	0.226667	0.31535	3.9213e-97	5.76662e-96
COL4A1	LEC	0.0711801	0.918734	0.48	0.148292	2.77614e-34	2.04128e-33
LMO2	LEC	0.0710982	0.973365	0.506667	0.140325	1.9219e-72	2.56254e-71
TSHZ2	LEC	0.0704003	0.945393	0.448889	0.156832	1.72405e-39	1.42483e-38
PCAT19	LEC	0.0697059	0.678575	0.36	0.193628	3.82523e-52	3.78736e-51
CTSZ	LEC	0.0695731	1.29553	0.577778	0.120415	1.27351e-32	9.09653e-32
LGALS3	LEC	0.0694653	1.21935	0.542222	0.128112	2.30624e-34	1.70833e-33
CFI	LEC	0.0679074	0.435922	0.333333	0.203722	1.6703e-61	2.01241e-60
ERG	LEC	0.0677366	0.436263	0.275556	0.245818	2.2274e-53	2.27286e-52
MYCT1	LEC	0.0673256	0.453447	0.297778	0.226094	1.47401e-54	1.58495e-53
APOC1	Mac	0.465771	13.097	0.852885	0.546113	0	0
C1QB	Mac	0.463661	4.29883	0.817375	0.567257	0	0
C1QA	Mac	0.462374	4.24167	0.823716	0.561327	0	0
C1QC	Mac	0.455237	1.9261	0.741281	0.614122	0	0
CD163	Mac	0.404546	1.17129	0.688015	0.58799	0	0
MSR1	Mac	0.382903	0.99747	0.67026	0.571275	0	0
APOE	Mac	0.356709	17.3834	0.894737	0.398675	0	0
CD68	Mac	0.354746	1.4532	0.778694	0.455565	0	0
SLC1A3	Mac	0.325704	0.804792	0.614458	0.530067	0	0
LYZ	Mac	0.315331	9.1226	0.876347	0.359824	0	0
CD14	Mac	0.315218	1.47492	0.708941	0.444632	0	0
LILRB4	Mac	0.300772	0.555509	0.60558	0.496668	0	0
GPNMB	Mac	0.295473	2.31375	0.695625	0.42476	0	0
MS4A6A	Mac	0.2925	1.95148	0.707039	0.413697	0	0
FTL	Mac	0.292153	51.9075	0.984147	0.296859	0	0
TREM2	Mac	0.289021	0.518302	0.524413	0.551132	0	0
PSAP	Mac	0.282744	7.74666	0.946734	0.298652	0	0
VSIG4	Mac	0.272727	0.479541	0.526316	0.518181	0	0
AIF1	Mac	0.266918	2.6445	0.811668	0.328851	0	0
CSF1R	Mac	0.260224	0.536556	0.529486	0.491465	0	0
MS4A7	Mac	0.257516	1.04274	0.674699	0.381676	0	0
FCER1G	Mac	0.251447	2.69914	0.839569	0.299496	0	0
CTSD	Mac	0.250723	3.54798	0.791376	0.31682	0	0
TFEC	Mac	0.24596	0.666882	0.615092	0.399875	0	0
CTSB	Mac	0.245157	4.07524	0.897273	0.273225	0	0
TYROBP	Mac	0.244768	4.09104	0.887127	0.275911	0	0
MS4A4A	Mac	0.2439	0.320579	0.436906	0.558245	0	0
FPR3	Mac	0.228356	0.396949	0.483196	0.472595	0	0
GRN	Mac	0.223214	2.26693	0.845276	0.264072	0	0
C3AR1	Mac	0.221646	0.322389	0.447685	0.495093	0	0
MAFB	Mac	0.221292	0.892889	0.658212	0.336202	0	0
CTSZ	Mac	0.219498	3.43484	0.868104	0.252848	0	0
CAPG	Mac	0.218876	2.03658	0.748256	0.292515	0	0
FCGR2A	Mac	0.217253	0.729692	0.596068	0.364476	0	0
CTSS	Mac	0.213512	3.72607	0.91059	0.234477	0	0
RP11-1143G9.4	Mac	0.213089	1.23629	0.632847	0.336715	0	0
LGMN	Mac	0.209185	1.24229	0.631579	0.33121	0	0
TGFBI	Mac	0.208953	0.746539	0.598605	0.349066	0	0
OLR1	Mac	0.204432	0.799966	0.556119	0.367605	0	0
IGSF6	Mac	0.200414	0.779453	0.582752	0.34391	0	0
FCGR3A	Mac	0.200188	0.725237	0.552315	0.362453	0	0
CTSL	Mac	0.199796	1.35287	0.693088	0.288269	0	0
LAIR1	Mac	0.196276	0.473128	0.583386	0.336442	0	0
NPL	Mac	0.195122	0.236107	0.415346	0.469783	0	0
FCGR1A	Mac	0.195063	0.276243	0.41598	0.468925	0	0
SERPINA1	Mac	0.194517	0.668062	0.613824	0.316895	0	0
CCL18	Mac	0.194261	1.19582	0.34052	0.570483	0	0
MNDA	Mac	0.193226	1.17729	0.668992	0.288832	0	0
MARCO	Mac	0.192839	0.447707	0.34052	0.566308	0	0
IL18	Mac	0.192162	0.585083	0.568802	0.337836	0	0
GPX1	Mac	0.192084	3.88314	0.883957	0.2173	0	0
MMP9	Mac	0.192015	0.859557	0.367787	0.522083	0	0
RASSF4	Mac	0.191011	0.94921	0.661382	0.288805	0	0
TYMP	Mac	0.190962	2.01316	0.83513	0.228661	0	0
PLTP	Mac	0.190597	0.60507	0.517438	0.368347	0	0
ADAMDEC1	Mac	0.188738	0.280473	0.354471	0.53245	0	0
CLEC7A	Mac	0.187883	0.574788	0.547242	0.343326	0	0
CYBB	Mac	0.186214	1.38782	0.783133	0.237781	0	0
GLUL	Mac	0.184885	2.74584	0.841471	0.219716	0	0
C5AR1	Mac	0.184836	0.374822	0.419784	0.440311	0	0
HMOX1	Mac	0.183086	0.504473	0.523779	0.349547	0	0
FBP1	Mac	0.182832	0.629838	0.485732	0.376404	0	0
TMEM176B	Mac	0.182313	0.939598	0.678503	0.268698	0	0
RBM47	Mac	0.173254	0.489179	0.558022	0.310479	0	0
S100A9	Mac	0.169281	1.0684	0.478757	0.353584	0	0
DMXL2	Mac	0.16916	0.512413	0.50539	0.334713	0	0
SLC8A1	Mac	0.168849	0.736846	0.573874	0.294226	0	0
SLAMF8	Mac	0.168111	0.25979	0.440076	0.382004	0	0
CXCL16	Mac	0.164122	0.440827	0.564363	0.290809	0	0
ACP5	Mac	0.162966	0.741916	0.561192	0.290392	0	0
SPI1	Mac	0.162249	0.753543	0.708307	0.229065	0	0
SAT1	Mac	0.161204	8.63087	0.968294	0.166483	0	0
NPC2	Mac	0.160057	3.23301	0.883323	0.181199	0	0
SLCO2B1	Mac	0.159899	0.419534	0.473684	0.337565	0	0
PLD3	Mac	0.158958	0.893459	0.646798	0.245762	0	0
S100A11	Mac	0.156747	5.29149	0.896639	0.174816	0	0
PLXDC2	Mac	0.153167	0.786131	0.651871	0.234965	0	0
ITGB2	Mac	0.152193	1.49045	0.802156	0.18973	0	0
SLC7A7	Mac	0.151451	0.183158	0.393786	0.384604	0	0
CPM	Mac	0.150625	0.862956	0.610019	0.246918	0	0
CEBPA	Mac	0.150015	0.21884	0.37286	0.402337	0	0
C15orf48	Mac	0.148763	0.908334	0.546607	0.272158	0	0
SDS	Mac	0.147787	0.301231	0.34052	0.434003	0	0
ITGAX	Mac	0.145289	0.683369	0.58402	0.248775	0	0
HNMT	Mac	0.14488	0.360249	0.511731	0.283118	0	0
GPR34	Mac	0.144467	0.303621	0.332276	0.434779	0	0
SLC11A1	Mac	0.143861	0.384463	0.369055	0.389808	0	0
CYP27A1	Mac	0.143821	0.33487	0.395688	0.36347	0	0
NCF2	Mac	0.141329	0.290107	0.464172	0.304474	0	0
SCD	Mac	0.141084	0.360415	0.352568	0.400161	0	0
LST1	Mac	0.137515	0.815767	0.6487	0.211985	0	0
STAB1	Mac	0.137486	0.603251	0.383006	0.358967	0	0
FTH1	Mac	0.136985	23.62	0.987318	0.138745	0	0
ATP6V1B2	Mac	0.136954	0.568454	0.584654	0.234248	0	0
SGK1	Mac	0.135892	1.91158	0.729233	0.18635	0	0
DAB2	Mac	0.135094	0.857587	0.646164	0.20907	0	0
LINC01272	Mac	0.134995	0.155215	0.307546	0.438941	0	0
CSTB	Mac	0.134951	2.35443	0.740013	0.182363	0	0
SPP1	Mac	0.13492	2.98905	0.420419	0.320918	0	0
SHTN1	Mac	0.134516	0.397733	0.509829	0.263846	0	0
RERGL	AC1	0.64839	4.01448	0.833333	0.778068	0	0
MYH11	AC1	0.527541	4.89326	0.851608	0.619465	0	0
PLN	AC1	0.507652	1.88453	0.750731	0.67621	0	0
ACTA2	AC1	0.504374	15.4718	0.971491	0.519175	0	0
TPM2	AC1	0.501533	9.56733	0.970029	0.517028	0	0
CASQ2	AC1	0.456696	0.904792	0.605263	0.754541	0	0
MYL9	AC1	0.450746	10.6755	0.983553	0.458284	0	0
MCAM	AC1	0.434227	2.37859	0.854898	0.507928	0	0
TAGLN	AC1	0.432646	19.3262	0.990132	0.436958	0	0
KLHL23	AC1	0.421765	1.517	0.737208	0.572111	0	0
RCAN2	AC1	0.380066	1.39457	0.747076	0.508739	0	0
TPM1	AC1	0.360338	7.60002	0.968202	0.372172	0	0
CARMN	AC1	0.358696	1.36245	0.660088	0.543406	0	0
NOTCH3	AC1	0.344446	1.83488	0.824196	0.417918	0	0
ADIRF	AC1	0.341329	15.8468	0.986477	0.346009	0	0
C11orf96	AC1	0.337815	5.25758	0.843567	0.40046	0	0
ENTPD3	AC1	0.322714	0.58051	0.419225	0.769787	0	0
RGS5	AC1	0.319453	9.20504	0.88633	0.360422	0	0
DSTN	AC1	0.319143	11.1923	0.982091	0.324963	0	0
FILIP1	AC1	0.311933	1.82642	0.798977	0.390416	0	0
NDUFA4L2	AC1	0.303846	2.19817	0.747076	0.406713	0	0
MYLK	AC1	0.303381	1.78848	0.795687	0.381281	0	0
MFGE8	AC1	0.298732	1.79153	0.807018	0.370168	0	0
AC013461.1	AC1	0.295586	1.58021	0.779605	0.379148	0	0
CALD1	AC1	0.287955	12.4692	0.993787	0.289755	0	0
COX4I2	AC1	0.280177	1.10438	0.618056	0.45332	0	0
WFDC1	AC1	0.279336	0.534517	0.436404	0.640086	0	0
PHLDA2	AC1	0.278919	1.16065	0.60636	0.459989	0	0
LMOD1	AC1	0.271757	1.19019	0.644371	0.42174	0	0
IGFBP5	AC1	0.27058	4.37722	0.872076	0.310271	0	0
RP11-394O4.5	AC1	0.269274	0.856514	0.483553	0.556867	0	0
PPP1R14A	AC1	0.268495	1.66524	0.704313	0.381215	0	0
PDGFRB	AC1	0.26677	1.57747	0.744152	0.358489	0	0
KCNAB1	AC1	0.262577	0.599032	0.473319	0.554758	0	0
PLAC9	AC1	0.262309	3.72531	0.929094	0.282328	0	0
EDNRA	AC1	0.261658	1.08327	0.614401	0.425875	0	0
HES4	AC1	0.254842	1.27247	0.702485	0.362773	0	0
SORBS2	AC1	0.24618	1.86282	0.718202	0.342773	0	0
MYOCD	AC1	0.245515	0.394082	0.342105	0.717659	0	0
MRVI1	AC1	0.241519	0.642778	0.508041	0.475392	0	0
MAP1B	AC1	0.236681	1.88273	0.818713	0.289089	0	0
PPP1R12B	AC1	0.235369	1.13881	0.647295	0.363619	0	0
SPARCL1	AC1	0.23329	16.1058	0.995249	0.234404	0	0
CNN1	AC1	0.22932	0.616262	0.403874	0.5678	0	0
SOD3	AC1	0.226106	2.15227	0.844298	0.267804	0	0
FRZB	AC1	0.220864	1.12563	0.653874	0.337777	0	0
NTN4	AC1	0.218766	0.685578	0.502193	0.435622	0	0
2021-09-04	AC1	0.215916	0.740515	0.532529	0.405454	0	0
EFHD1	AC1	0.214071	0.500456	0.454678	0.470818	0	0
PGF	AC1	0.213759	0.71649	0.491594	0.434829	0	0
FILIP1L	AC1	0.213628	2.84641	0.804094	0.265676	0	0
CSRP2	AC1	0.209438	1.26666	0.677266	0.309241	0	0
TINAGL1	AC1	0.205509	1.19103	0.671053	0.306249	0	0
C1QTNF1	AC1	0.205361	0.911751	0.627924	0.327047	0	0
SLC38A11	AC1	0.192295	0.398776	0.320541	0.599907	0	0
NEXN	AC1	0.186083	0.896606	0.520102	0.357781	0	0
PDGFA	AC1	0.182178	0.727001	0.516447	0.352752	0	0
CSRP1	AC1	0.181291	1.36509	0.649854	0.278972	0	0
CPE	AC1	0.18062	1.2811	0.722588	0.249962	0	0
NTRK2	AC1	0.180009	0.861756	0.602705	0.298668	0	0
RASD1	AC1	0.179933	1.2645	0.395102	0.455409	0	0
CRIP1	AC1	0.179413	3.94178	0.90424	0.198413	0	0
CAV1	AC1	0.176871	2.8698	0.91557	0.193181	0	0
PALLD	AC1	0.173388	1.28415	0.662281	0.261804	0	0
ACTG2	AC1	0.171517	0.49518	0.328216	0.522574	0	0
CCDC3	AC1	0.170665	0.633613	0.506944	0.336655	0	0
LGALS1	AC1	0.169621	5.5794	0.961257	0.176457	0	0
GUCY1A3	AC1	0.166688	0.946652	0.61038	0.273089	0	0
JAG1	AC1	0.164531	1.02105	0.633406	0.259756	0	0
MT1E	AC1	0.163875	3.45631	0.736111	0.222623	0	0
ENPEP	AC1	0.161737	0.390196	0.327485	0.493874	0	0
ITIH5	AC1	0.160886	1.01777	0.626096	0.256966	0	0
NR2F2	AC1	0.158727	1.61527	0.774488	0.204944	0	0
CNGA1	AC1	0.156926	0.302225	0.241959	0.648566	0	0
PTN	AC1	0.152473	1.05106	0.53326	0.285927	0	0
IGFBP7	AC1	0.149658	14.3866	0.993787	0.150594	0	0
KCNE4	AC1	0.149245	0.716514	0.449561	0.33198	0	0
CRYAB	AC1	0.149078	1.42975	0.692617	0.215239	0	0
PTRF	AC1	0.146803	1.64451	0.787646	0.186382	0	0
FXYD1	AC1	0.144623	0.863793	0.586623	0.246534	0	0
MT1M	AC1	0.14284	2.18969	0.538377	0.265315	0	0
MT2A	AC1	0.14029	14.3447	0.940058	0.149235	0	0
PDE5A	AC1	0.137883	0.607397	0.458699	0.300595	0	0
PRKCDBP	AC1	0.137618	0.912561	0.600146	0.229308	0	0
LRRC10B	AC1	0.135727	0.166181	0.182018	0.745679	0	0
NPY1R	AC1	0.13405	0.381519	0.346857	0.386472	0	0
FABP4	AC1	0.131418	2.2648	0.732822	0.179332	0	0
AC005477.1	AC1	0.131148	0.22386	0.216009	0.607143	0	0
PRRX1	AC1	0.127085	1.28513	0.667032	0.190522	0	0
BGN	AC1	0.126403	1.10531	0.664839	0.190126	0	0
COL14A1	AC1	0.124064	1.23254	0.653509	0.189843	0	0
RP11-91J3.3	AC1	0.122188	0.158809	0.171784	0.711291	0	0
FHL5	AC1	0.119408	0.302611	0.28655	0.41671	0	0
LHFP	AC1	0.117214	1.09592	0.627924	0.186669	0	0
AVPR1A	AC1	0.116821	0.523087	0.27193	0.429601	0	0
SLIT3	AC1	0.116396	0.50645	0.4375	0.266048	0	0
TSC22D1	AC1	0.115733	1.55358	0.735015	0.157456	0	0
CAV2	AC1	0.113412	0.788811	0.576754	0.196638	0	0
ID3	AC1	0.112752	1.83071	0.673977	0.167294	0	0
ENAH	AC1	0.111847	0.594839	0.458699	0.243835	0	0
STEAP4	AC2	0.603105	4.38743	0.90399	0.667159	0	0
RGS5	AC2	0.445761	13.4012	0.917706	0.485734	0	0
SYNPO2	AC2	0.394383	2.50618	0.82419	0.47851	0	0
GUCY1A2	AC2	0.393489	0.767714	0.567332	0.693579	0	0
THY1	AC2	0.35852	2.53041	0.786783	0.455678	0	0
CD36	AC2	0.345513	2.73082	0.754364	0.458019	0	0
CALD1	AC2	0.314762	13.9274	0.998753	0.315155	0	0
ABCC9	AC2	0.290793	0.890926	0.598504	0.485866	0	0
TPM1	AC2	0.28996	5.79604	0.958853	0.302403	0	0
FABP4	AC2	0.282381	5.31062	0.825436	0.342099	0	0
TAGLN	AC2	0.279813	11.6264	0.948878	0.294889	0	0
NOTCH3	AC2	0.277608	1.47668	0.786783	0.35284	0	0
PDGFRB	AC2	0.276955	1.64092	0.749377	0.369581	0	0
NR2F2	AC2	0.274514	2.76665	0.891521	0.307916	0	0
NDUFA4L2	AC2	0.270638	2.09102	0.69202	0.391084	0	0
LHFP	AC2	0.27048	2.15764	0.86783	0.311674	0	0
PRRX1	AC2	0.255923	2.27267	0.872818	0.293215	0	0
CCDC102B	AC2	0.246721	1.01206	0.581047	0.424614	0	0
MYL9	AC2	0.239273	4.94839	0.945137	0.253163	0	0
IGFBP5	AC2	0.231347	4.74847	0.700748	0.330143	0	0
CPE	AC2	0.22901	1.61718	0.76808	0.298159	0	0
COL14A1	AC2	0.227837	2.14527	0.789277	0.288665	0	0
MAP1B	AC2	0.227668	1.80539	0.812968	0.280046	0	0
CCL19	AC2	0.223916	12.5686	0.512469	0.436935	0	0
FILIP1L	AC2	0.223541	2.90784	0.82793	0.27	0	0
ACTA2	AC2	0.221742	6.85335	0.809227	0.274017	0	0
GUCY1A3	AC2	0.22021	1.13378	0.703242	0.313136	0	0
C2orf40	AC2	0.20556	1.63842	0.508728	0.404067	0	0
TPM2	AC2	0.205285	3.4208	0.88404	0.232213	0	0
COX4I2	AC2	0.203854	0.876451	0.5399	0.377576	0	0
PLAC9	AC2	0.199623	2.75152	0.889027	0.224541	0	0
IGFBP7	AC2	0.197965	20.7194	0.996259	0.198708	0	0
ANKRD29	AC2	0.186751	0.927682	0.600998	0.310734	0	0
LGALS1	AC2	0.185071	6.26896	0.9601	0.192763	0	0
EDNRA	AC2	0.179956	0.80008	0.534913	0.336421	0	0
ADIRF	AC2	0.178851	7.07374	0.952618	0.187746	0	0
FAM13C	AC2	0.178579	0.563969	0.465087	0.383969	0	0
PTGER3	AC2	0.173724	0.25528	0.245636	0.707243	0	0
SPARC	AC2	0.167803	2.76147	0.854115	0.196464	0	0
MYLK	AC2	0.165024	1.05293	0.648379	0.254518	0	0
FXYD1	AC2	0.15567	0.929812	0.597257	0.260642	0	0
GGT5	AC2	0.154669	0.742123	0.557357	0.277505	0	0
HIGD1B	AC2	0.153902	0.552937	0.314214	0.489799	0	0
TINAGL1	AC2	0.153781	0.885579	0.628429	0.244708	0	0
LMOD1	AC2	0.153606	0.779775	0.504988	0.304178	0	0
IFITM3	AC2	0.153011	6.72617	0.985037	0.155335	0	0
COL3A1	AC2	0.152475	1.73298	0.697007	0.218757	0	0
SERPING1	AC2	0.152019	1.66184	0.819202	0.18557	0	0
APOE	AC2	0.151231	5.64449	0.892768	0.169396	0	0
C1QTNF1	AC2	0.149513	0.723625	0.544888	0.274392	0	0
COL4A2	AC2	0.148972	1.39288	0.667082	0.223319	0	0
SUCNR1	AC2	0.148441	0.731921	0.457606	0.324386	0	0
COL1A2	AC2	0.147498	1.66137	0.766833	0.192347	0	0
ANGPT2	AC2	0.144634	0.806298	0.558603	0.258921	0	0
PALLD	AC2	0.144221	1.09593	0.620948	0.23226	0	0
CCL2	AC2	0.139119	3.03347	0.437656	0.317873	0	0
C11orf96	AC2	0.138765	2.24226	0.663342	0.209191	0	0
CAV1	AC2	0.137025	2.32254	0.832918	0.164513	0	0
FHL2	AC2	0.135816	0.436392	0.374065	0.363081	0	0
IGFBP2	AC2	0.135613	1.02306	0.497506	0.272586	0	0
PDE5A	AC2	0.133991	0.584649	0.458853	0.292012	0	0
FHL5	AC2	0.132838	0.305111	0.316708	0.419434	0	0
AVPR1A	AC2	0.131892	0.469837	0.334165	0.394692	0	0
CARMN	AC2	0.128933	0.634679	0.435162	0.296287	0	0
CD63	AC2	0.128414	3.75552	0.933915	0.137501	2.62804e-308	2.3053e-307
TPPP3	AC2	0.127472	0.483459	0.400249	0.318482	0	0
COL6A2	AC2	0.127054	1.20068	0.669576	0.189753	0	0
OLFML2B	AC2	0.125982	0.462075	0.389027	0.323839	0	0
TMEM176A	AC2	0.12545	0.661915	0.504988	0.248423	0	0
MRVI1	AC2	0.124936	0.405104	0.377805	0.330688	0	0
COL6A1	AC2	0.123343	0.89761	0.567332	0.217409	0	0
FRZB	AC2	0.123207	0.714441	0.514963	0.239255	0	0
MFGE8	AC2	0.122917	0.827153	0.597257	0.205803	0	0
COL4A1	AC2	0.122712	1.32279	0.627182	0.195657	5.46155e-297	4.58953e-296
ID4	AC2	0.120049	0.798101	0.471322	0.254707	0	0
HGF	AC2	0.119434	0.592898	0.357855	0.333749	0	0
2021-09-04	AC2	0.119358	0.473358	0.415212	0.287462	0	0
PTRF	AC2	0.11934	1.34587	0.745636	0.160051	0	0
BGN	AC2	0.117811	1.07095	0.634663	0.185628	0	0
RARRES2	AC2	0.117707	0.973281	0.607232	0.193842	0	0
FHL1	AC2	0.116699	0.876052	0.528678	0.220738	0	0
PCOLCE	AC2	0.11614	0.69792	0.534913	0.217119	0	0
SPARCL1	AC2	0.114975	7.04513	0.9202	0.124945	6.56191e-211	4.3746e-210
PMP22	AC2	0.114745	0.709501	0.581047	0.19748	0	0
COL6A3	AC2	0.114715	0.858528	0.546135	0.21005	0	0
MT2A	AC2	0.114141	10.7036	0.957606	0.119195	1.94807e-180	1.21754e-179
DLC1	AC2	0.11266	0.786978	0.571072	0.197278	5.85668e-276	4.72313e-275
SLC7A2	AC2	0.112459	0.379159	0.312968	0.35933	0	0
TIMP3	AC2	0.110694	3.38095	0.855362	0.129412	0	0
TMEM176B	AC2	0.107501	0.681474	0.509975	0.210796	0	0
EFHD1	AC2	0.107003	0.319963	0.322943	0.331337	0	0
CST3	AC2	0.106636	6.02503	0.957606	0.111357	0	0
TFPI	AC2	0.104586	1.38826	0.720698	0.145117	0	0
SOD3	AC2	0.103421	1.09126	0.645885	0.160123	5.87345239776074e-320	5.24416098465274e-319
PDGFA	AC2	0.103196	0.447903	0.422693	0.244139	0	0
FGF7	AC2	0.102312	0.683982	0.453865	0.225425	0	0
SLIT3	AC2	0.100471	0.478797	0.394015	0.254994	0	0
ITGA1	AC2	0.0976699	1.06216	0.65212	0.149773	9.17248e-214	6.19762e-213
VIM	AC2	0.0972724	9.49586	0.987531	0.0985005	9.0864e-203	5.9779e-202
ADRA2A	AC2	0.0968356	0.393362	0.319202	0.303368	0	0
GNLY	NK	0.665026	36.3972	0.928401	0.716313	0	0
XCL2	NK	0.573786	14.0265	0.883055	0.649774	0	0
XCL1	NK	0.552155	12.4784	0.842482	0.655391	0	0
KLRD1	NK	0.532644	6.10438	0.894988	0.59514	0	0
KLRC1	NK	0.504538	4.08692	0.706444	0.714194	0	0
NKG7	NK	0.490889	13.9523	0.97136	0.505362	0	0
GZMB	NK	0.450708	6.61358	0.713604	0.631594	0	0
CTSW	NK	0.449189	4.37511	0.849642	0.528681	0	0
TRDC	NK	0.374731	2.69377	0.608592	0.615735	0	0
CCL5	NK	0.351819	22.6087	0.906921	0.387927	0	0
PRF1	NK	0.33544	2.20664	0.591885	0.566731	0	0
CCL4	NK	0.3258	44.0783	0.830549	0.39227	2.51259e-257	1.14209e-255
CD7	NK	0.304103	5.21013	0.844869	0.359941	0	0
KLRB1	NK	0.250838	3.7412	0.608592	0.412162	0	0
TYROBP	NK	0.243932	4.94062	0.76611	0.318403	0	0
AREG	NK	0.241038	8.13395	0.610979	0.394511	3.19984e-283	1.52374e-281
ZNF683	NK	0.231333	1.38632	0.398568	0.58041	0	0
DUSP2	NK	0.225786	6.38531	0.768496	0.293803	3.06745e-187	1.17979e-185
KRT81	NK	0.216148	0.974891	0.291169	0.742344	0	0
GZMA	NK	0.208463	3.33569	0.587112	0.355065	2.235e-196	8.94001e-195
CCL4L2	NK	0.19197	16.3811	0.587112	0.326973	3.85735e-117	1.04253e-115
KRT86	NK	0.185069	0.943081	0.298329	0.620351	0	0
TRGC1	NK	0.180163	0.921145	0.315036	0.57188	0	0
AC092580.4	NK	0.167156	1.67318	0.446301	0.374536	6.74787e-178	2.49921e-176
KLRC2	NK	0.164356	0.83443	0.267303	0.614868	0	0
FCER1G	NK	0.162862	2.42649	0.589499	0.276272	3.76384e-243	1.56827e-241
CRTAM	NK	0.160135	1.90697	0.405728	0.394687	2.78442e-161	9.28139e-160
ID2	NK	0.154083	3.06922	0.670644	0.229754	1.39474e-118	3.87426e-117
HOPX	NK	0.151647	2.14085	0.610979	0.248204	7.75247e-256	3.37064e-254
GZMH	NK	0.147007	1.3347	0.346062	0.424798	3.97887e-177	1.42102e-175
NCAM1	NK	0.126769	0.600342	0.267303	0.474252	0	0
BHLHE40	NK	0.112963	1.47867	0.460621	0.24524	2.138e-93	5.48205e-92
RARRES3	NK	0.108723	1.90613	0.568019	0.191407	2.27056e-65	5.16036e-64
TRGC2	NK	0.108674	1.63996	0.295943	0.367214	7.22694e-85	1.80674e-83
MAFF	NK	0.10838	1.3798	0.393795	0.275218	1.03044e-127	3.03069e-126
IFNG	NK	0.101847	2.87765	0.336516	0.302652	3.25944e-64	7.24319e-63
ANXA1	NK	0.0982881	3.76504	0.649165	0.151407	9.39029e-45	1.87806e-43
CCL3	NK	0.0970038	3.37108	0.338902	0.28623	3.33493e-82	8.13396e-81
GZMK	NK	0.0946956	2.18492	0.453461	0.208829	3.97439e-47	8.45614e-46
CLIC3	NK	0.0910559	1.19422	0.343675	0.264947	6.01223e-144	1.93943e-142
CD63	NK	0.0909564	3.19283	0.749403	0.121372	4.9441e-24	8.10508e-23
RP11-291B21.2	NK	0.0896125	0.786196	0.181384	0.494048	4.72717e-163	1.63006e-161
ITGB2	NK	0.086094	1.34962	0.48926	0.175968	2.91209e-45	5.94304e-44
MT-ND2	NK	0.0834305	9.56259	0.9642	0.0865282	0.0221124	0.0353798
ZFP36	NK	0.0806903	3.81683	0.701671	0.114997	3.84062e-15	3.76532e-14
GADD45B	NK	0.0775351	3.35195	0.584726	0.132601	2.48705e-17	2.89192e-16
ITM2C	NK	0.0755564	0.749713	0.281623	0.268289	6.05423e-19	7.38321e-18
SSR4	NK	0.0750584	2.51925	0.732697	0.102441	0.0269347	0.0420199
XBP1	NK	0.0749512	1.29582	0.429594	0.17447	0.000270566	0.000621991
NFKBIA	NK	0.0746283	3.40169	0.546539	0.136547	8.88504e-12	6.25707e-11
CTSD	NK	0.0727545	1.29168	0.494033	0.147266	1.47943e-39	2.90085e-38
TRBC1	NK	0.0723319	1.72137	0.453461	0.159511	3.92615e-39	7.55029e-38
IGHG4	NK	0.0719018	5.82474	0.906921	0.0792812	2.07473e-08	9.41337e-08
HSPA1A	NK	0.0690712	9.60906	0.663484	0.104104	0.92291	0.936015
HAVCR2	NK	0.0684541	0.859555	0.272076	0.251599	5.82576e-67	1.35483e-65
FTH1	NK	0.0682644	10.0111	0.959427	0.0711513	0.503315	0.560081
CD8A	NK	0.0668425	1.16692	0.272076	0.245675	4.58107e-27	7.63511e-26
IGHA1	NK	0.0651446	4.01691	0.789976	0.082464	0.263143	0.319736
IGHG3	NK	0.0650203	4.17951	0.813842	0.0798929	0.000223586	0.000523622
FCGR3A	NK	0.0617039	0.604622	0.195704	0.315292	6.40887e-96	1.68655e-94
TNFSF14	NK	0.0615868	0.484358	0.171838	0.358401	2.38086e-81	5.66871e-80
FTL	NK	0.0597319	6.84159	0.957041	0.0624131	0.117671	0.158589
HSP90B1	NK	0.0587021	2.16454	0.625298	0.0938785	0.120366	0.161565
CRIP1	NK	0.058499	1.78967	0.539379	0.108456	9.10404e-11	5.5176e-10
RGS1	NK	0.0584222	2.97428	0.572792	0.101995	0.00781481	0.0137585
IGKC	NK	0.0582479	25.7997	1	0.0582479	7.47819e-13	5.88834e-12
HSPA5	NK	0.0581475	1.43842	0.498807	0.116573	0.000168457	0.000404272
IGFBP2	NK	0.0580547	0.857204	0.243437	0.23848	6.42941e-55	1.3977e-53
IGLC2	NK	0.0573831	8.27226	0.954654	0.0601088	0.00494629	0.00910918
DUSP4	NK	0.0548854	1.06842	0.336516	0.163099	3.80479e-21	5.43542e-20
DDIT4	NK	0.0541446	1.25484	0.372315	0.145427	7.79504e-10	4.1463e-09
IGHG1	NK	0.0523305	4.99074	0.861575	0.0607382	1.1202e-08	5.25917e-08
VIM	NK	0.0516846	5.29675	0.830549	0.0622294	0.742605	0.781689
CTSC	NK	0.0507821	0.978558	0.396181	0.128179	1.43399e-13	1.20503e-12
TSTD1	NK	0.0497732	0.85511	0.355609	0.139966	3.0732e-16	3.30452e-15
FGFBP2	NK	0.0483097	0.376369	0.0787589	0.613387	1.9197e-121	5.48487e-120
IGLC3	NK	0.0464953	3.98391	0.813842	0.0571306	0.0222133	0.0354845
RPL17	NK	0.0464684	1.54706	0.439141	0.105817	0.000192914	0.000458228
RGCC	NK	0.0461757	1.57916	0.448687	0.102913	0.011851	0.0200864
ITGA1	NK	0.0460122	0.988457	0.324582	0.141758	9.05787e-13	7.07646e-12
KIR2DL3	NK	0.044988	0.153478	0.0692124	0.649999	9.61809e-136	3.00565e-134
RPL36A	NK	0.0440605	1.7693	0.494033	0.0891853	0.277763	0.335058
TNFRSF18	NK	0.0430183	0.525971	0.202864	0.212055	4.24545e-35	8.01029e-34
SLC16A3	NK	0.0427083	0.391861	0.178998	0.238597	1.1556e-34	2.14001e-33
IL7R	NK	0.0417307	2.70753	0.312649	0.133475	2.11228e-05	5.83503e-05
CSF2	NK	0.0415489	0.215318	0.0668258	0.62175	6.05023e-135	1.8334e-133
H1FX	NK	0.0415387	1.01889	0.322196	0.128924	0.15078	0.197615
CD8B	NK	0.0396865	0.589836	0.183771	0.215956	6.60909e-14	5.74704e-13
CAPG	NK	0.0392773	0.750378	0.286396	0.137143	3.20754e-12	2.34127e-11
S100A6	NK	0.0391359	2.98525	0.687351	0.0569374	0.496296	0.55514
S100A10	NK	0.0382725	1.84743	0.594272	0.0644023	0.533626	0.589642
CCL3L3	NK	0.0377788	0.839722	0.238663	0.158293	1.68627e-23	2.6348e-22
CXCR6	NK	0.0376788	0.368125	0.140811	0.267583	1.34453e-21	1.94859e-20
DBI	NK	0.0374209	1.26398	0.479714	0.0780067	0.173678	0.223523
C12orf75	NK	0.0354719	0.551075	0.22673	0.15645	1.78885e-16	1.94441e-15
C1orf162	NK	0.0351273	0.568848	0.24821	0.141522	2.92554e-17	3.32448e-16
MYBL1	NK	0.034619	0.567286	0.21957	0.157667	5.98063e-32	1.06797e-30
S100A11	NK	0.0342255	1.54483	0.508353	0.0673261	0.0926693	0.129607
NR4A3	NK	0.0328596	0.504068	0.202864	0.161978	2.07815e-20	2.77087e-19
LGALS1	NK	0.0313409	1.72019	0.441527	0.070983	0.323204	0.382943
IGHG1	PB	0.347124	48.8161	0.988677	0.3511	0	0
IGLC2	PB	0.332058	77.1422	0.990942	0.335094	0	0
IGKC	PB	0.317121	232.883	0.999881	0.317159	0	0
IGLC3	PB	0.314719	38.2198	0.964958	0.326148	0	0
IGHA1	PB	0.261161	19.0484	0.961502	0.271618	0	0
IGHG2	PB	0.258828	5.39755	0.777354	0.332961	0	0
IGHG3	PB	0.242804	18.2459	0.981049	0.247494	0	0
DERL3	PB	0.241039	0.541261	0.877831	0.274585	0	0
MZB1	PB	0.229881	1.7069	0.983671	0.233697	0	0
JCHAIN	PB	0.225495	4.55295	0.778784	0.289548	0	0
IGHG4	PB	0.225224	22.7797	0.996186	0.226087	0	0
IGLL5	PB	0.204013	3.65037	0.399881	0.510184	0	0
IGHGP	PB	0.200128	4.19219	0.672348	0.297655	0	0
IGKV1-12	PB	0.184449	0.94455	0.477473	0.386303	0	0
FKBP11	PB	0.171071	0.513598	0.905244	0.188978	0	0
SSR4	PB	0.153324	4.29269	0.993087	0.154392	0	0
IGLV3-1	PB	0.142212	0.311624	0.374851	0.379383	0	0
IGKV3-20	PB	0.138803	0.935392	0.449583	0.308738	0	0
XBP1	PB	0.130163	0.950035	0.945411	0.137679	0	0
IGHA2	PB	0.122857	2.14283	0.388915	0.315897	0	0
IGLV6-57	PB	0.122365	0.372342	0.394636	0.310069	0	0
IGLV2-14	PB	0.120153	1.17577	0.271871	0.441949	0	0
IGKV4-1	PB	0.102918	0.564445	0.325745	0.315946	0	0
IGLV2-11	PB	0.102685	0.759094	0.262098	0.391781	0	0
IGKV3-11	PB	0.100298	0.571142	0.338856	0.295991	0	0
IGLV2-23	PB	0.0979391	0.740954	0.290226	0.337458	0	0
IGKV3-15	PB	0.0976943	0.37266	0.247318	0.395014	0	0
TNFRSF17	PB	0.0889716	0.123019	0.539928	0.164784	0	0
IGLV2-8	PB	0.0808906	0.592226	0.197497	0.409579	0	0
HSP90B1	PB	0.0805436	1.83051	0.978188	0.0823396	0	0
IGHV3-23	PB	0.0767404	0.603804	0.223361	0.343571	0	0
SDC1	PB	0.0740742	0.0529025	0.328725	0.225338	0	0
IGLV1-44	PB	0.0657314	0.539685	0.193206	0.340214	0	0
IGLV1-40	PB	0.060699	0.43766	0.148987	0.407412	0	0
IGLV3-19	PB	0.0606774	0.48206	0.185816	0.326545	0	0
IGKV1-5	PB	0.0589588	0.261737	0.172467	0.341855	0	0
IGKV1-39	PB	0.0567841	0.283603	0.210012	0.270385	0	0
ITM2C	PB	0.0551334	0.166012	0.651728	0.0845957	0	0
IGLV1-47	PB	0.0528628	0.353376	0.14565	0.362945	1.08183e-306	8.51836e-306
JSRP1	PB	0.0494398	0.0681331	0.265316	0.186343	0	0
IGLV1-51	PB	0.0451859	0.295644	0.115137	0.392453	0	0
IGLC7	PB	0.0437141	0.795454	0.143743	0.304114	2.68832e-87	5.29196e-87
IGLV3-25	PB	0.0435077	0.257265	0.118832	0.366128	5.41035e-269	3.6069e-268
IGHV4-59	PB	0.0424639	0.178875	0.166865	0.25448	0	0
HSPA5	PB	0.0411311	0.494703	0.81764	0.0503046	0	0
ANKRD28	PB	0.0408807	0.212815	0.504052	0.0811041	0	0
IGHV4-34	PB	0.03808	0.166737	0.123719	0.307795	0	0
DNAAF1	PB	0.0380424	0.0933884	0.154827	0.245709	0	0
IGHV3-30	PB	0.0345724	0.176342	0.0973778	0.355033	0	0
IGHV4-39	PB	0.0345553	0.121204	0.0973778	0.354858	0	0
RP11-16E12.2	PB	0.0322797	0.0667299	0.31764	0.101624	0	0
IGHM	PB	0.0317498	0.876813	0.321573	0.0987327	1.87541e-16	2.25409e-16
IGHV3-7	PB	0.0312254	0.33599	0.0865316	0.360856	5.11087e-196	2.2125e-195
IGKV1-9	PB	0.0288963	0.109676	0.0843862	0.34243	1.48549e-285	1.0687e-284
IGHV3-21	PB	0.0282093	0.183736	0.0878427	0.321134	2.27585e-301	1.75065e-300
H1FX	PB	0.0276953	0.292522	0.573063	0.0483285	0	0
IGHV1-18	PB	0.0276647	0.265644	0.0907032	0.305003	2.25299e-236	1.23791e-235
CH17-262H11.1	PB	0.0275615	0.139518	0.0768772	0.358514	0	0
IGHV1-3	PB	0.0258453	0.160344	0.0740167	0.349182	0	0
RGS1	PB	0.0252198	0.742975	0.746722	0.033774	2.93931e-193	1.24021e-192
AC233755.1	PB	0.0247253	0.0401534	0.0740167	0.33405	0	0
IGHV3-15	PB	0.0245079	0.468002	0.0736591	0.33272	6.35957e-104	1.43234e-103
IGHV3-33	PB	0.0223875	0.108087	0.0536353	0.417403	9.57604e-251	5.73416e-250
BHLHE41	PB	0.0223326	0.0759997	0.372825	0.0599012	0	0
CITED2	PB	0.0219611	0.144898	0.432777	0.0507446	0	0
IGHV1-24	PB	0.0217896	0.0463433	0.066031	0.32999	0	0
KIAA0125	PB	0.0210754	0.105423	0.310846	0.0677999	0	0
IGLV3-21	PB	0.0205289	0.178995	0.0551847	0.372004	1.4343e-146	4.53891e-146
IGKV1-17	PB	0.0204183	0.0800374	0.0551847	0.369999	1.10996e-206	5.23565e-206
IGKV1D-8	PB	0.0199948	0.0363327	0.079857	0.250382	0	0
IGHV1-46	PB	0.0198228	0.131814	0.0587604	0.337349	1.68319e-208	8.25091e-208
IGHV3-53	PB	0.0197178	0.111962	0.0538737	0.366	4.69913e-197	2.0701e-196
CTA-292E10.6	PB	0.018724	0.0488529	0.225387	0.0830748	0	0
IGKV1-16	PB	0.0186351	0.106822	0.0564958	0.329848	6.2445e-117	1.53805e-116
TRIB1	PB	0.0185534	0.0959182	0.390942	0.0474581	0	0
DUSP5	PB	0.0184933	0.0979423	0.353278	0.0523479	0	0
IGHV4-61	PB	0.0183546	0.0233166	0.0556615	0.329755	1.30754e-301	1.01359e-300
FTL	PB	0.0173209	1.44573	0.986651	0.0175553	2.12406e-21	2.64187e-21
IGLV3-9	PB	0.0171072	0.0656477	0.0563766	0.303446	9.77967e-119	2.4572e-118
IGLV4-69	PB	0.01706	0.0878513	0.0564958	0.301969	9.05578e-99	1.935e-98
IGHV3-43	PB	0.0157095	0.080246	0.0486293	0.323046	1.52801e-212	7.67843e-212
IGKV1-6	PB	0.0155978	0.0453397	0.0468415	0.332992	5.14912e-131	1.44233e-130
IGHV3-48	PB	0.0153925	0.0754475	0.0573302	0.268489	3.40553e-252	2.07654e-251
SAT1	PB	0.0153466	0.650574	0.720858	0.0212894	7.10188e-24	8.98972e-24
HSPA1A	PB	0.0151875	1.1513	0.806675	0.0188273	1.5196e-28	1.97607e-28
MT-ND2	PB	0.0150954	1.17571	0.956734	0.0157781	0	0
IGLV7-43	PB	0.0150952	0.0782997	0.0426698	0.353767	1.81219e-92	3.70591e-92
IGKV1D-39	PB	0.0147283	0.0244046	0.0491061	0.299928	5.92925e-235	3.22242e-234
IGHV3-20	PB	0.0146214	0.0328667	0.0406436	0.359747	3.73139e-204	1.7275e-203
HSPB1	PB	0.0145819	0.561452	0.613588	0.023765	2.5536e-46	3.71704e-46
IGHV1-69-2	PB	0.0140269	0.0643715	0.0531585	0.26387	1.87977e-193	7.96511e-193
IGHV4-28	PB	0.0139375	0.02483	0.0455304	0.306113	2.04824e-241	1.17042e-240
PRDX1	PB	0.0136844	0.249569	0.770918	0.0177508	5.24338e-11	6.0338e-11
AC233755.2	PB	0.0134531	0.0519588	0.0338498	0.397435	7.09872e-172	2.5535e-171
HIST1H2BG	PB	0.013314	0.0382934	0.14267	0.0933205	0	0
IGHV3-11	PB	0.0131012	0.0731268	0.0393325	0.333089	8.01629e-142	2.44399e-141
IGKV3D-20	PB	0.0130382	0.0158977	0.042789	0.30471	1.29799e-212	6.58879e-212
IGKV2D-28	PB	0.0130014	0.019623	0.0390942	0.332567	1.1612e-196	5.07075e-196
LINC01480	PB	0.0129542	0.118415	0.221692	0.0584331	1.38772e-91	2.82057e-91
IGKV2-30	PB	0.0128653	0.0339858	0.0337306	0.381413	8.82434e-141	2.65793e-140
IL7R	CD4	0.206447	9.76842	0.583469	0.353828	0	0
CTLA4	CD4	0.179379	2.0612	0.32899	0.545241	0	0
TRBC1	CD4	0.175922	5.62899	0.447883	0.392786	0	0
TNFRSF4	CD4	0.164241	2.02219	0.297842	0.551438	0	0
BATF	CD4	0.161992	2.21637	0.321865	0.503292	0	0
RGS1	CD4	0.142076	9.23712	0.586319	0.242318	1.6499e-167	2.57796e-166
MT-ND2	CD4	0.138907	19.5026	0.925285	0.150124	3.31722e-14	4.88544e-14
CD7	CD4	0.136761	3.82658	0.480863	0.284407	0	0
NMB	CD4	0.131001	2.53944	0.214169	0.611672	0	0
TNFRSF18	CD4	0.119648	1.46745	0.256311	0.466807	0	0
IGHG4	CD4	0.112512	10.9462	0.869096	0.129459	1.46375e-77	6.17618e-77
LAIR2	CD4	0.112034	0.915588	0.166327	0.673573	0	0
CXCL13	CD4	0.109085	5.11552	0.171417	0.636375	0	0
LAG3	CD4	0.107205	1.67701	0.225977	0.474408	0	0
FTH1	CD4	0.107095	19.9672	0.878257	0.121941	3.10744e-10	4.15433e-10
CD4	CD4	0.105818	1.25462	0.260179	0.406711	0	0
DUSP4	CD4	0.105805	2.5374	0.33693	0.314027	0	0
IGKC	CD4	0.0998168	51.1894	0.998982	0.0999185	1.08128e-67	4.04974e-67
IGLC2	CD4	0.0884879	15.1188	0.915513	0.0966539	5.05251e-13	7.14641e-13
SAT1	CD4	0.0874529	7.0623	0.612174	0.142856	4.77735e-10	6.35286e-10
HSPA1A	CD4	0.0873542	14.536	0.609935	0.143219	3.04877e-19	5.05601e-19
RTKN2	CD4	0.084967	1.08518	0.151059	0.562477	0	0
IGHA1	CD4	0.084949	6.27417	0.728013	0.116686	5.06751e-11	6.91339e-11
IGHG3	CD4	0.0846442	6.80464	0.724756	0.11679	2.59875e-87	1.24342e-86
RPL36A	CD4	0.08238	4.39097	0.458876	0.179526	0.00628193	0.00686549
CD40LG	CD4	0.0811512	0.924223	0.156148	0.519706	0	0
FTL	CD4	0.0809421	11.6945	0.850366	0.095185	7.84048e-133	7.91967e-132
SSR4	CD4	0.0799409	3.74865	0.574308	0.139195	2.10282e-143	2.38957e-142
IGHG1	CD4	0.0780911	9.17044	0.796417	0.098053	3.08919e-99	1.7754e-98
IGLC3	CD4	0.0736424	7.88336	0.752647	0.0978446	1.65134e-16	2.56022e-16
MT2A	CD4	0.0680218	10.5966	0.575122	0.118274	2.04495e-09	2.65578e-09
RPL17	CD4	0.0668634	2.97596	0.382533	0.174791	0.0881562	0.0931883
DDIT4	CD4	0.0639772	2.11788	0.295603	0.21643	1.23306e-36	2.80241e-36
RARRES3	CD4	0.0634535	1.86577	0.33693	0.188329	8.34212e-47	2.22456e-46
H2AFZ	CD4	0.0632939	2.94705	0.404316	0.156546	3.01647e-15	4.53605e-15
IGFL2	CD4	0.0598852	0.546433	0.0861156	0.695405	0	0
GPR183	CD4	0.0588394	2.75519	0.357288	0.164683	3.68915e-22	6.50644e-22
RGS2	CD4	0.0578226	2.56219	0.330619	0.174892	2.71782e-13	3.86602e-13
GNG4	CD4	0.0571257	0.457323	0.0822476	0.694558	0	0
AC133644.2	CD4	0.0567504	0.687831	0.132533	0.4282	0	0
NFKBIA	CD4	0.0550165	3.44272	0.399226	0.137808	2.25723e-05	2.67444e-05
MT1X	CD4	0.0548293	3.99967	0.318811	0.17198	7.31348e-07	9.01785e-07
TSTD1	CD4	0.0547476	1.30199	0.283998	0.192774	6.37399e-60	2.05613e-59
KLRB1	CD4	0.0535318	1.80475	0.226792	0.23604	2.29083e-287	8.18153e-286
HSPB1	CD4	0.0534263	3.94235	0.472109	0.113165	3.29841e-42	8.22545e-42
IL2RA	CD4	0.0531296	0.664167	0.109324	0.485983	0	0
LINC01480	CD4	0.0529379	0.972923	0.178746	0.296163	4.65011e-115	3.44453e-114
PEBP1	CD4	0.0524211	1.9969	0.371539	0.141092	0.778	0.785065
CRIP1	CD4	0.0521568	2.45772	0.376629	0.138483	0.384003	0.393849
TSHZ2	CD4	0.0489495	1.4001	0.231678	0.211283	1.18743e-89	5.84943e-89
S100A6	CD4	0.0464112	4.4948	0.589373	0.0787467	1.79349e-52	5.21364e-52
S100A10	CD4	0.0460194	3.15237	0.469463	0.0980257	2.50842e-17	3.94405e-17
GEM	CD4	0.0457707	0.883144	0.16877	0.271201	2.41808e-175	4.1691e-174
RGCC	CD4	0.0450319	2.33424	0.323697	0.139117	5.97072e-11	8.12343e-11
DUSP2	CD4	0.0434694	2.29654	0.321458	0.135226	0.115638	0.121852
ITGB2	CD4	0.043068	1.30265	0.251425	0.171295	1.16048e-16	1.8048e-16
HMGN2	CD4	0.0416387	2.47829	0.4375	0.0951741	5.54654e-20	9.30628e-20
HSP90B1	CD4	0.040215	2.35255	0.401466	0.10017	2.77181e-272	8.94131e-271
CCR7	CD4	0.0396116	0.940195	0.166531	0.237863	1.39376e-52	4.07532e-52
S100A11	CD4	0.0394756	2.45434	0.407573	0.0968552	9.09388e-60	2.92408e-59
H1FX	CD4	0.0380342	1.33852	0.239414	0.158864	2.01146e-17	3.17766e-17
CITED2	CD4	0.0376926	0.992026	0.166938	0.225788	3.68622e-06	4.45195e-06
DBI	CD4	0.0363277	1.80556	0.352402	0.103086	1.42303e-36	3.22684e-36
PRDX1	CD4	0.0358206	1.96691	0.38009	0.0942426	3.79704e-126	3.42075e-125
TNFRSF9	CD4	0.0355893	0.557935	0.098127	0.362686	1.40703e-132	1.40703e-131
VIM	CD4	0.034978	5.16227	0.573697	0.0609694	0	0
HMGB2	CD4	0.0338511	1.7262	0.297435	0.11381	0.0338801	0.0362354
ID2	CD4	0.0331027	1.60319	0.235953	0.140294	0.000228363	0.000261285
HSPA5	CD4	0.0329277	1.44039	0.282166	0.116696	3.72286e-90	1.85217e-89
ZFP36	CD4	0.0327482	2.67913	0.375	0.0873286	9.35534e-153	1.18422e-151
GADD45A	CD4	0.0325651	0.863871	0.160423	0.202994	2.37735e-37	5.46517e-37
CTSC	CD4	0.0313466	1.17068	0.213151	0.147063	0.482163	0.492505
PLCG2	CD4	0.0309795	3.19475	0.295603	0.104801	1.59948e-44	4.10123e-44
GPX1	CD4	0.0308622	1.465	0.299267	0.103126	1.72433e-49	4.76335e-49
CSTB	CD4	0.0298313	1.25957	0.264047	0.112977	1.93595e-29	3.90313e-29
SLAMF1	CD4	0.028647	0.486195	0.11421	0.250827	1.88655e-56	5.82268e-56
C6orf48	CD4	0.0285379	0.944807	0.198493	0.143773	2.10403e-07	2.60723e-07
NCOA7	CD4	0.0282411	1.14424	0.215391	0.131115	1.01919e-05	1.21477e-05
AC145110.1	CD4	0.0281212	0.349189	0.067386	0.417316	2.63214e-289	9.74868e-288
PSAP	CD4	0.0280817	1.56526	0.319218	0.0879702	3.77857e-118	2.97525e-117
RANBP1	CD4	0.0279022	0.886001	0.206026	0.135431	0.00724594	0.00790178
SNHG25	CD4	0.0269642	0.673139	0.159406	0.169155	6.20227e-07	7.65712e-07
ATP1B3	CD4	0.0261736	1.03416	0.195643	0.133782	0.000489733	0.000555252
PCSK1N	CD4	0.0254479	0.241967	0.0537459	0.473485	4.72635e-203	9.45269e-202
XBP1	CD4	0.0252898	0.888317	0.193404	0.130762	2.86711e-126	2.63038e-125
MIR4435-2HG	CD4	0.0252235	0.518	0.122353	0.206153	8.18583e-26	1.55921e-25
PHLDA1	CD4	0.0251566	0.859501	0.163477	0.153884	1.02179e-11	1.41522e-11
TXN	CD4	0.0250752	1.07516	0.234731	0.106825	4.68893e-62	1.57346e-61
TNF	CD4	0.0250743	0.998407	0.125	0.200594	4.78251e-08	6.00064e-08
ZBED2	CD4	0.0235631	0.377678	0.0753257	0.312816	2.0824e-128	2.00231e-127
METAP2	CD4	0.0232661	1.14384	0.245928	0.0946052	1.23882e-21	2.147e-21
IGHGP	CD4	0.0229942	1.0572	0.220684	0.104195	2.35224e-45	6.10971e-45
HLA-DRA	CD4	0.0225366	5.05082	0.480863	0.046867	0	0
IGHG2	CD4	0.0224827	1.10072	0.226995	0.0990449	1.43343e-41	3.53061e-41
HSPA6	CD4	0.0223692	1.9281	0.128461	0.174132	0.0275157	0.0295233
AQP3	CD4	0.0218815	0.280168	0.0582248	0.375811	2.214e-53	6.5503e-53
FABP5	CD4	0.0218809	1.58265	0.229438	0.0953674	8.32414e-18	1.3255e-17
CTSS	CD4	0.0212526	1.08269	0.23351	0.0910136	1.22807e-115	9.16471e-115
ISG15	CD4	0.0206881	0.755923	0.166124	0.124534	4.6935e-15	7.0157e-15
HN1	CD4	0.0206096	0.695603	0.165309	0.124673	0.000626928	0.000707593
CCL5	CD8	0.33556	21.6731	0.893925	0.375378	0	0
GZMK	CD8	0.263536	6.02716	0.57926	0.454954	0	0
CCL4	CD8	0.249839	37.1127	0.727575	0.343386	0	0
CD8A	CD8	0.237704	2.81487	0.488965	0.486137	0	0
GZMA	CD8	0.211069	3.68631	0.55019	0.383629	0	0
NKG7	CD8	0.205315	6.90449	0.705743	0.290921	0	0
CCL4L2	CD8	0.204443	19.7071	0.542359	0.376951	0	0
IL7R	CD8	0.166605	8.07075	0.54485	0.305781	0	0
CD8B	CD8	0.160658	1.59269	0.346583	0.463547	0	0
DUSP2	CD8	0.156108	5.15546	0.624703	0.249892	0	0
TRGC2	CD8	0.14127	1.84179	0.351448	0.401966	0	0
IFNG	CD8	0.135415	4.21557	0.333412	0.40615	0	0
CD7	CD8	0.12548	3.12388	0.514357	0.243956	0	0
RGS1	CD8	0.12029	6.97945	0.61355	0.196055	0	0
TRBC1	CD8	0.116341	3.16657	0.459658	0.253104	0	0
AC092580.4	CD8	0.115785	1.55439	0.327243	0.35382	0	0
MT-ND2	CD8	0.114998	14.8949	0.941979	0.122082	1.18618e-88	3.2498e-88
CTSW	CD8	0.114845	1.99248	0.403892	0.284347	0	0
CRTAM	CD8	0.112879	1.77486	0.302444	0.373223	0	0
RARRES3	CD8	0.109639	2.2035	0.513289	0.213601	0	0
ANXA1	CD8	0.107939	4.86861	0.58626	0.184114	0	0
HSPA1A	CD8	0.0981047	14.6258	0.681775	0.143896	1.31667e-18	1.78896e-18
FTH1	CD8	0.0957082	16.2838	0.918961	0.104148	0.011841	0.0127186
IGHG4	CD8	0.0862113	7.60331	0.882772	0.0976598	6.59301e-167	3.2801e-166
ID2	CD8	0.0837526	2.43239	0.434623	0.192702	0	0
MT2A	CD8	0.0824183	12.1857	0.625771	0.131707	8.54242e-06	9.79635e-06
IGKC	CD8	0.0756965	35.9274	0.999525	0.0757324	1.93813e-174	1.02007e-173
GZMH	CD8	0.074252	1.04964	0.210845	0.352164	0	0
SSR4	CD8	0.0716193	2.90597	0.62589	0.114428	1.63815e-164	7.99096e-164
FTL	CD8	0.069212	9.03761	0.889772	0.0777863	2.10946e-104	6.59206e-104
XCL2	CD8	0.0674739	3.03282	0.352159	0.1916	0	0
KLRD1	CD8	0.0673979	1.96002	0.279307	0.241304	0	0
IGHG3	CD8	0.0663367	4.89078	0.734101	0.0903646	3.85359e-169	1.95614e-168
IGHA1	CD8	0.0661828	4.43066	0.743237	0.0890468	3.90971e-25	5.76653e-25
ITGB2	CD8	0.065963	1.43161	0.358448	0.184024	0	0
DUSP4	CD8	0.0656086	1.56121	0.301732	0.21744	0	0
IGLC2	CD8	0.0655097	10.275	0.917655	0.0713882	7.4986e-51	1.48194e-50
CXCR6	CD8	0.0637551	0.609662	0.16196	0.393647	0	0
RPL36A	CD8	0.0622051	2.9393	0.470693	0.132156	1.32007e-05	1.51037e-05
MT1X	CD8	0.0616866	4.412	0.332938	0.18528	7.22166e-56	1.47682e-55
S100A6	CD8	0.06013	4.73165	0.733389	0.0819893	3.79825e-28	5.87056e-28
GPR183	CD8	0.0599516	2.32454	0.414452	0.144653	1.58063e-171	8.18979e-171
ZFP36	CD8	0.0592111	3.49562	0.551139	0.107434	0.0589058	0.0617461
IGHG1	CD8	0.0589464	6.33215	0.803631	0.0733501	1.26164e-207	8.46739e-207
IGLC3	CD8	0.0577224	5.57893	0.773493	0.0746256	1.71571e-34	2.83589e-34
VIM	CD8	0.0576571	6.52591	0.785358	0.0734151	1.79113e-20	2.49809e-20
RPL17	CD8	0.0573483	2.19166	0.414333	0.138411	1.96369e-32	3.18264e-32
RGCC	CD8	0.0570723	2.25195	0.42169	0.135342	1.73719e-24	2.5472e-24
TNF	CD8	0.0558828	1.47079	0.207879	0.268824	0	0
XCL1	CD8	0.0527207	2.58259	0.282629	0.186536	0	0
KLRB1	CD8	0.0518933	1.6486	0.235406	0.220442	0	0
S100A10	CD8	0.0507392	2.83564	0.562174	0.0902553	2.02206e-10	2.49023e-10
CRIP1	CD8	0.0494632	1.92495	0.431063	0.114747	5.07901e-32	8.21847e-32
PRF1	CD8	0.0471058	0.705789	0.203844	0.231087	0	0
RGS2	CD8	0.0458511	1.80985	0.341837	0.134131	3.60117e-27	5.44806e-27
TNFSF9	CD8	0.0455182	0.58869	0.1514	0.300648	0	0
CTSC	CD8	0.0441856	1.1541	0.303749	0.145467	1.84197e-96	5.43355e-96
DDIT4	CD8	0.0441607	1.33571	0.289511	0.152535	2.02647e-25	3.01111e-25
HSP90B1	CD8	0.0440491	2.07965	0.484101	0.0909917	2.99527e-259	2.82573e-258
NFKBIA	CD8	0.041891	2.51231	0.387518	0.108101	2.35291e-19	3.24988e-19
LAG3	CD8	0.0410305	0.631377	0.183673	0.223388	0	0
HSPA5	CD8	0.0389162	1.33423	0.353821	0.109989	1.12386e-37	1.90484e-37
GZMB	CD8	0.0388706	1.37465	0.213574	0.182001	0	0
SAT1	CD8	0.038854	3.02574	0.525392	0.0739525	2.32367e-104	7.23886e-104
S100A11	CD8	0.0382467	2.00835	0.461913	0.0828008	1.31978e-41	2.36097e-41
ITM2C	CD8	0.038007	0.575504	0.172995	0.2197	1.32568e-15	1.75122e-15
AREG	CD8	0.0379113	2.18244	0.261509	0.144971	6.53226e-166	3.23379e-165
TNFRSF9	CD8	0.0372274	0.468535	0.117347	0.317242	0	0
CCL3L3	CD8	0.0371963	0.90672	0.221642	0.167821	0	0
TSTD1	CD8	0.0370156	0.840744	0.267916	0.138161	8.27744e-58	1.7463e-57
H1FX	CD8	0.0361311	1.06198	0.271476	0.133091	3.58416e-08	4.29241e-08
HMGB2	CD8	0.0356598	1.47001	0.354888	0.100482	6.8625e-21	9.67912e-21
HSPA6	CD8	0.0355021	2.3249	0.17691	0.200678	7.34293e-45	1.36486e-44
HSPB1	CD8	0.0335842	2.44553	0.430707	0.0779745	3.12989e-188	1.73883e-187
C12orf75	CD8	0.0331754	0.60286	0.19803	0.167527	4.73694e-182	2.57442e-181
HMGN2	CD8	0.032691	1.7422	0.452895	0.0721823	1.2634e-31	2.03774e-31
XBP1	CD8	0.0326586	0.889387	0.249525	0.130883	1.05791e-100	3.1961e-100
CD63	CD8	0.0322183	1.77283	0.419791	0.0767483	3.84758e-131	1.46854e-130
GADD45B	CD8	0.0316752	1.95882	0.362245	0.0874415	3.10696e-42	5.60824e-42
CTSD	CD8	0.0299236	0.892338	0.270052	0.110807	1.91425e-19	2.65131e-19
ZNF683	CD8	0.0292301	0.476367	0.117466	0.248839	0	0
PLCG2	CD8	0.0285115	2.69303	0.31075	0.0917505	8.31886e-62	1.82431e-61
MT1E	CD8	0.0281682	2.06234	0.187233	0.150445	0.443108	0.450772
CCL3	CD8	0.0277925	1.39883	0.189131	0.146948	5.71078e-176	3.02158e-175
PEBP1	CD8	0.0276526	1.07327	0.31692	0.0872542	3.15258e-61	6.85342e-61
HLA-DPB1	CD8	0.0268112	2.44436	0.484931	0.0552887	1.70784e-275	1.79772e-274
TXN	CD8	0.0266002	0.913069	0.282748	0.0940773	9.74616e-40	1.7009e-39
DBI	CD8	0.026597	1.21314	0.352159	0.0755254	1.22833e-83	3.27554e-83
GNLY	CD8	0.0265098	4.75261	0.189725	0.139728	0	0
ATP1B3	CD8	0.0260005	0.851151	0.225795	0.115151	0.152786	0.157837
CSTB	CD8	0.0254702	0.950938	0.280494	0.0908048	3.41513e-38	5.86793e-38
ZNF80	CD8	0.025277	0.294413	0.0616991	0.409682	3.10603261439725e-318	4.08688483691956e-317
CTSS	CD8	0.0243667	0.961575	0.293783	0.0829411	5.62659e-93	1.58943e-92
C6orf48	CD8	0.0241072	0.671912	0.217964	0.110602	0.00107669	0.0011884
HAVCR2	CD8	0.0239915	0.586477	0.127314	0.188444	1.13945e-148	4.82818e-148
H2AFZ	CD8	0.023862	1.14265	0.317632	0.0751248	1.51819e-60	3.27196e-60
TRDC	CD8	0.0238386	0.674353	0.116042	0.205431	0	0
ISG15	CD8	0.0236939	0.697024	0.202539	0.116984	0.604878	0.609141
CTLA4	CD8	0.0231849	0.537367	0.121025	0.191571	8.27767e-103	2.54697e-102
ZFAND2A	CD8	0.0230616	0.652386	0.176436	0.130708	1.55896e-05	1.78167e-05
PAX8	TFC	0.613951	2.37344	0.822492	0.746452	0	0
TG	TFC	0.604308	16.2292	0.890849	0.678351	0	0
IYD	TFC	0.582778	2.73986	0.77839	0.748697	0	0
TPO	TFC	0.580963	3.56169	0.792723	0.73287	0	0
KRT7	TFC	0.564142	2.7191	0.813671	0.693329	0	0
EPCAM	TFC	0.521052	1.46314	0.738699	0.705365	0	0
KRT8	TFC	0.511085	2.73385	0.803749	0.635876	0	0
PCP4	TFC	0.499705	1.75827	0.718853	0.695142	0	0
TSHR	TFC	0.497107	1.07638	0.708931	0.701207	0	0
WFDC2	TFC	0.488331	2.43293	0.721058	0.677242	0	0
SLC26A7	TFC	0.479813	1.86729	0.701213	0.684261	0	0
NKX2-1	TFC	0.47942	0.663824	0.625138	0.766903	0	0
CDH1	TFC	0.466199	0.686747	0.658214	0.708279	0	0
CLDN3	TFC	0.461937	0.967174	0.676957	0.682372	0	0
S100A1	TFC	0.457002	1.51594	0.647189	0.706134	0	0
CLDN4	TFC	0.455348	1.22855	0.670342	0.679278	0	0
KRT18	TFC	0.445659	2.08102	0.762955	0.584122	0	0
MGST1	TFC	0.444359	1.66447	0.766262	0.579905	0	0
GPX3	TFC	0.415733	5.52537	0.812569	0.511628	0	0
ATP1B1	TFC	0.413	2.65218	0.788313	0.523903	0	0
CD24	TFC	0.410416	5.639	0.865491	0.4742	0	0
SFTA3	TFC	0.409955	0.400803	0.565601	0.724813	0	0
SORD	TFC	0.39657	1.24677	0.725469	0.54664	0	0
SLC26A4-AS1	TFC	0.39074	1.0012	0.575524	0.67893	0	0
S100A14	TFC	0.388518	0.535426	0.562293	0.690953	0	0
KCNJ16	TFC	0.38794	0.484912	0.502756	0.771626	0	0
MAL2	TFC	0.381519	0.359234	0.538037	0.709093	0	0
DMKN	TFC	0.377591	0.632519	0.639471	0.590475	0	0
GPRC5A	TFC	0.377281	0.914219	0.589857	0.639615	0	0
TSPAN1	TFC	0.366631	0.461388	0.561191	0.653308	0	0
DIO2	TFC	0.363422	1.44635	0.663727	0.547548	0	0
CLU	TFC	0.359449	16.3266	0.890849	0.40349	0	0
MUC15	TFC	0.359425	0.33702	0.497244	0.722834	0	0
OTOS	TFC	0.358786	0.433252	0.509372	0.70437	0	0
CLDN7	TFC	0.349556	0.548754	0.600882	0.581739	0	0
CRABP1	TFC	0.343138	0.644815	0.506064	0.678053	0	0
FOXE1	TFC	0.342729	0.221817	0.435502	0.786975	0	0
CRYAB	TFC	0.333876	3.72435	0.744212	0.448631	0	0
NUPR1	TFC	0.327795	6.43876	0.772878	0.424123	0	0
SLC25A29	TFC	0.3267	1.2056	0.689085	0.474107	0	0
C16orf89	TFC	0.316383	0.579212	0.584344	0.541432	0	0
PLEKHH1	TFC	0.31239	0.44093	0.435502	0.717311	0	0
DAPL1	TFC	0.311897	1.10198	0.515987	0.604467	0	0
TFF3	TFC	0.310468	9.30178	0.753032	0.412291	0	0
INPP5J	TFC	0.308178	0.31058	0.468578	0.657688	0	0
PDE8B	TFC	0.304597	0.592661	0.565601	0.538537	0	0
RAB25	TFC	0.302579	0.182983	0.427784	0.707318	0	0
SLC26A4	TFC	0.302165	0.716218	0.585447	0.516128	0	0
SPINT2	TFC	0.298253	1.75026	0.76957	0.387558	0	0
LCN12	TFC	0.296932	0.234883	0.457552	0.648957	0	0
ENPP1	TFC	0.285457	0.641079	0.551268	0.517819	0	0
AP1M2	TFC	0.281546	0.171972	0.383682	0.733799	0	0
MT1G	TFC	0.280801	7.34529	0.511577	0.548894	0	0
LRP2	TFC	0.277465	0.27238	0.418964	0.662265	0	0
LMO3	TFC	0.273225	0.502086	0.53473	0.510959	0	0
MT1F	TFC	0.262312	2.58481	0.619625	0.42334	0	0
ID4	TFC	0.260151	1.29169	0.707828	0.367535	0	0
SDC2	TFC	0.259421	0.939469	0.674752	0.384469	0	0
RP4-568C11.4	TFC	0.258089	0.172812	0.394708	0.653873	0	0
CXADR	TFC	0.257037	0.221873	0.413451	0.621686	0	0
PLA2R1	TFC	0.257003	0.506823	0.47409	0.542096	0	0
TFCP2L1	TFC	0.25478	0.401091	0.351709	0.724406	0	0
RAP1GAP	TFC	0.251914	0.17581	0.381477	0.660363	0	0
DUOXA1	TFC	0.247645	0.207858	0.331863	0.746227	0	0
SCNN1A	TFC	0.247519	0.202365	0.383682	0.645114	0	0
PPP1R14C	TFC	0.246692	0.235439	0.396913	0.621528	0	0
NPNT	TFC	0.245234	0.65403	0.61301	0.40005	0	0
LIPG	TFC	0.243446	0.309159	0.417861	0.582601	0	0
PRR15L	TFC	0.242321	0.144288	0.332966	0.727766	0	0
ITGB6	TFC	0.24107	0.310779	0.325248	0.74119	0	0
SELENBP1	TFC	0.236642	0.542459	0.616318	0.383961	0	0
CKB	TFC	0.235202	0.691445	0.615215	0.382309	0	0
GCSH	TFC	0.230828	0.970615	0.665932	0.346624	0	0
NGFRAP1	TFC	0.230602	1.71579	0.744212	0.30986	0	0
CTSB	TFC	0.223691	4.06486	0.820287	0.272698	0	0
FNDC1	TFC	0.222488	0.362537	0.409041	0.543926	0	0
SLC5A8	TFC	0.222062	0.142885	0.274531	0.808876	0	0
SLC34A2	TFC	0.219443	0.334673	0.324146	0.676988	0	0
GBP1	TFC	0.213992	3.16791	0.606395	0.352893	0	0
RP11-532F12.5	TFC	0.21314	0.266382	0.485116	0.439359	0	0
SOX9	TFC	0.211349	0.243668	0.362734	0.582655	0	0
PLOD2	TFC	0.206326	0.458866	0.521499	0.395641	0	0
KCNJ15	TFC	0.205512	0.203666	0.379272	0.541858	0	0
PEBP4	TFC	0.204476	0.241669	0.415656	0.491935	0	0
CTD-2626G11.2	TFC	0.203355	0.137044	0.271224	0.749768	0	0
NTRK2	TFC	0.202581	0.854795	0.68247	0.296835	0	0
KIAA1456	TFC	0.201066	0.579318	0.528115	0.380724	0	0
DPP6	TFC	0.200169	0.165971	0.261301	0.766049	0	0
CLIC3	TFC	0.199785	1.4164	0.662624	0.301506	0	0
TDRD9	TFC	0.1984	0.195341	0.349504	0.567662	0	0
PEBP1	TFC	0.19687	3.96391	0.829107	0.237449	0	0
BSPRY	TFC	0.19635	0.129405	0.332966	0.589701	0	0
S100A13	TFC	0.195767	2.11056	0.767365	0.255116	0	0
FOLR1	TFC	0.193533	0.151369	0.29548	0.654979	0	0
PDZK1IP1	TFC	0.191459	0.153709	0.300992	0.636091	0	0
DSG2	TFC	0.190746	0.141364	0.331863	0.574773	0	0
MYH14	TFC	0.187469	0.142438	0.349504	0.536385	0	0
LINC01315	TFC	0.186297	0.134695	0.353914	0.52639	0	0
MT1H	TFC	0.185445	1.32495	0.312018	0.594343	0	0
NPC2	TFC	0.184065	4.30359	0.818082	0.224996	0	0
