# Supplementary material for: Lymphocyte infiltration and thyrocyte destruction are driven by stromal and immune cell components in Hashimoto’s thyroiditis
Source: Nat Commun. 2022 Feb 9;13:775. doi: 10.1038/s41467-022-28120-2 (PMC8828859; doi:10.1038/s41467-022-28120-2)
Supplement: Supplementary file 5 — Supplementary Data 2 [file 41467_2022_28120_MOESM5_ESM.xlsx]

## Sheet: Sheet1
Supplementary Data 2. Marker genes of subclusters of stromal cells in thyroid tissues of HT patients
( Hypothesis tests for linear mixed effect models were two-sided and adjusted using the Bonferroni correction.)
gene_id	Group	avg_logFC	pct.1V2	pct.2V2	pval	qval
CA4	EC1	2.11575	0.704	0.083	0	0
RGCC	EC1	2.11337	0.926	0.44	0	0
PLPP3	EC1	1.54951	0.796	0.347	0	0
EDNRB	EC1	1.51048	0.604	0.14	0	0
ITIH5	EC1	1.46525	0.697	0.223	0	0
KDR	EC1	1.40391	0.807	0.406	0	0
FLT1	EC1	1.39772	0.936	0.714	0	0
PLVAP	EC1	1.27431	0.977	0.807	0	0
ITGA1	EC1	1.22905	0.812	0.415	0	0
PLPP1	EC1	1.20566	0.908	0.548	0	0
SPARC	EC1	1.04815	0.918	0.749	0	0
GSN	EC1	0.767769	0.954	0.835	0	0
OSBPL1A	EC1	1.29738	0.644	0.261	0	1.31836e-305
VWA1	EC1	1.10532	0.793	0.519	1.17861e-304	8.19014e-301
APP	EC1	0.890921	0.889	0.73	7.76394e-290	5.39516e-286
SLC9A3R2	EC1	0.615343	0.896	0.646	6.49437e-288	4.51293e-284
ITM2B	EC1	0.624333	0.992	0.971	2.44749e-248	1.70076e-244
BTNL9	EC1	1.05977	0.546	0.143	4.97682e-248	3.45839e-244
PODXL	EC1	0.700592	0.856	0.581	1.36964e-246	9.5176e-243
ACE	EC1	0.880229	0.684	0.269	1.34532e-240	9.34863e-237
TIMP3	EC1	0.659823	0.914	0.76	5.66102e-238	3.93384e-234
HECW2	EC1	0.983765	0.604	0.237	1.0913e-236	7.58344e-233
EMCN	EC1	0.788936	0.881	0.739	4.82307e-214	3.35155e-210
TMEM88	EC1	0.85231	0.698	0.417	1.87072e-212	1.29996e-208
MGP	EC1	0.60967	0.974	0.912	7.61453e-193	5.29134e-189
DNAJC1	EC1	0.964413	0.616	0.366	7.69129e-190	5.34468e-186
B2M	EC1	0.257971	0.999	1	2.87619e-188	1.99866e-184
ARHGAP29	EC1	0.700033	0.836	0.679	2.30515e-176	1.60185e-172
STC1	EC1	1.19013	0.471	0.161	4.76837e-167	3.31354e-163
ARHGAP18	EC1	0.890687	0.578	0.346	1.64303e-159	1.14174e-155
COL4A1	EC1	0.820159	0.775	0.602	5.48609e-159	3.81228e-155
ETS1	EC1	0.671214	0.828	0.699	3.90376e-153	2.71272e-149
ITM2A	EC1	0.708006	0.813	0.681	5.39947e-152	3.75209e-148
LNX1	EC1	0.778757	0.378	0.078	2.02895e-150	1.40992e-146
SEC14L1	EC1	0.70143	0.776	0.633	2.75998e-150	1.91791e-146
EVA1B	EC1	0.76461	0.537	0.281	7.61427e-149	5.29116e-145
GNG11	EC1	0.583769	0.925	0.851	5.20035e-147	3.61373e-143
SEPP1	EC1	0.738308	0.746	0.571	7.66096e-147	5.3236e-143
MT2A	EC1	1.00507	0.803	0.739	1.61133e-140	1.11971e-136
SGK1	EC1	0.732534	0.68	0.485	3.80008e-140	2.64068e-136
ADGRF5	EC1	0.544391	0.698	0.411	3.38062e-139	2.34919e-135
CFAP20	EC1	0.985308	0.518	0.284	1.19146e-138	8.27949e-135
EXOC3L2	EC1	0.716519	0.447	0.188	1.9434e-137	1.35047e-133
C11orf96	EC1	1.20734	0.446	0.181	3.53377e-136	2.45561e-132
EPAS1	EC1	0.557484	0.948	0.912	3.00416e-133	2.08759e-129
GRB10	EC1	0.735575	0.545	0.331	1.32532e-130	9.20965e-127
PRDM1	EC1	0.730472	0.419	0.17	5.38863e-128	3.74456e-124
PRX	EC1	0.694126	0.308	0.057	7.33671e-126	5.09828e-122
TSC22D1	EC1	0.707376	0.772	0.648	7.93021e-126	5.51071e-122
FYN	EC1	0.685681	0.603	0.411	2.16815e-124	1.50664e-120
NOTCH4	EC1	0.645641	0.565	0.316	2.24617e-124	1.56087e-120
HSPG2	EC1	0.590414	0.875	0.792	1.35419e-121	9.41029e-118
TMEM204	EC1	0.68816	0.603	0.409	1.83655e-119	1.27622e-115
MT1M	EC1	1.04139	0.338	0.147	7.11321e-119	4.94297e-115
DHRS3	EC1	0.682318	0.409	0.174	2.16345e-118	1.50338e-114
SLCO2A1	EC1	0.589935	0.816	0.689	2.65403e-118	1.84428e-114
RAPGEF2	EC1	0.658536	0.594	0.401	3.70107e-115	2.57187e-111
TMEM233	EC1	0.656572	0.301	0.086	8.20861e-113	5.70416e-109
FCN3	EC1	0.773758	0.32	0.07	1.68771e-111	1.17279e-107
ADGRL2	EC1	0.71854	0.576	0.409	9.98637e-111	6.93953e-107
MT1E	EC1	0.878591	0.458	0.264	2.73508e-104	1.90061e-100
F2RL3	EC1	0.710966	0.228	0.055	1.65829e-103	1.15234e-99
MEF2C	EC1	0.613836	0.799	0.715	4.24816e-99	2.95205e-95
FAM101B	EC1	0.623795	0.453	0.261	1.36591e-96	9.49172e-93
ROBO4	EC1	0.60554	0.55	0.377	1.39806e-95	9.7151e-92
PPFIBP1	EC1	0.63237	0.658	0.527	3.44929e-95	2.39691e-91
MT1X	EC1	0.848134	0.523	0.407	8.81714e-95	6.12703e-91
NRP1	EC1	0.550357	0.799	0.674	2.21366e-94	1.53827e-90
CPM	EC1	0.575269	0.284	0.075	2.60853e-94	1.81267e-90
A2M	EC1	0.41785	0.964	0.923	5.56454e-93	3.8668e-89
GAS6	EC1	0.549289	0.552	0.385	9.26297e-91	6.43683e-87
SDPR	EC1	0.789007	0.657	0.65	4.26172e-90	2.96147e-86
NRP2	EC1	0.642488	0.522	0.347	3.44898e-88	2.3967e-84
MLEC	EC1	0.628157	0.516	0.351	2.92348e-87	2.03153e-83
NOV	EC1	0.670596	0.392	0.157	5.38649e-87	3.74307e-83
CA2	EC1	0.615334	0.208	0.031	1.78253e-86	1.23868e-82
EHD4	EC1	0.541473	0.746	0.629	1.89853e-86	1.31929e-82
KIAA1462	EC1	0.572311	0.544	0.405	8.03077e-86	5.58058e-82
CALCRL	EC1	0.446268	0.918	0.859	1.15053e-82	7.99502e-79
PREX1	EC1	0.537318	0.407	0.216	3.51385e-82	2.44177e-78
SLC14A1	EC1	0.54156	0.338	0.144	6.94368e-82	4.82516e-78
LRRC32	EC1	0.626525	0.363	0.193	8.58716e-81	5.96722e-77
SYNE1	EC1	0.540922	0.606	0.436	1.03558e-80	7.19627e-77
IVNS1ABP	EC1	0.638804	0.386	0.231	1.7516e-80	1.21718e-76
SPRY4	EC1	0.509605	0.273	0.115	1.67241e-79	1.16216e-75
SPARCL1	EC1	0.334625	0.986	0.961	2.76248e-79	1.91965e-75
CCND1	EC1	0.544999	0.444	0.264	9.8841e-79	6.86846e-75
COL4A2	EC1	0.557086	0.734	0.621	2.24325e-78	1.55884e-74
NCOA3	EC1	0.543966	0.526	0.376	3.44123e-78	2.39131e-74
PTPRG	EC1	0.506166	0.641	0.497	9.9373e-75	6.90543e-71
APOLD1	EC1	0.646775	0.496	0.461	3.01764e-73	2.09696e-69
NES	EC1	0.481957	0.588	0.455	2.23046e-72	1.54994e-68
FXYD6	EC1	0.494629	0.408	0.229	1.51304e-71	1.05141e-67
HERPUD1	EC1	0.531225	0.674	0.579	1.82329e-71	1.26701e-67
LRRC17	EC1	0.492667	0.209	0.04	9.90364e-71	6.88204e-67
ID2	EC1	0.586403	0.566	0.446	1.52581e-70	1.06029e-66
DYSF	EC1	0.450317	0.295	0.137	6.04482e-69	4.20055e-65
PCDH12	EC1	0.477091	0.275	0.112	8.21104e-69	5.70585e-65
MXD4	EC1	0.507868	0.454	0.312	8.34647e-68	5.79996e-64
NFIB	EC1	0.455486	0.856	0.789	9.08924e-67	6.31611e-63
ACKR1	ＥＣ２	2.7483	0.958	0.164	0	0
PTGDS	ＥＣ２	2.09721	0.745	0.167	0	0
CLU	ＥＣ２	2.09696	0.855	0.225	0	0
IL33	ＥＣ２	1.70399	0.813	0.073	0	0
SELP	ＥＣ２	1.39667	0.713	0.046	0	0
ADIRF	ＥＣ２	1.34209	0.922	0.544	0	0
NNMT	ＥＣ２	1.31394	0.693	0.096	0	0
NPC2	ＥＣ２	1.2621	0.892	0.491	0	0
CST3	ＥＣ２	1.2315	0.941	0.584	0	0
ZNF385D	ＥＣ２	1.1269	0.598	0.033	0	0
IL1R1	ＥＣ２	1.11376	0.656	0.121	0	0
TSPAN7	ＥＣ２	1.09344	0.801	0.342	0	0
NR2F2	ＥＣ２	0.88246	0.64	0.185	0	0
CSF2RB	ＥＣ２	0.88136	0.453	0.018	0	0
RBP5	ＥＣ２	0.873218	0.428	0.034	0	0
PLA1A	ＥＣ２	0.860322	0.528	0.094	0	0
ACTN1	ＥＣ２	0.839311	0.655	0.157	0	0
TPD52L1	ＥＣ２	0.812602	0.525	0.041	0	0
ADGRG6	ＥＣ２	0.78087	0.365	0.004	0	0
HAPLN3	ＥＣ２	0.72136	0.48	0.06	0	0
CADM3-AS1	ＥＣ２	0.625381	0.38	0.016	0	0
TMEM176B	ＥＣ２	0.734044	0.39	0.032	3.94027e-303	2.79444e-299
TMEM176A	ＥＣ２	0.735818	0.366	0.024	1.24711e-298	8.84452e-295
CPXM2	ＥＣ２	0.630285	0.422	0.046	1.54705e-276	1.09717e-272
PERP	ＥＣ２	0.617	0.315	0.011	2.76576e-276	1.96148e-272
DNASE1L3	ＥＣ２	1.16077	0.627	0.222	6.22564e-274	4.41522e-270
SPHK1	ＥＣ２	0.638707	0.492	0.079	8.6614e-271	6.14267e-267
S100A6	ＥＣ２	0.745378	0.96	0.744	2.88767e-265	2.04794e-261
SNCG	ＥＣ２	0.787618	0.68	0.257	1.23215e-263	8.73844e-260
ABLIM1	ＥＣ２	0.652154	0.518	0.103	7.80216e-263	5.53329e-259
PTAFR	ＥＣ２	0.488949	0.338	0.02	7.24186e-258	5.13593e-254
THBS1	ＥＣ２	0.705318	0.336	0.026	6.67736e-253	4.73558e-249
LYST	ＥＣ２	0.821027	0.577	0.167	1.4317e-247	1.01536e-243
CCL23	ＥＣ２	0.694011	0.328	0.022	3.53375e-245	2.50613e-241
UGCG	ＥＣ２	0.776874	0.634	0.235	1.32947e-242	9.42859e-239
ASPH	ＥＣ２	0.662711	0.575	0.172	2.29999e-226	1.63116e-222
FAM171A1	ＥＣ２	0.641555	0.525	0.131	1.24195e-225	8.80793e-222
CH25H	ＥＣ２	0.91416	0.31	0.023	1.01188e-221	7.17625e-218
EEF1A1	ＥＣ２	0.459647	0.999	0.989	6.92422e-219	4.91065e-215
ENPP2	ＥＣ２	0.655503	0.292	0.021	5.38223e-217	3.81708e-213
MMRN1	ＥＣ２	0.574895	0.282	0.011	2.53923e-211	1.80082e-207
LRRC16A	ＥＣ２	0.401463	0.264	0.011	1.547e-209	1.09714e-205
RPS6	ＥＣ２	0.565748	0.987	0.951	1.10211e-206	7.81618e-203
SLC8A1	ＥＣ２	0.465864	0.262	0.011	1.01158e-203	7.17411e-200
RPL12	ＥＣ２	0.629287	0.977	0.917	8.48812e-201	6.01978e-197
KCTD12	ＥＣ２	0.589496	0.669	0.217	6.83625e-199	4.84827e-195
DUSP23	ＥＣ２	0.643094	0.705	0.316	1.53532e-197	1.08885e-193
MEOX1	ＥＣ２	0.382421	0.24	0.008	4.68382e-196	3.32177e-192
RARRES2	ＥＣ２	0.63414	0.345	0.048	1.1449e-194	8.11963e-191
ANKRD29	ＥＣ２	0.566853	0.477	0.117	3.07134e-190	2.1782e-186
SELE	ＥＣ２	1.14956	0.65	0.285	6.08373e-190	4.31458e-186
SLPI	ＥＣ２	0.676154	0.376	0.07	6.81399e-188	4.83248e-184
VCAM1	ＥＣ２	0.697723	0.341	0.046	7.13297e-187	5.0587e-183
RAB3C	ＥＣ２	0.39001	0.208	0.003	1.29015e-181	9.14971e-178
RPS2	ＥＣ２	0.546633	0.974	0.906	1.36104e-177	9.65253e-174
RPL34	ＥＣ２	0.459674	0.989	0.971	3.31635e-177	2.35195e-173
RPS18	ＥＣ２	0.479329	0.987	0.962	5.08846e-177	3.60873e-173
LRRC1	ＥＣ２	0.437988	0.293	0.025	4.07737e-176	2.89167e-172
CYP1B1	ＥＣ２	0.543398	0.239	0.014	2.09803e-175	1.48792e-171
OLFM1	ＥＣ２	0.586932	0.614	0.235	6.92686e-175	4.91253e-171
RAI14	ＥＣ２	0.616569	0.614	0.249	3.91e-171	2.77297e-167
C2CD4B	ＥＣ２	0.845291	0.333	0.071	5.84542e-168	4.14557e-164
CTSC	ＥＣ２	0.691283	0.689	0.349	6.55933e-165	4.65187e-161
SNAP25	ＥＣ２	0.295425	0.181	0.001	1.80131e-163	1.27749e-159
AKAP12	ＥＣ２	0.827743	0.303	0.044	1.43488e-159	1.01761e-155
RPLP0	ＥＣ２	0.567079	0.935	0.791	1.64726e-159	1.16824e-155
RPL13	ＥＣ２	0.383236	0.998	0.982	1.85624e-159	1.31645e-155
IGFBP7	ＥＣ２	0.558768	0.965	0.795	4.87989e-159	3.46081e-155
C7	ＥＣ２	0.583734	0.268	0.033	3.89727e-156	2.76395e-152
ADAM23	ＥＣ２	0.315138	0.182	0.003	8.59038e-156	6.0923e-152
CDH11	ＥＣ２	0.323432	0.212	0.007	5.41764e-155	3.84219e-151
RPL10	ＥＣ２	0.442108	0.996	0.981	5.64626e-155	4.00433e-151
SDCBP	ＥＣ２	0.562311	0.804	0.479	7.02635e-154	4.98309e-150
IER3	ＥＣ２	0.880761	0.399	0.119	1.29933e-153	9.21486e-150
DSP	ＥＣ２	0.384623	0.269	0.027	2.31671e-152	1.64301e-148
MEOX2	ＥＣ２	0.373861	0.186	0.006	8.07256e-150	5.72506e-146
RPS4X	ＥＣ２	0.456519	0.988	0.948	1.13986e-146	8.08389e-143
RPS3A	ＥＣ２	0.45614	0.987	0.944	2.6251e-146	1.86172e-142
RPS23	ＥＣ２	0.438267	0.99	0.967	3.64686e-144	2.58635e-140
RPL32	ＥＣ２	0.408778	0.991	0.968	5.26628e-142	3.73484e-138
RPS28	ＥＣ２	0.378799	0.991	0.974	1.02372e-141	7.26023e-138
RPL3	ＥＣ２	0.493435	0.977	0.923	1.58111e-141	1.12132e-137
RPS12	ＥＣ２	0.392239	0.996	0.967	1.47493e-140	1.04602e-136
RALGAPA2	ＥＣ２	0.51341	0.594	0.246	2.69587e-140	1.91191e-136
RPS8	ＥＣ２	0.415891	0.989	0.964	6.05409e-140	4.29356e-136
MET	ＥＣ２	0.43592	0.339	0.057	2.12001e-138	1.50351e-134
HAS2	ＥＣ２	0.309709	0.164	0.001	1.25654e-137	8.9114e-134
BIRC3	ＥＣ２	0.730975	0.507	0.189	3.9648e-137	2.81184e-133
C10orf128	ＥＣ２	0.452085	0.484	0.136	6.16918e-137	4.37518e-133
RPL10A	ＥＣ２	0.521284	0.943	0.825	1.02801e-135	7.29066e-132
ARL4A	ＥＣ２	0.53458	0.652	0.314	1.40642e-135	9.97434e-132
RPL37	ＥＣ２	0.354226	0.987	0.957	3.80273e-135	2.6969e-131
PRCP	ＥＣ２	0.528599	0.85	0.606	7.45357e-133	5.28607e-129
GPM6A	ＥＣ２	0.27064	0.155	0.003	8.70127e-133	6.17094e-129
CLDN15	ＥＣ２	0.416169	0.338	0.072	6.82922e-132	4.84329e-128
ELOVL2	ＥＣ２	0.270476	0.171	0.005	1.2877e-131	9.13235e-128
NAMPT	ＥＣ２	0.604378	0.66	0.347	9.12723e-130	6.47303e-126
CNKSR3	ＥＣ２	0.535944	0.322	0.067	5.76481e-129	4.08841e-125
EEF1B2	ＥＣ２	0.493525	0.85	0.626	1.78987e-128	1.26938e-124
PDLIM1	ＥＣ２	0.578192	0.778	0.5	3.63368e-128	2.57701e-124
SEMA3G	ＥＣ３	1.56368	0.698	0.023	0	0
PPP1R14A	ＥＣ３	1.43356	0.58	0.057	0	0
GJA4	ＥＣ３	1.40767	0.662	0.104	0	0
ATP13A3	ＥＣ３	1.36784	0.592	0.117	0	0
LTBP4	ＥＣ３	1.24511	0.558	0.067	0	0
NEBL	ＥＣ３	1.19498	0.517	0.017	0	0
PCSK5	ＥＣ３	1.14141	0.469	0.023	0	0
FBLN5	ＥＣ３	1.13182	0.408	0.014	0	0
PI16	ＥＣ３	1.12431	0.386	0.012	0	0
VEGFC	ＥＣ３	0.908775	0.452	0.045	1.16986e-266	7.686e-263
SSUH2	ＥＣ３	1.14765	0.326	0.018	2.72352e-257	1.78935e-253
PLLP	ＥＣ３	0.872467	0.394	0.04	2.78015e-248	1.82656e-244
SERPINE2	ＥＣ３	0.924608	0.295	0.015	4.62124e-245	3.03615e-241
IGF2	ＥＣ３	0.970509	0.329	0.019	8.84436e-245	5.81075e-241
CLDN5	ＥＣ３	1.62951	0.867	0.425	1.81185e-235	1.19039e-231
TMEM178A	ＥＣ３	0.51421	0.234	0.004	3.46978e-229	2.27964e-225
KCTD12	ＥＣ３	1.54555	0.732	0.309	7.0343e-218	4.62154e-214
JAG1	ＥＣ３	1.20936	0.688	0.247	1.47283e-211	9.67652e-208
MECOM	ＥＣ３	1.10846	0.626	0.19	1.92893e-211	1.2673e-207
C10orf10	ＥＣ３	1.5336	0.727	0.272	8.03833e-208	5.28118e-204
ADAMTS6	ＥＣ３	1.06799	0.522	0.13	1.59455e-195	1.04762e-191
HEY1	ＥＣ３	1.03862	0.517	0.098	2.24635e-190	1.47585e-186
TM4SF1	ＥＣ３	1.44374	0.92	0.606	1.92072e-181	1.26191e-177
GJA5	ＥＣ３	0.646936	0.261	0.02	2.10021e-176	1.37984e-172
GLUL	ＥＣ３	1.26958	0.848	0.495	1.14484e-163	7.52161e-160
FBLN2	ＥＣ３	1.02353	0.442	0.086	1.36968e-146	8.99881e-143
GUCY1A3	ＥＣ３	0.605699	0.227	0.023	6.69708e-139	4.39998e-135
CCDC3	ＥＣ３	0.838364	0.435	0.096	1.14828e-137	7.54421e-134
STMN1	ＥＣ３	1.00545	0.655	0.283	2.54564e-135	1.67248e-131
ICAM2	ＥＣ３	1.08327	0.773	0.444	2.20114e-126	1.44615e-122
JAG2	ＥＣ３	0.925743	0.599	0.197	3.2598e-125	2.14169e-121
PPA1	ＥＣ３	1.03964	0.778	0.456	8.45853e-124	5.55725e-120
UTRN	ＥＣ３	1.00775	0.824	0.581	6.35554e-121	4.17559e-117
ANXA3	ＥＣ３	0.845756	0.367	0.074	5.44e-118	3.57408e-114
FUT8	ＥＣ３	0.731708	0.408	0.103	7.45662e-115	4.899e-111
S100A6	ＥＣ３	1.2154	0.954	0.791	8.88723e-115	5.83891e-111
COBLL1	ＥＣ３	0.667109	0.348	0.077	9.39855e-113	6.17485e-109
SRP14	ＥＣ３	1.01726	0.957	0.904	1.00835e-111	6.62485e-108
C19orf33	ＥＣ３	0.643715	0.297	0.047	4.2552e-110	2.79566e-106
FGL2	ＥＣ３	0.808115	0.365	0.081	3.01529e-103	1.98104e-99
LPCAT2	ＥＣ３	0.612768	0.384	0.087	1.04444e-101	6.86197e-98
RHOB	ＥＣ３	0.970091	0.713	0.366	3.09089e-100	2.03071e-96
AIF1L	ＥＣ３	0.809266	0.604	0.234	2.05989e-99	1.35335e-95
HES4	ＥＣ３	0.744648	0.418	0.091	2.78638e-99	1.83065e-95
SAT1	ＥＣ３	1.18518	0.829	0.597	3.49188e-93	2.29416e-89
CXCL12	ＥＣ３	1.12822	0.862	0.644	2.219e-92	1.45788e-88
IGFBP3	ＥＣ３	1.04405	0.3	0.082	7.82639e-92	5.14194e-88
TMEM100	ＥＣ３	0.497576	0.145	0.009	1.33703e-91	8.78428e-88
MAST4	ＥＣ３	0.816705	0.592	0.282	2.40659e-91	1.58113e-87
ARL15	ＥＣ３	0.783904	0.56	0.221	2.51265e-90	1.65081e-86
KAZALD1	ＥＣ３	0.304159	0.135	0.006	9.71691e-90	6.38401e-86
EFNB2	ＥＣ３	0.78489	0.775	0.445	2.18051e-88	1.4326e-84
COL8A1	ＥＣ３	0.593274	0.287	0.048	7.07245e-88	4.6466e-84
CAV1	ＥＣ３	0.902854	0.884	0.714	7.17852e-88	4.71629e-84
LINC00840	ＥＣ３	0.338964	0.155	0.012	9.6487e-88	6.33919e-84
LTBP1	ＥＣ３	0.439896	0.266	0.039	5.31758e-87	3.49365e-83
DST	ＥＣ３	0.887175	0.546	0.268	2.47778e-85	1.6279e-81
BMX	ＥＣ３	0.491177	0.217	0.029	6.53024e-85	4.29037e-81
SYNJ2	ＥＣ３	0.515839	0.309	0.074	1.28301e-81	8.42935e-78
CREB5	ＥＣ３	0.426521	0.242	0.035	6.24996e-81	4.10623e-77
SOX17	ＥＣ３	0.77564	0.553	0.219	2.71402e-78	1.78311e-74
FAM89A	ＥＣ３	0.49491	0.239	0.053	6.50438e-76	4.27338e-72
IL32	ＥＣ３	0.784764	0.742	0.381	8.95204e-71	5.88149e-67
SNCAIP	ＥＣ３	0.266648	0.13	0.012	6.94398e-70	4.56219e-66
GLIPR2	ＥＣ３	0.340977	0.193	0.023	8.72977e-70	5.73546e-66
CHN2	ＥＣ３	0.340812	0.181	0.025	4.92666e-69	3.23682e-65
CLIC3	ＥＣ３	0.896647	0.461	0.162	5.65057e-69	3.71242e-65
SRGN	ＥＣ３	0.834244	0.906	0.756	5.25908e-68	3.45522e-64
FGF2	ＥＣ３	0.492328	0.3	0.071	1.40196e-66	9.2109e-63
THSD4	ＥＣ３	0.270225	0.133	0.008	1.77557e-66	1.16655e-62
MET	ＥＣ３	0.554948	0.355	0.116	1.74819e-65	1.14856e-61
PALMD	ＥＣ３	0.745913	0.816	0.613	1.9763e-65	1.29843e-61
ADGRF5	ＥＣ３	0.685276	0.824	0.588	1.48722e-63	9.77102e-60
SPECC1	ＥＣ３	0.36164	0.203	0.03	1.92605e-63	1.26541e-59
ATP1B3	ＥＣ３	0.711521	0.64	0.358	3.11799e-63	2.04852e-59
FILIP1L	ＥＣ３	0.774076	0.457	0.186	4.09949e-63	2.69337e-59
DLL4	ＥＣ３	0.624273	0.36	0.099	6.0671e-63	3.98608e-59
SLC9A3R2	ＥＣ３	0.760723	0.949	0.804	2.13157e-62	1.40044e-58
THSD7A	ＥＣ３	0.651532	0.457	0.224	8.68518e-61	5.70617e-57
PRKX	ＥＣ３	0.504943	0.319	0.09	2.17228e-60	1.42719e-56
MAP2	ＥＣ３	0.446998	0.287	0.064	1.45942e-59	9.58838e-56
CALM1	ＥＣ３	0.661028	0.944	0.876	3.29303e-57	2.16352e-53
EDN1	ＥＣ３	0.828948	0.353	0.133	6.09677e-56	4.00558e-52
CD58	ＥＣ３	0.613822	0.437	0.176	6.48621e-56	4.26144e-52
SLC12A2	ＥＣ３	0.633436	0.469	0.215	5.49604e-55	3.6109e-51
FN1	ＥＣ３	0.767081	0.227	0.06	1.62007e-54	1.06439e-50
MAP1B	ＥＣ３	0.613792	0.403	0.165	1.14582e-53	7.52806e-50
EMP3	ＥＣ３	0.750655	0.667	0.42	4.53618e-53	2.98027e-49
AMD1	ＥＣ３	0.640697	0.415	0.203	5.07347e-53	3.33327e-49
SSFA2	ＥＣ３	0.656666	0.659	0.436	5.13322e-53	3.37253e-49
NUDT4	ＥＣ３	0.655355	0.464	0.208	1.45666e-52	9.57029e-49
SYT11	ＥＣ３	0.540106	0.396	0.162	1.57778e-52	1.0366e-48
STOM	ＥＣ３	0.705239	0.816	0.651	4.36284e-52	2.86638e-48
LGALS3BP	ＥＣ３	0.395741	0.198	0.031	6.8004e-52	4.46787e-48
MMP2	ＥＣ３	0.509673	0.292	0.079	1.3295e-51	8.73481e-48
PALLD	ＥＣ３	0.416748	0.174	0.034	2.53229e-51	1.66371e-47
MAP4	ＥＣ３	0.653869	0.686	0.503	9.02771e-51	5.93121e-47
APOL4	ＥＣ３	0.3888	0.244	0.058	1.528e-50	1.00389e-46
ALPL	ＥＣ３	0.581789	0.432	0.141	4.1228e-50	2.70868e-46
CAPZA2	ＥＣ３	0.657029	0.725	0.501	9.78123e-49	6.42627e-45
TNC	Ｆ１	1.51161	0.71	0.181	1.51986e-160	9.49608e-157
CCL19	Ｆ１	2.57773	0.666	0.159	3.5248e-135	2.20229e-131
APOE	Ｆ１	0.994555	0.888	0.567	1.36116e-101	8.50455e-98
CXCL12	Ｆ１	0.877926	0.88	0.648	1.6005e-69	9.99992e-66
C7	Ｆ１	0.590283	0.924	0.717	1.32869e-68	8.30167e-65
CYP1B1	Ｆ１	0.726912	0.681	0.321	1.16323e-67	7.26789e-64
EMILIN1	Ｆ１	0.696846	0.61	0.235	1.90084e-66	1.18764e-62
SOD2	Ｆ１	0.839335	0.742	0.454	2.27234e-66	1.41976e-62
PTGDS	Ｆ１	1.2795	0.662	0.325	5.33287e-66	3.33198e-62
COL6A3	Ｆ１	0.686556	0.896	0.676	6.52192e-66	4.0749e-62
CCL2	Ｆ１	1.14322	0.575	0.258	2.24643e-64	1.40357e-60
VMP1	Ｆ１	0.862028	0.728	0.431	1.97174e-63	1.23195e-59
VCAM1	Ｆ１	0.758635	0.519	0.179	5.94428e-55	3.71398e-51
TNFSF13B	Ｆ１	0.552872	0.669	0.368	1.7378e-46	1.08578e-42
PHLDA1	Ｆ１	0.68695	0.486	0.229	5.2036e-45	3.25121e-41
THBS1	Ｆ１	0.918092	0.42	0.157	9.86718e-44	6.16501e-40
RBP5	Ｆ１	0.563112	0.319	0.044	3.13939e-43	1.96149e-39
GGT5	Ｆ１	0.399656	0.75	0.47	4.20709e-42	2.62859e-38
ADRA2A	Ｆ１	0.644861	0.421	0.146	1.5764e-40	9.84936e-37
NGFR	Ｆ１	0.511248	0.447	0.149	2.38348e-40	1.4892e-36
SYNPO2	Ｆ１	0.549469	0.652	0.364	3.03734e-40	1.89773e-36
CXCL9	Ｆ１	0.691162	0.544	0.251	6.56388e-39	4.10111e-35
LAP3	Ｆ１	0.405883	0.564	0.282	3.01534e-36	1.88399e-32
CTSH	Ｆ１	0.515314	0.615	0.347	3.57743e-36	2.23518e-32
RAB13	Ｆ１	0.459812	0.526	0.231	7.83735e-36	4.89678e-32
OSMR	Ｆ１	0.477814	0.477	0.213	6.93085e-35	4.33039e-31
COL4A4	Ｆ１	0.548549	0.419	0.161	1.79098e-33	1.11901e-29
CP	Ｆ１	0.405405	0.697	0.451	2.45624e-33	1.53466e-29
A2M	Ｆ１	0.347432	0.858	0.646	2.30043e-32	1.43731e-28
UGCG	Ｆ１	0.443923	0.453	0.194	7.29126e-32	4.55558e-28
CCL21	Ｆ１	2.14667	0.299	0.058	1.27517e-31	7.96728e-28
MYLK	Ｆ１	0.394769	0.431	0.181	7.91543e-31	4.94556e-27
SOCS3	Ｆ１	0.432271	0.559	0.406	2.27776e-30	1.42314e-26
COL3A1	Ｆ１	0.482604	0.905	0.753	4.19783e-30	2.62281e-26
MYCBP2	Ｆ１	0.407892	0.692	0.483	7.63628e-30	4.77114e-26
NNMT	Ｆ１	0.379698	0.881	0.766	2.14597e-29	1.3408e-25
SVEP1	Ｆ１	0.420909	0.594	0.339	3.96077e-29	2.47469e-25
IGFBP3	Ｆ１	0.648287	0.47	0.247	6.30775e-29	3.94108e-25
C10orf10	Ｆ１	0.617067	0.547	0.356	6.31385e-29	3.94489e-25
IL6ST	Ｆ１	0.313389	0.872	0.709	8.4641e-29	5.28837e-25
FRZB	Ｆ１	0.383419	0.669	0.413	8.75e-29	5.467e-25
CSRP2	Ｆ１	0.4348	0.323	0.101	9.16844e-29	5.72844e-25
MT-ND5	Ｆ１	0.327785	0.938	0.807	1.62399e-28	1.01467e-24
PTMA	Ｆ１	0.311819	0.98	0.948	2.99631e-28	1.87209e-24
IGFBP4	Ｆ１	0.345949	0.803	0.604	5.11686e-28	3.19701e-24
VEGFA	Ｆ１	0.415825	0.359	0.136	7.80141e-28	4.87432e-24
IER3	Ｆ１	0.642854	0.478	0.269	8.98962e-28	5.61671e-24
NABP1	Ｆ１	0.540849	0.33	0.126	1.67525e-27	1.0467e-23
MT-CO1	Ｆ１	0.39597	0.975	0.923	3.5197e-27	2.19911e-23
ZEB2	Ｆ１	0.356977	0.705	0.456	5.95027e-27	3.71773e-23
VCAN	Ｆ１	0.455337	0.794	0.602	1.26483e-26	7.90268e-23
CTSC	Ｆ１	0.444139	0.523	0.254	1.47079e-26	9.18948e-23
LIFR	Ｆ１	0.346524	0.534	0.265	3.5555e-26	2.22148e-22
MTHFD2	Ｆ１	0.334104	0.291	0.086	1.02045e-25	6.37576e-22
ITGA8	Ｆ１	0.362498	0.29	0.087	1.32109e-25	8.2542e-22
FILIP1L	Ｆ１	0.487405	0.695	0.504	1.98177e-25	1.23821e-21
TMEM176A	Ｆ１	0.343677	0.542	0.286	2.36851e-25	1.47984e-21
MAT2A	Ｆ１	0.449552	0.42	0.216	5.22715e-25	3.26592e-21
MT-CO3	Ｆ１	0.39298	0.968	0.905	1.04921e-24	6.55546e-21
NAP1L1	Ｆ１	0.297403	0.798	0.604	1.65008e-24	1.03097e-20
MT-ND3	Ｆ１	0.339243	0.956	0.874	2.8574e-24	1.7853e-20
CLSTN3	Ｆ１	0.350513	0.338	0.122	4.19204e-24	2.61918e-20
NR2F1	Ｆ１	0.386099	0.538	0.294	4.26084e-24	2.66217e-20
C3	Ｆ１	0.417374	0.915	0.835	4.52769e-24	2.8289e-20
FGF7	Ｆ１	0.344924	0.819	0.649	4.68157e-24	2.92504e-20
SEMA5A	Ｆ１	0.39173	0.316	0.095	5.5563e-24	3.47158e-20
KCTD12	Ｆ１	0.307541	0.676	0.431	7.90871e-24	4.94136e-20
GUCY1A3	Ｆ１	0.407631	0.49	0.254	8.75754e-24	5.47171e-20
GEM	Ｆ１	0.382498	0.462	0.235	8.76633e-24	5.4772e-20
LAMB1	Ｆ１	0.333736	0.512	0.267	2.28527e-23	1.42783e-19
PDLIM3	Ｆ１	0.611381	0.335	0.148	6.27086e-23	3.91803e-19
PNRC1	Ｆ１	0.397535	0.863	0.774	8.48033e-23	5.29851e-19
TYMP	Ｆ１	0.342968	0.565	0.335	9.57082e-23	5.97985e-19
MCL1	Ｆ１	0.362526	0.67	0.525	1.06364e-22	6.64564e-19
OSBPL8	Ｆ１	0.318748	0.632	0.421	3.12668e-22	1.95355e-18
IL1R1	Ｆ１	0.307422	0.702	0.496	3.72837e-22	2.32948e-18
MMP19	Ｆ１	0.387021	0.258	0.086	4.23594e-22	2.64662e-18
NFIL3	Ｆ１	0.344255	0.357	0.168	4.9569e-22	3.09707e-18
MT-ND4	Ｆ１	0.316037	0.966	0.886	7.81507e-22	4.88285e-18
NAMPT	Ｆ１	0.462073	0.49	0.317	9.83845e-22	6.14706e-18
PIM1	Ｆ１	0.409511	0.235	0.073	1.61518e-21	1.00916e-17
MT-ATP6	Ｆ１	0.307913	0.964	0.896	1.62648e-21	1.01622e-17
CD44	Ｆ１	0.336079	0.623	0.409	1.74839e-21	1.09239e-17
CCDC71L	Ｆ１	0.389892	0.361	0.165	4.27454e-21	2.67073e-17
MT-CO2	Ｆ１	0.363183	0.963	0.901	4.37407e-21	2.73292e-17
MYC	Ｆ１	0.404173	0.404	0.249	4.82249e-21	3.01309e-17
GBP1	Ｆ１	0.532831	0.382	0.204	6.68835e-21	4.17888e-17
RGS16	Ｆ１	0.592248	0.384	0.196	1.86731e-20	1.1667e-16
PLCXD3	Ｆ１	0.325887	0.296	0.116	8.61262e-20	5.38117e-16
DDR2	Ｆ１	0.290029	0.61	0.392	1.00764e-19	6.29571e-16
TPM4	Ｆ１	0.267557	0.669	0.478	1.20108e-19	7.50433e-16
RUNX1	Ｆ１	0.350878	0.397	0.194	1.60943e-19	1.00557e-15
PARP14	Ｆ１	0.318777	0.583	0.377	2.69752e-19	1.68541e-15
DCLK1	Ｆ１	0.337116	0.427	0.225	3.23387e-19	2.02052e-15
C11orf96	Ｆ１	0.517091	0.573	0.401	4.14091e-19	2.58724e-15
SLC22A3	Ｆ１	0.283805	0.159	0.02	4.30753e-19	2.69134e-15
TMEM176B	Ｆ１	0.298941	0.53	0.304	4.62778e-19	2.89144e-15
PRKAR2B	Ｆ１	0.280498	0.396	0.202	5.85701e-19	3.65946e-15
CCDC102B	Ｆ１	0.396306	0.458	0.254	6.0912e-19	3.80578e-15
MT-CYB	Ｆ１	0.2818	0.967	0.902	1.14186e-18	7.13436e-15
IGFBP6	Ｆ２	1.44401	0.811	0.547	5.33322e-133	3.3322e-129
DCN	Ｆ２	0.8434	0.989	0.978	1.04885e-105	6.55322e-102
GSN	Ｆ２	1.02527	0.97	0.937	3.99757e-104	2.49768e-100
PI16	Ｆ２	1.03034	0.615	0.281	1.52049e-84	9.50003e-81
OMD	Ｆ２	0.89435	0.758	0.508	8.65526e-82	5.40781e-78
MYOC	Ｆ２	1.1254	0.276	0.034	1.98101e-75	1.23773e-71
NOV	Ｆ２	1.13154	0.504	0.236	9.40992e-66	5.87932e-62
CFD	Ｆ２	1.34251	0.755	0.591	4.1767e-61	2.6096e-57
SFRP4	Ｆ２	1.00331	0.718	0.468	4.24821e-61	2.65428e-57
MGP	Ｆ２	0.550186	0.997	0.992	3.21683e-56	2.00987e-52
SCARA5	Ｆ２	0.636719	0.34	0.119	6.51631e-55	4.07139e-51
OGN	Ｆ２	0.716832	0.766	0.593	2.80694e-54	1.75377e-50
PDGFRL	Ｆ２	0.613182	0.34	0.12	2.53275e-53	1.58246e-49
FBLN1	Ｆ２	0.817783	0.874	0.854	3.18599e-53	1.99061e-49
MFAP5	Ｆ２	0.794736	0.448	0.203	5.20673e-53	3.25316e-49
APOD	Ｆ２	1.0703	0.81	0.699	1.57737e-48	9.85538e-45
PCOLCE2	Ｆ２	0.734583	0.235	0.062	2.10274e-47	1.31379e-43
PRELP	Ｆ２	0.685991	0.656	0.481	8.28513e-43	5.17655e-39
SFRP2	Ｆ２	0.833173	0.856	0.703	4.39758e-42	2.74761e-38
CHRDL1	Ｆ２	0.620788	0.594	0.436	5.09193e-39	3.18144e-35
FAM180B	Ｆ２	0.461127	0.247	0.076	1.57718e-38	9.85425e-35
FGL2	Ｆ２	0.665719	0.718	0.618	6.95347e-36	4.34452e-32
CD9	Ｆ２	0.629052	0.733	0.608	2.18265e-34	1.36372e-30
SFRP1	Ｆ２	0.499182	0.202	0.054	1.36781e-33	8.54606e-30
VIT	Ｆ２	0.413717	0.214	0.067	3.3093e-33	2.06765e-29
CD34	Ｆ２	0.518528	0.451	0.279	1.35904e-32	8.49128e-29
LGALS1	Ｆ２	0.436267	0.901	0.858	2.12594e-30	1.32829e-26
ITM2A	Ｆ２	0.598485	0.594	0.446	4.44236e-30	2.77559e-26
S100A4	Ｆ２	0.477094	0.899	0.852	2.20695e-29	1.3789e-25
CKB	Ｆ２	0.480717	0.339	0.175	1.06094e-28	6.62875e-25
FBLN2	Ｆ２	0.569681	0.672	0.572	6.03917e-28	3.77328e-24
CLEC3B	Ｆ２	0.420429	0.266	0.119	1.28576e-27	8.03342e-24
ASPN	Ｆ２	0.519993	0.627	0.496	2.78121e-26	1.7377e-22
WISP2	Ｆ２	0.592381	0.328	0.189	3.31047e-24	2.06838e-20
CAV1	Ｆ２	0.505644	0.377	0.23	4.03376e-24	2.52029e-20
ITM2B	Ｆ２	0.376127	0.959	0.973	6.11648e-24	3.82158e-20
ADIRF	Ｆ２	0.525398	0.718	0.63	9.94028e-24	6.21069e-20
GDF10	Ｆ２	0.30809	0.233	0.09	1.8452e-23	1.15288e-19
XG	Ｆ２	0.29581	0.168	0.05	2.15183e-23	1.34447e-19
MGLL	Ｆ２	0.339548	0.253	0.12	4.48313e-23	2.80106e-19
PLAC9	Ｆ２	0.44845	0.868	0.858	5.06656e-23	3.16559e-19
ACKR3	Ｆ２	0.2698	0.149	0.044	1.03815e-22	6.48637e-19
DHRS3	Ｆ２	0.416005	0.366	0.229	1.85234e-22	1.15734e-18
CCDC80	Ｆ２	0.416537	0.947	0.949	2.48228e-22	1.55093e-18
FIBIN	Ｆ２	0.366118	0.2	0.079	3.13929e-22	1.96143e-18
SPARCL1	Ｆ２	0.455012	0.927	0.953	3.1617e-21	1.97543e-17
MFAP4	Ｆ２	0.548845	0.591	0.505	4.24666e-20	2.65331e-16
DDIT4	Ｆ２	0.605476	0.402	0.284	1.00229e-19	6.26228e-16
CDO1	Ｆ２	0.418751	0.341	0.229	3.35301e-19	2.09496e-15
S100A10	Ｆ２	0.463418	0.869	0.857	5.12359e-19	3.20122e-15
DKK3	Ｆ２	0.443975	0.452	0.345	6.28446e-19	3.92653e-15
C1QTNF7	Ｆ２	0.357519	0.221	0.111	6.42145e-19	4.01212e-15
FXYD1	Ｆ２	0.41146	0.646	0.559	1.31502e-18	8.21623e-15
SLPI	Ｆ２	0.58675	0.104	0.03	2.84598e-18	1.77817e-14
LRRN4CL	Ｆ２	0.252198	0.194	0.079	4.5776e-18	2.86008e-14
CRABP2	Ｆ２	0.333944	0.221	0.099	1.17451e-17	7.33835e-14
PMP22	Ｆ２	0.442299	0.681	0.644	1.36849e-17	8.55034e-14
LEPR	Ｆ２	0.520611	0.578	0.478	6.58451e-17	4.114e-13
ABLIM1	Ｆ２	0.295572	0.261	0.156	9.6094e-17	6.00395e-13
CST3	Ｆ２	0.279236	0.991	0.987	3.21924e-16	2.01138e-12
MMP2	Ｆ２	0.338252	0.63	0.521	8.29967e-16	5.18563e-12
PIK3R1	Ｆ２	0.461817	0.692	0.653	1.09593e-15	6.84735e-12
TNXB	Ｆ２	0.38537	0.553	0.462	2.15474e-15	1.34628e-11
LTBP4	Ｆ２	0.404421	0.608	0.534	4.99604e-15	3.12153e-11
ABCA10	Ｆ２	0.356193	0.519	0.402	5.33003e-15	3.3302e-11
MGST1	Ｆ２	0.372593	0.316	0.215	6.29122e-15	3.93075e-11
SPON2	Ｆ２	0.394296	0.31	0.206	6.48697e-15	4.05306e-11
CTGF	Ｆ２	0.463338	0.632	0.506	1.35445e-14	8.46259e-11
PODN	Ｆ２	0.349425	0.48	0.376	2.17377e-14	1.35817e-10
GPC3	Ｆ２	0.372901	0.333	0.227	2.81116e-14	1.75642e-10
ITGBL1	Ｆ２	0.367869	0.485	0.367	3.39875e-14	2.12354e-10
CLU	Ｆ２	0.41482	0.803	0.765	8.7201e-14	5.44832e-10
ABCA8	Ｆ２	0.335874	0.761	0.719	1.75645e-13	1.09743e-09
RAMP2	Ｆ２	0.366524	0.194	0.114	2.14831e-13	1.34227e-09
CXCL14	Ｆ２	0.338335	0.812	0.727	2.55796e-13	1.59821e-09
CD55	Ｆ２	0.334434	0.247	0.152	7.46662e-13	4.66515e-09
HLA-DQB1	Ｆ２	0.470078	0.505	0.45	9.88795e-13	6.17799e-09
NPDC1	Ｆ２	0.289759	0.382	0.28	1.04296e-12	6.51639e-09
CPVL	Ｆ２	0.256879	0.176	0.096	1.88011e-12	1.17469e-08
S100A6	Ｆ２	0.267071	0.971	0.974	5.53185e-12	3.4563e-08
EMP3	Ｆ２	0.358565	0.627	0.585	8.19247e-12	5.11865e-08
C1orf21	Ｆ２	0.251894	0.361	0.254	4.20546e-11	2.62757e-07
GPNMB	Ｆ２	0.346189	0.619	0.577	6.54144e-11	4.08709e-07
CDKN1C	Ｆ２	0.270208	0.317	0.231	6.5674e-11	4.10331e-07
TSPAN8	Ｆ２	0.329388	0.184	0.113	1.76116e-10	1.10037e-06
F10	Ｆ２	0.297968	0.369	0.31	1.94761e-10	1.21686e-06
ADH1B	Ｆ２	0.455839	0.345	0.271	2.01782e-10	1.26073e-06
CAB39L	Ｆ２	0.274983	0.302	0.216	2.73008e-10	1.70575e-06
VEGFB	Ｆ２	0.35754	0.479	0.445	3.62339e-10	2.26389e-06
VAT1	Ｆ２	0.260376	0.262	0.189	3.71078e-10	2.31849e-06
HCFC1R1	Ｆ２	0.327493	0.525	0.477	5.06351e-10	3.16368e-06
CYB5R3	Ｆ２	0.328168	0.545	0.52	4.01609e-09	2.50925e-05
ABCC9	Ｆ２	0.298574	0.419	0.366	7.54486e-09	4.71403e-05
FHL1	Ｆ２	0.295777	0.491	0.43	7.92646e-09	4.95245e-05
ANXA1	Ｆ２	0.288691	0.858	0.854	9.13633e-09	5.70838e-05
PLPP3	Ｆ２	0.305981	0.419	0.376	1.07518e-08	6.71773e-05
HLA-DRB1	Ｆ２	0.366066	0.779	0.753	1.76124e-08	0.000110042
ALDH2	Ｆ２	0.346507	0.459	0.416	2.13844e-08	0.00013361
EPHX1	Ｆ２	0.269862	0.553	0.499	3.46111e-08	0.00021625
HLA-DRB5	Ｆ２	0.380834	0.656	0.632	4.61955e-08	0.00028863
RERGL	ＡＣ１	2.44824	0.833	0.034	0	0
MYH11	ＡＣ１	2.05173	0.852	0.185	0	0
DSTN	ＡＣ１	1.2802	0.982	0.843	0	8.2793e-306
NET1	ＡＣ１	1.4472	0.726	0.074	9.47425e-242	4.75607e-238
LBH	ＡＣ１	1.18453	0.902	0.527	3.1403e-227	1.57643e-223
SPARCL1	ＡＣ１	0.757838	0.995	0.92	9.59066e-214	4.81451e-210
PLN	ＡＣ１	1.44211	0.751	0.211	2.05056e-205	1.02938e-201
MCAM	ＡＣ１	1.13787	0.855	0.453	1.04341e-194	5.2379e-191
SORBS2	ＡＣ１	1.52453	0.718	0.175	8.90637e-188	4.471e-184
CASQ2	ＡＣ１	1.23277	0.605	0.037	2.18281e-173	1.09577e-169
FILIP1	ＡＣ１	1.01088	0.799	0.357	3.49097e-159	1.75246e-155
KLHL23	ＡＣ１	1.03189	0.737	0.263	6.33136e-154	3.17834e-150
ADIRF	ＡＣ１	0.745636	0.986	0.953	1.69612e-146	8.51452e-143
PHLDA2	ＡＣ１	1.33744	0.606	0.096	2.08583e-144	1.04709e-140
TPM2	ＡＣ１	0.917719	0.97	0.884	2.26177e-137	1.13541e-133
ACTA2	ＡＣ１	0.686732	0.971	0.809	2.04407e-134	1.02612e-130
ITIH5	ＡＣ１	0.983015	0.626	0.166	1.66855e-125	8.37611e-122
RCAN2	ＡＣ１	0.88771	0.747	0.357	4.60956e-118	2.314e-114
BCAM	ＡＣ１	1.00099	0.588	0.15	7.25096e-110	3.63998e-106
CRIP1	ＡＣ１	0.622517	0.904	0.752	1.65751e-102	8.32071e-99
MYL9	ＡＣ１	0.69458	0.984	0.945	2.70831e-99	1.35957e-95
ENTPD3	ＡＣ１	0.976777	0.419	0.02	1.24154e-96	6.23254e-93
ZFHX3	ＡＣ１	0.907653	0.611	0.224	8.41807e-95	4.22587e-91
NRGN	ＡＣ１	0.899477	0.456	0.062	1.34168e-87	6.73526e-84
FAM107B	ＡＣ１	0.798345	0.656	0.296	1.56052e-86	7.8338e-83
AC013461.1	ＡＣ１	0.709722	0.78	0.491	1.11468e-83	5.59569e-80
NDUFA4	ＡＣ１	0.727284	0.816	0.542	2.93436e-83	1.47305e-79
CCDC3	ＡＣ１	0.794135	0.507	0.117	1.90154e-81	9.54575e-78
TSC22D1	ＡＣ１	0.766339	0.735	0.4	7.56057e-80	3.79541e-76
WFDC1	ＡＣ１	0.879407	0.436	0.054	3.6541e-79	1.83436e-75
MGST3	ＡＣ１	0.596711	0.904	0.744	1.14565e-78	5.75118e-75
HCFC1R1	ＡＣ１	0.721322	0.692	0.365	4.70752e-77	2.36318e-73
NTRK2	ＡＣ１	0.697486	0.603	0.232	9.72979e-74	4.88436e-70
KCNAB1	ＡＣ１	0.801666	0.473	0.12	1.17062e-71	5.87653e-68
DBI	ＡＣ１	0.615506	0.717	0.454	5.1352e-65	2.57787e-61
CSRP2	ＡＣ１	0.639422	0.677	0.352	4.05324e-64	2.03473e-60
ID1	ＡＣ１	0.924439	0.416	0.09	1.77828e-62	8.92696e-59
FLNA	ＡＣ１	0.722539	0.788	0.554	1.64704e-61	8.26813e-58
PPP1R14A	ＡＣ１	0.737905	0.704	0.426	2.4335e-60	1.22162e-56
ITGA8	ＡＣ１	0.743895	0.34	0.037	4.62777e-60	2.32314e-56
TAGLN	ＡＣ１	0.419167	0.99	0.949	3.29069e-58	1.65192e-54
MT-CO1	ＡＣ１	0.441488	0.997	0.991	5.29938e-58	2.66029e-54
MYOCD	ＡＣ１	0.711386	0.342	0.046	1.61015e-57	8.08294e-54
TBC1D1	ＡＣ１	0.657004	0.524	0.214	1.33701e-56	6.71181e-53
NTN4	ＡＣ１	0.692989	0.502	0.178	2.73929e-56	1.37512e-52
PPP1R12B	ＡＣ１	0.73322	0.647	0.382	3.38176e-56	1.69764e-52
OR51E1	ＡＣ１	0.667299	0.323	0.037	1.20657e-55	6.05698e-52
GPRC5C	ＡＣ１	0.649617	0.369	0.066	1.25815e-55	6.31591e-52
PGF	ＡＣ１	0.734525	0.492	0.18	1.96371e-55	9.85784e-52
SOD3	ＡＣ１	0.530575	0.844	0.646	2.66835e-55	1.33951e-51
CRYAB	ＡＣ１	0.700216	0.693	0.415	4.46706e-55	2.24246e-51
ATP1A2	ＡＣ１	0.622247	0.305	0.027	5.60368e-55	2.81305e-51
FAM129A	ＡＣ１	0.661797	0.459	0.148	1.027e-54	5.15556e-51
MFGE8	ＡＣ１	0.560237	0.807	0.597	1.15772e-54	5.81173e-51
TBX2-AS1	ＡＣ１	0.61667	0.488	0.177	2.32871e-54	1.16901e-50
HES4	ＡＣ１	0.641619	0.702	0.44	1.07286e-53	5.38576e-50
LTBP1	ＡＣ１	0.621249	0.3	0.04	2.92537e-51	1.46853e-47
CAP2	ＡＣ１	0.580105	0.349	0.065	1.49115e-49	7.48555e-46
SLC8A1	ＡＣ１	0.618797	0.362	0.085	2.99806e-48	1.50503e-44
TBX2	ＡＣ１	0.585698	0.55	0.252	3.36688e-48	1.69017e-44
SORT1	ＡＣ１	0.577118	0.448	0.151	3.53386e-48	1.774e-44
MT-ND4L	ＡＣ１	0.436974	0.872	0.744	5.80673e-48	2.91498e-44
RBPMS2	ＡＣ１	0.607542	0.319	0.057	6.96981e-48	3.49884e-44
KLF2	ＡＣ１	1.08069	0.557	0.328	1.72241e-46	8.64651e-43
C11orf96	ＡＣ１	0.721562	0.844	0.663	1.14988e-45	5.77237e-42
DACT3	ＡＣ１	0.515953	0.257	0.016	8.23983e-45	4.13639e-41
NUDT4	ＡＣ１	0.606024	0.654	0.403	2.2878e-44	1.14848e-40
SGCA	ＡＣ１	0.506034	0.267	0.027	6.45424e-43	3.24003e-39
MOB2	ＡＣ１	0.568828	0.39	0.127	7.21771e-43	3.62329e-39
MYOM1	ＡＣ１	0.549159	0.36	0.099	2.87842e-42	1.44497e-38
COX7A2	ＡＣ１	0.428141	0.849	0.721	3.32439e-42	1.66885e-38
AKAP6	ＡＣ１	0.514291	0.234	0.01	5.69115e-42	2.85696e-38
PTN	ＡＣ１	0.54088	0.533	0.262	1.30961e-41	6.57426e-38
MYL6	ＡＣ１	0.383749	0.978	0.965	1.31536e-41	6.6031e-38
KCNA5	ＡＣ１	0.514516	0.246	0.01	1.5149e-41	7.60479e-38
KCNMB1	ＡＣ１	0.495564	0.25	0.021	4.05499e-41	2.03561e-37
ARPC1A	ＡＣ１	0.541802	0.507	0.234	6.99433e-41	3.51116e-37
GADD45B	ＡＣ１	0.982423	0.647	0.425	4.34117e-40	2.17927e-36
MT-CO3	ＡＣ１	0.296659	0.997	0.983	3.13579e-39	1.57417e-35
SUSD5	ＡＣ１	0.487929	0.208	0.002	4.28301e-39	2.15007e-35
ROCK1	ＡＣ１	0.47557	0.743	0.546	1.09466e-38	5.49518e-35
SLC38A11	ＡＣ１	0.596327	0.321	0.072	7.15071e-38	3.58966e-34
CARMN	ＡＣ１	0.536381	0.66	0.435	1.43523e-37	7.20485e-34
MAP3K7CL	ＡＣ１	0.541922	0.328	0.087	6.58447e-37	3.30541e-33
UBA2	ＡＣ１	0.515101	0.592	0.353	2.45186e-36	1.23083e-32
RP11-394O4.5	ＡＣ１	0.506871	0.484	0.274	4.33072e-36	2.17402e-32
CABP1	ＡＣ１	0.468822	0.231	0.039	5.16489e-36	2.59277e-32
PPP1R12A	ＡＣ１	0.461484	0.833	0.703	5.44012e-36	2.73094e-32
ARHGEF7	ＡＣ１	0.526801	0.425	0.175	8.17568e-36	4.10419e-32
SYNE2	ＡＣ１	0.489467	0.756	0.566	1.35005e-35	6.77727e-32
SYNM	ＡＣ１	0.539636	0.29	0.062	7.93081e-35	3.98126e-31
CNN1	ＡＣ１	0.622035	0.404	0.156	1.98469e-34	9.96314e-31
CHMP4C	ＡＣ１	0.463097	0.22	0.02	2.31734e-34	1.1633e-30
HACD1	ＡＣ１	0.448109	0.22	0.017	4.66817e-34	2.34342e-30
MT-ND4	ＡＣ１	0.26874	0.994	0.979	7.28386e-34	3.6565e-30
RASD1	ＡＣ１	0.996383	0.395	0.158	1.22696e-33	6.15936e-30
OLFML2A	ＡＣ１	0.466802	0.387	0.135	1.30773e-33	6.56481e-30
UTRN	ＡＣ１	0.502405	0.679	0.486	2.93454e-33	1.47314e-29
CSRP1	ＡＣ１	0.58275	0.65	0.438	7.57701e-33	3.80366e-29
MAPRE2	ＡＣ１	0.439945	0.434	0.2	7.85246e-33	3.94193e-29
CCL19	ＡＣ２	3.03394	0.546	0.041	0	0
CCL21	ＡＣ２	1.99204	0.754	0.077	0	0
CD36	ＡＣ２	1.8668	0.787	0.109	0	0
THY1	ＡＣ２	1.69735	0.904	0.242	0	0
CCL2	ＡＣ２	1.35001	0.632	0.087	0	0
STEAP4	ＡＣ２	1.30056	0.58	0.059	0	0
TM4SF1	ＡＣ２	1.32782	0.721	0.165	8.42560851093847e-311	4.22966e-307
APOE	ＡＣ２	3.65789	0.512	0.079	9.59706e-308	4.81772e-304
COL3A1	ＡＣ２	1.41917	0.559	0.072	2.87982e-296	1.44567e-292
CFH	ＡＣ２	1.13136	0.505	0.038	5.63887e-290	2.83071e-286
C1R	ＡＣ２	1.43372	0.697	0.18	2.6798e-282	1.34526e-278
IGFBP2	ＡＣ２	1.14276	0.51	0.053	1.8337e-271	9.2052e-268
TFPI	ＡＣ２	1.47042	0.561	0.103	6.04452e-268	3.03435e-264
C1S	ＡＣ２	1.24983	0.581	0.086	1.06231e-266	5.33282e-263
CXCL12	ＡＣ２	1.12669	0.599	0.109	2.0433e-255	1.02574e-251
COL6A3	ＡＣ２	1.34845	0.498	0.052	3.94936e-255	1.98258e-251
CCDC102B	ＡＣ２	1.21572	0.767	0.28	4.62311e-241	2.3208e-237
COL1A2	ＡＣ２	1.46007	0.893	0.508	2.22804e-234	1.11848e-230
GGT5	ＡＣ２	1.0269	0.567	0.084	7.12603e-232	3.57727e-228
TIMP1	ＡＣ２	1.1227	0.605	0.137	1.67784e-219	8.42277e-216
TMEM176B	ＡＣ２	1.12045	0.958	0.83	2.14734e-209	1.07796e-205
TMEM176A	ＡＣ２	0.886422	0.374	0.038	1.97928e-196	9.93596e-193
ABCC9	ＡＣ２	0.890571	0.465	0.072	1.73136e-188	8.69142e-185
CTSC	ＡＣ２	1.04668	0.454	0.062	1.18411e-187	5.94421e-184
CST3	ＡＣ２	0.983903	0.652	0.188	1.81619e-183	9.11726e-180
C2orf40	ＡＣ２	1.05125	0.48	0.101	6.81176e-161	3.41951e-157
TNC	ＡＣ２	1.02158	0.824	0.479	9.9946e-157	5.01729e-153
COL1A1	ＡＣ２	0.780559	0.282	0.011	1.52244e-155	7.64263e-152
FGF7	ＡＣ２	0.849674	0.389	0.058	2.29387e-154	1.15152e-150
GUCY1A2	ＡＣ２	0.889121	0.819	0.457	1.65872e-153	8.32677e-150
SYNPO2	ＡＣ２	1.2759	0.509	0.178	1.4527e-151	7.29257e-148
MARCKS	ＡＣ２	1.05443	0.375	0.064	1.35243e-149	6.7892e-146
CFD	ＡＣ２	0.5188	1	0.993	3.37762e-147	1.69556e-143
SUCNR1	ＡＣ２	0.76486	0.397	0.066	1.72202e-146	8.64452e-143
FAM13C	ＡＣ２	0.81487	0.546	0.156	1.21478e-140	6.09818e-137
SERPING1	ＡＣ２	0.684895	0.286	0.019	3.00383e-139	1.50792e-135
FHL2	ＡＣ２	1.72742	0.438	0.149	8.8345e-136	4.43492e-132
C8orf4	ＡＣ２	0.870766	0.663	0.277	4.2485e-133	2.13275e-129
CD44	ＡＣ２	0.896336	0.458	0.104	7.70394e-133	3.86738e-129
EPB41L2	ＡＣ２	0.631877	0.296	0.028	1.23678e-129	6.20863e-126
OLFML2B	ＡＣ２	0.857976	0.64	0.274	5.23685e-128	2.6289e-124
CXCL9	ＡＣ２	0.729639	0.986	0.942	2.10424e-127	1.05633e-123
CP	ＡＣ２	0.516755	0.214	0.004	4.95327e-122	2.48654e-118
FABP4	ＡＣ２	0.833332	0.228	0.013	1.80809e-119	9.07664e-116
HGF	ＡＣ２	0.766874	0.416	0.1	7.88454e-119	3.95804e-115
ADGRF5	ＡＣ２	0.705843	0.581	0.206	1.61167e-118	8.09057e-115
FABP5	ＡＣ２	0.718293	0.436	0.11	9.57083e-114	4.80456e-110
RARRES2	ＡＣ２	0.540294	0.203	0.007	9.76927e-113	4.90417e-109
IL32	ＡＣ２	0.576076	0.246	0.018	4.14481e-110	2.08069e-106
RBP5	ＡＣ２	0.775947	0.662	0.329	4.30313e-109	2.16017e-105
CYR61	ＡＣ２	0.614061	0.239	0.022	3.55006e-107	1.78213e-103
ANXA2	ＡＣ２	0.511756	0.998	0.981	7.04249e-106	3.53533e-102
IFI27	ＡＣ２	0.690301	0.425	0.118	5.85677e-104	2.9401e-100
NNMT	ＡＣ２	0.767983	0.466	0.166	1.87276e-103	9.40125e-100
CHN1	ＡＣ２	0.617811	0.921	0.783	1.62038e-102	8.13429e-99
KCNJ8	ＡＣ２	0.798358	0.607	0.273	4.84224e-101	2.43081e-97
S100A10	ＡＣ２	1.1491	0.783	0.549	1.04668e-96	5.25433e-93
ASPN	ＡＣ２	0.631928	0.707	0.417	3.02475e-95	1.51843e-91
TMSB10	ＡＣ２	0.677541	0.718	0.377	3.62687e-95	1.82069e-91
ANGPT2	ＡＣ２	0.539257	0.168	0.004	1.82343e-94	9.1536e-91
SEMA5A	ＡＣ２	0.815454	0.358	0.081	2.15072e-94	1.07966e-90
PMEPA1	ＡＣ２	0.7446	0.294	0.058	6.66022e-92	3.34343e-88
COL4A1	ＡＣ２	0.682036	0.868	0.628	2.2545e-91	1.13176e-87
PMP22	ＡＣ２	0.573518	0.938	0.803	6.92814e-91	3.47793e-87
LIMA1	ＡＣ２	0.603388	0.379	0.102	1.02126e-90	5.12673e-87
ARHGAP15	ＡＣ２	0.432942	0.996	0.994	1.06561e-90	5.34935e-87
NCOA7	ＡＣ２	0.6683	0.5	0.205	4.82663e-90	2.42297e-86
COLEC11	ＡＣ２	0.904639	0.236	0.037	5.7696e-90	2.89634e-86
LHFP	ＡＣ２	0.789791	0.575	0.219	1.14214e-89	5.73355e-86
IFITM1	ＡＣ２	0.722064	0.559	0.241	1.28117e-88	6.43149e-85
EPHX1	ＡＣ２	0.692817	0.552	0.245	6.57013e-88	3.29821e-84
PCOLCE	ＡＣ２	0.874712	0.367	0.104	7.6064e-88	3.81841e-84
POSTN	ＡＣ２	0.438784	0.192	0.013	2.22762e-87	1.11827e-83
VCAM1	ＡＣ２	0.621488	0.411	0.122	1.02437e-86	5.14236e-83
UACA	ＡＣ２	0.773176	0.752	0.493	1.21969e-84	6.12286e-81
LAMA4	ＡＣ２	0.631537	0.934	0.864	1.9174e-84	9.62537e-81
CCDC80	ＡＣ２	0.391037	0.187	0.012	1.0675e-83	5.35886e-80
IL6ST	ＡＣ２	0.447261	0.192	0.014	6.19478e-83	3.10978e-79
IGFBP4	ＡＣ２	0.662416	0.535	0.226	2.7099e-82	1.36037e-78
PROCR	ＡＣ２	0.755646	0.484	0.193	1.00489e-81	5.04454e-78
CD63	ＡＣ２	0.64606	0.242	0.039	4.532e-79	2.27507e-75
ZEB2	ＡＣ２	0.40961	0.186	0.015	4.88903e-79	2.45429e-75
LGALS3	ＡＣ２	0.638416	0.502	0.19	7.20705e-79	3.61794e-75
FSTL1	ＡＣ２	0.583974	0.392	0.129	8.25408e-79	4.14355e-75
MDK	ＡＣ２	0.527885	0.271	0.058	8.88157e-79	4.45855e-75
HLA-B	ＡＣ２	0.800521	0.632	0.361	4.12314e-77	2.06981e-73
CLSTN2	ＡＣ２	0.718127	0.722	0.5	5.35606e-77	2.68874e-73
SAMHD1	ＡＣ２	0.479303	0.985	0.944	1.20551e-74	6.05168e-71
COL14A1	ＡＣ２	0.521088	0.312	0.065	2.81975e-74	1.41552e-70
SPTBN1	ＡＣ２	0.389902	0.138	0.004	6.35743e-74	3.19143e-70
COL4A2	ＡＣ２	0.562317	0.231	0.039	1.05301e-73	5.28609e-70
ANXA1	ＡＣ２	0.318038	0.136	0.004	5.43603e-73	2.72889e-69
ASAP1	ＡＣ２	0.441834	0.193	0.022	7.37728e-72	3.7034e-68
PRRX1	ＡＣ２	0.644863	0.489	0.207	2.10626e-71	1.05734e-67
PTGER3	ＡＣ２	0.386816	0.14	0.007	8.28804e-71	4.1606e-67
HLA-A	ＡＣ２	0.554266	0.294	0.073	1.48961e-70	7.47783e-67
NR2F2	ＡＣ２	0.504861	0.294	0.073	1.75816e-70	8.82597e-67
CALCRL	ＡＣ２	0.577927	0.873	0.667	1.23189e-69	6.18409e-66
AC003991.3	ＡＣ２	0.419849	0.217	0.03	2.12236e-69	1.06542e-65
ITGA1	ＡＣ２	0.620553	0.379	0.143	3.67753e-67	1.84612e-63
