# Supplementary material for: Lymphocyte infiltration and thyrocyte destruction are driven by stromal and immune cell components in Hashimoto’s thyroiditis
Source: Nat Commun. 2022 Feb 9;13:775. doi: 10.1038/s41467-022-28120-2 (PMC8828859; doi:10.1038/s41467-022-28120-2)
Supplement: Supplementary file 7 — Supplementary Data 4 [file 41467_2022_28120_MOESM7_ESM.xlsx]

## Sheet: sheet1.bulk-expression-pvalues
Supplementary Data 4. Results of differential expression gene analysis between HT and non-HT patients by Bulk-RNAseq and GSVA score analysis (expression and pvalues of differential expression gene analysis)
( Hypothesis tests for linear mixed effect models were two-sided with the Benjamini–Hochberg correction.)
ENSEMBL	SYMBOL	ENTREZID	log2FoldChange	pval	qval	TC39N	TC40N	TC78N	TC44N	P17_N1	P22_N1	TC21N	TC57N	TC63N	TC52N	TC54N	TC55N	TC15N	TC22N	TC31N	TC24N	TC84N	TC66N	TC79N	TC72N	P7_N1	P11_N1	P16_N1	P6_N1	P12_N1	P24_N1	TC26N	TC07N	P13_N1	P14_N1	P18_N1	P19_N1	TC37N	TC43N	TC46N	TC64N	TC60N	TC69N	TC73N	TC04N	TC03N	TC01N	TC09N	TC06N
ENSG00000122986	HVCN1	84329	2.45228	2.61e-19	1.14e-16	70.6928	102.446	126.061	137.513	153.651	183.561	200.742	276.356	67.3614	233.026	73.6616	223.855	245.478	153.217	225.195	247.209	36.7733	23.4679	17.2611	50.1646	23.0119	24.0752	44.4811	28.6605	16.3579	35.8859	30.0537	31.0513	40.306	45.4657	29.8285	38.0768	26.4091	40.4447	32.1225	16.4711	38.4546	21.8578	34.1327	25.6076	17.7627	27.7596	35.5099	33.7271
ENSG00000111679	PTPN6	5777	1.74195	3.85e-17	4.69e-15	847.384	699.799	774.582	1013.64	824.987	729.192	1291.73	1994.57	628.935	1632.06	704.807	1275.73	1581.44	969.232	1082.37	1787.46	353.312	317.222	275.393	300.319	385.892	334.864	252.734	335.738	334.428	376.022	321.806	334.398	338.936	334.497	336.886	340.153	271.736	357.502	322.229	358.247	312.599	304.39	336.673	356.312	393.74	275.613	336.572	351.108
ENSG00000118308	LRMP	4033	4.07975	1.09e-09	1.79e-08	300.444	424.098	437.205	509.704	420.767	271.132	1117.17	2971.83	207.583	684.072	154.857	1103.23	1286.4	656.643	1077.36	1676.78	50.4731	44.5081	31.3838	36.7874	40.7134	41.5844	64.6998	40.9436	34.5334	84.2538	66.5805	42.9941	65.9552	63.3272	50.8839	58.3844	52.8182	38.278	51.1953	54.5607	67.6057	43.7156	63.6109	43.1671	47.3672	47.5879	73.3356	63.9951
ENSG00000167984	NLRC3	197358	2.43941	4.99e-17	5.78e-15	539.498	254.609	349.764	408.422	295.483	328.389	537.494	934.203	177.339	798.819	218.474	426.047	721.485	406.298	417.505	680.654	83.6412	72.0223	82.3826	96.316	84.9671	80.9801	74.8091	59.3682	110.87	73.332	73.9784	101.912	124.582	82.8125	73.6939	106.615	77.8373	106.889	84.3217	102.945	99.8579	86.6216	93.8649	90.7241	75.9848	87.2445	98.0381	105.505
ENSG00000013810	TACC3	10460	2.84539	1.42e-10	2.78e-09	331.14	338.977	277.625	381.248	243.478	198.718	544.767	1648.12	171.153	615.223	158.205	502.27	911.888	452.81	560.486	754.883	62.0098	139.998	57.2755	94.9783	86.7372	50.339	56.6123	79.84	56.3439	78.0128	54.0967	70.8606	78.7798	92.5551	59.6569	71.0767	54.9031	55.6114	59.2259	66.914	75.6687	57.4779	136.531	44.6304	85.853	61.4677	68.7039	74.3727
ENSG00000185697	MYBL1	4603	3.37547	1.07e-08	1.37e-07	104.179	133.331	126.061	153.982	151.287	72.414	308.386	938.208	42.6164	161.529	43.5273	325.754	309.208	199.729	415.36	426.817	30.2839	32.3696	23.5379	29.4299	21.2418	21.8865	22.2405	18.4246	19.993	24.9641	19.8817	26.2742	25.6492	17.8615	35.0923	15.2307	29.189	23.8335	33.1264	28.8245	26.0499	27.5246	32.5812	22.681	23.6836	19.8283	30.1062	24.2144
ENSG00000023892	DEF6	50619	2.05479	9.97e-19	3.21e-16	529.266	414.305	424.089	452.063	406.584	370.49	510.582	722.931	239.889	999.186	313.899	489.433	763.185	455.546	322.422	601.123	113.204	84.9701	87.0902	140.461	136.301	142.262	131.421	63.4626	110.87	117.019	107.731	124.205	157.56	120.159	124.578	101.538	109.111	146.612	140.536	156.476	140.793	107.67	131.876	100.967	114.471	97.1586	143.583	124.531
ENSG00000268041	ERFL	390937	3.70641	4.57e-14	2.06e-12	24.1844	25.6116	24.775	38.7012	21.2747	15.1564	49.4581	74.0954	15.1219	92.6807	16.7413	32.0939	32.2583	43.7762	20.7323	69.5898	0	4.85543	2.35379	3.34431	10.6209	6.56595	4.04374	2.04718	1.81754	1.56026	3.23655	1.59237	7.32836	4.87132	1.75462	2.53845	2.08493	7.94449	2.00766	3.08834	4.34165	0.809547	3.87872	2.19494	2.96045	1.98283	3.85977	0.864798
ENSG00000214900	LINC01588	283551	2.78602	5.03e-17	5.78e-15	53.0196	70.0552	72.1389	55.9933	56.7327	63.9938	95.2796	141.182	28.1818	182.713	34.3196	85.0489	103.069	85.5003	77.2098	137.191	13.6998	15.3755	10.1997	20.0658	8.85074	4.3773	12.1312	12.2831	9.08772	6.24102	7.8602	17.5161	10.9925	8.11887	12.2823	10.1538	11.1196	14.4445	11.0421	26.7656	10.544	13.7623	14.7391	11.7063	10.855	9.91414	12.3513	9.51278
ENSG00000205744	DENND1C	79958	1.68724	6.77e-17	7.5e-15	403.693	359.315	437.205	457.004	416.039	415.96	524.402	972.252	309.312	891.5	307.202	482.211	737.221	496.586	406.066	715.118	174.493	152.946	165.55	162.533	185.865	98.4893	127.378	188.341	156.309	195.032	136.398	177.55	163.056	180.239	122.823	233.538	125.096	187.057	166.636	186.33	169.324	165.957	166.009	198.276	199.337	148.712	167.514	181.608
ENSG00000177721	ANXA2R	389289	1.82978	4.44e-17	5.27e-15	44.6481	37.6641	42.2632	38.7012	40.1856	38.7331	46.5488	88.1135	28.8692	92.6807	47.7126	42.5245	58.2223	32.8321	37.89	70.9153	12.9788	12.1386	11.7689	23.4101	19.4716	17.5092	16.1749	8.18872	9.08772	14.0423	13.8709	13.5352	12.8246	11.3664	12.2823	17.7692	9.03469	13.0001	11.0421	10.2945	12.4047	15.3814	33.357	11.7063	12.8286	9.91414	13.8952	12.972
ENSG00000137101	CD72	971	2.59558	1.38e-18	4.15e-16	191.615	179.281	166.867	209.975	215.111	126.304	318.569	490.632	112.04	275.394	90.4029	292.857	382.379	249.661	358.882	288.963	37.4943	29.1326	43.1528	39.4628	35.4029	61.2822	56.6123	36.8492	27.2632	37.4461	35.1397	37.4208	27.4813	32.4755	68.43	32.9999	47.9534	65.0004	42.1608	48.384	48.9986	60.7161	38.0114	49.0203	36.5122	27.7596	36.2818	36.3215
ENSG00000181896	ZNF101	94039	1.33864	4.96e-14	2.2e-12	234.402	203.386	230.99	279.143	222.203	234.083	362.935	575.741	203.459	539.313	184.991	345.01	509.052	285.913	349.589	453.328	143.488	152.137	109.843	116.382	155.773	161.96	143.553	139.208	129.046	126.381	148.419	141.721	139.239	112.04	143.879	116.769	125.791	131.445	144.551	95.7385	119.085	156.243	126.446	125.111	119.405	140.781	163.654	140.962
ENSG00000197943	PLCG2	5336	2.76956	3.55e-13	1.26e-11	638.096	672.681	772.396	663.685	661.881	532.159	1204.45	2818.63	376.674	1417.57	364.123	1201.92	1309.22	895.36	1120.97	1971.05	157.188	148.091	172.611	175.242	171.704	148.828	143.553	145.35	107.235	184.11	202.516	145.702	208.858	157.506	122.823	213.23	134.13	144.445	143.548	116.327	158.78	163.529	214.881	144.866	192.429	122.935	214.603	169.5
ENSG00000065357	DGKA	1606	2.69903	6.73e-17	7.48e-15	479.967	728.424	558.894	611.809	621.695	532.159	731.689	1487.92	406.918	1745.93	393.42	745.382	1057.44	778.395	669.151	1188.33	130.509	89.0163	72.9674	143.136	154.003	131.319	127.378	116.689	123.593	112.338	101.72	125.797	126.414	123.407	112.295	129.461	114.671	98.945	107.41	116.327	89.9341	130.337	235.05	89.2608	90.7871	122.935	167.514	149.61
ENSG00000076928	c("ARHGEF1", "LOC100505585")	c("9138", "100505585")	1.55101	2.74e-16	2.4e-14	2232.4	2021.81	2036.65	2162.33	1697.25	1500.49	2479.45	4157.35	1560.31	4335.69	1473.23	2093.33	3311.59	2541.75	1800.13	3092.44	847.949	856.984	796.365	1038.07	1205.47	971.761	871.425	495.418	968.751	535.168	914.095	873.416	1000.32	733.946	754.485	698.075	722.08	988.006	871.324	819.44	981.212	750.451	1085.26	752.864	864.451	657.308	900.87	844.043
ENSG00000144554	FANCD2	2177	2.36192	4.38e-12	1.21e-10	119.992	112.992	104.201	123.515	115.829	75.7821	225.471	462.596	52.2394	200.367	55.2462	174.912	239.184	155.269	188.02	295.591	31.726	47.7451	49.4295	31.4365	24.7821	32.8298	40.4374	30.7077	16.3579	39.0064	29.5914	31.0513	40.306	19.4853	38.6016	38.0768	33.3589	28.1668	28.1072	28.8245	26.6701	43.7156	83.0045	33.6557	33.5518	33.7081	28.5623	38.0511
ENSG00000145088	EAF2	55840	3.3924	5.11e-13	1.76e-11	102.319	82.1077	81.6116	85.6368	68.552	65.6778	120.736	363.468	44.6785	211.842	63.6168	154.051	209.286	69.0843	121.534	194.189	11.5367	10.5201	12.5535	10.0329	17.7015	8.7546	20.2187	12.2831	14.5404	7.80128	11.0968	9.55424	14.6567	16.2377	10.5277	5.07691	5.55981	6.50004	5.01915	18.53	11.1642	10.5241	5.4302	8.77975	7.89453	9.91414	17.7549	10.3776
ENSG00000196405	EVL	51466	1.66482	3.53e-16	2.99e-14	1841.73	1264.76	1626.4	1851.07	1262.3	1010.43	1721.58	2996.86	853.015	3316.2	1129.2	1735.48	2405.21	1781.14	1404.79	2505.23	459.305	656.293	462.127	810.66	840.82	571.238	651.042	382.823	623.418	397.865	531.72	673.574	641.231	714.461	510.593	464.537	502.468	603.059	514.964	484.869	623.957	599.065	727.647	610.924	556.564	578.986	658.477	678.867
ENSG00000211698	NA	NA	3.65007	7.23e-12	1.88e-10	17.6732	7.53282	20.4029	9.88117	2.36386	15.1564	16.0012	36.0464	6.18625	56.4911	16.7413	18.454	31.4715	17.7841	8.57886	35.789	1.44209	1.61848	0	2.00658	0	0	0	0	1.81754	1.56026	3.23655	0.796186	0	1.62377	1.75462	0	0.694976	0	2.00766	1.02945	1.24047	1.61909	1.55149	2.19494	1.97363	0.991414	0	2.59439
ENSG00000110031	LPXN	9404	1.76092	8.58e-15	4.72e-13	375.788	300.559	353.408	432.301	236.386	257.659	416.03	837.078	221.33	570.207	242.748	509.491	674.278	324.901	401.777	809.892	146.372	123.004	112.197	133.772	173.474	168.526	159.728	108.501	110.87	156.026	132.699	148.091	159.392	136.397	166.689	129.461	131.35	115.556	137.525	125.592	95.5162	112.527	123.343	136.086	110.523	114.013	158.251	144.421
ENSG00000125354	SEPTIN6	23157	2.87024	3.87e-14	1.78e-12	961.794	851.209	699.528	1154.45	841.534	756.137	1404.47	3097.99	426.164	2239.34	592.641	1351.96	1895.37	1227.1	1252.51	2767.68	150.698	131.906	111.413	242.128	161.083	199.167	117.268	196.529	147.221	177.869	136.86	191.085	283.974	173.744	229.855	281.768	113.976	150.223	134.513	163.682	164.983	130.337	216.432	142.671	117.431	135.824	317.273	216.2
ENSG00000130812	ANGPTL6	83854	3.41293	1.13e-13	4.55e-12	15.8129	25.6116	13.1162	16.4686	26.0025	20.2086	34.1843	79.1018	9.62305	49.4297	10.0448	33.6986	46.4205	19.8361	30.7409	42.4166	1.44209	2.42772	0.784596	6.01975	1.77015	2.18865	0	0	1.81754	4.68077	3.23655	3.18475	3.66418	6.4951	3.50923	2.53845	3.47488	2.16668	2.00766	3.08834	2.48094	0.809547	3.87872	2.19494	4.93408	0	5.40368	2.59439
ENSG00000162777	DENND2D	79961	1.54166	5.48e-16	4.4e-14	560.892	429.371	509.344	622.514	416.039	530.475	576.042	1201.55	466.718	1173.07	416.021	640.274	889.858	696.999	626.972	1051.14	230.013	254.101	236.948	253.498	178.785	238.563	194.099	206.765	196.295	213.755	232.57	222.932	196.034	235.447	173.707	291.922	243.937	184.168	202.774	229.567	238.791	244.483	311.073	223.152	255.585	222.077	221.551	217.929
ENSG00000198771	RCSD1	92241	2.76202	6.33e-18	1.16e-15	547.869	586.807	537.034	594.517	401.856	599.521	717.87	1430.84	299.689	1331.07	276.231	765.441	1125.11	911.776	612.674	962.327	86.5254	112.484	111.413	133.103	84.9671	85.3574	88.9622	180.152	98.1474	170.068	95.7095	129.778	142.903	81.1887	92.9947	154.846	67.4127	96.7783	94.3599	62.7962	127.768	102.813	177.645	86.3342	98.6816	90.2187	165.198	87.3446
ENSG00000245164	LINC00861	100130231	4.50787	2.35e-13	8.67e-12	302.305	133.331	134.805	233.854	156.015	144.828	349.844	692.892	73.5476	695.546	127.234	270.391	313.142	289.333	140.836	518.941	11.5367	8.09239	4.70758	22.7413	15.9313	13.1319	12.1312	12.2831	10.9053	7.80128	12.0215	17.5161	18.3209	11.3664	15.7915	10.1538	11.8146	7.22226	6.02298	14.4123	8.06306	10.5241	21.7208	13.1696	11.8418	5.94849	25.4745	21.62
ENSG00000237499	WAKMAR2	100130476	1.80007	4.25e-19	1.73e-16	106.039	75.3282	57.5654	61.7573	56.7327	21.8926	54.5494	89.1147	56.3636	110.334	41.0161	67.3973	86.5467	84.8163	52.1881	81.5194	18.0261	23.4679	12.5535	26.7545	15.9313	15.3206	26.2843	24.5662	18.1754	18.7231	18.957	22.2932	12.8246	17.8615	17.5462	27.923	18.0694	18.7779	22.0842	15.4417	24.1892	21.8578	22.4966	21.9494	13.8154	20.8197	20.8428	29.4031
ENSG00000263264	NA	NA	3.20367	4.46e-17	5.28e-15	34.4162	80.6012	80.883	66.6979	52.0049	79.1502	86.5517	186.24	22.6829	180.948	36.8308	98.6889	114.871	101.916	94.3675	107.367	10.0946	11.3293	2.35379	14.7149	7.08059	10.9433	10.1093	4.09436	12.7228	4.68077	11.5591	11.9428	12.8246	14.614	12.2823	7.61536	8.33971	10.8334	11.0421	10.2945	13.0249	5.66683	12.4119	17.5595	12.8286	7.93131	8.49149	11.2424
ENSG00000082512	TRAF5	7188	3.14985	5.17e-16	4.21e-14	460.433	513.738	350.493	466.885	380.582	311.549	608.044	1349.74	216.519	961.231	236.889	572.075	841.077	528.05	592.656	1076.32	60.5678	42.0804	52.5679	119.726	81.4268	52.5276	62.6779	36.8492	54.5263	43.6872	64.7311	78.0263	93.4365	129.902	78.9577	88.8458	55.5981	35.3891	56.2144	50.4429	59.5426	59.9065	122.567	43.1671	51.3144	51.5535	83.371	70.0487
ENSG00000069493	CLEC2D	29121	2.60835	2.67e-16	2.36e-14	611.121	494.153	482.383	610.986	460.953	321.653	666.957	1523.96	242.638	998.303	313.062	705.264	805.671	571.142	646.274	1109.46	144.93	81.7331	67.4753	117.72	97.3581	172.903	113.225	88.0288	94.5123	67.091	90.6235	101.116	135.575	128.278	180.725	109.153	117.451	108.334	114.437	103.974	71.3271	97.9552	253.668	117.795	72.0376	110.047	108.845	104.641
ENSG00000101445	PPP1R16B	26051	2.14294	1.66e-19	8.94e-17	492.059	561.195	593.87	585.459	522.413	602.889	834.97	1132.46	340.931	1189.84	345.707	856.106	1025.19	679.215	749.221	1098.86	230.734	153.755	139.658	185.275	154.003	133.508	194.099	196.529	96.3299	240.279	150.269	233.283	183.209	126.654	175.462	187.846	113.281	138.667	140.536	118.386	208.399	153.814	136.531	204.129	190.456	145.738	223.867	168.636
ENSG00000069424	KCNAB2	8514	2.32455	2.85e-18	6.78e-16	621.353	400.746	441.577	640.629	361.671	346.914	480.762	970.249	340.931	991.242	304.691	499.061	999.221	529.418	434.662	690.595	116.809	76.0685	117.689	143.805	109.749	80.9801	93.0059	131.02	89.0597	145.104	97.0966	82.0072	91.6044	118.536	114.05	144.692	91.0419	111.223	91.3485	106.033	109.782	102.813	159.803	79.7494	104.603	73.3647	132.004	125.396
ENSG00000103653	CSK	1445	1.84834	4.88e-14	2.17e-12	851.104	772.114	798.628	1077.87	846.262	892.545	1246.64	2787.59	625.499	1557.04	629.472	1383.25	1708.9	928.876	1217.48	1941.22	317.26	334.216	295.793	364.529	375.271	284.525	347.761	409.436	296.26	419.709	332.903	309.717	357.257	315.012	254.419	332.537	247.412	321.391	315.202	297.51	339.889	268.77	356.842	299.243	324.663	293.459	341.204	306.139
ENSG00000133805	AMPD3	272	1.51502	5.76e-20	4.75e-17	296.724	249.336	271.067	340.077	222.203	229.03	350.571	484.624	168.403	398.086	204.243	332.975	432.734	290.017	255.936	374.459	106.715	123.004	87.0902	131.097	132.761	111.621	173.881	110.548	78.1544	87.3743	82.7633	114.651	115.422	133.149	75.4485	124.384	87.567	125.667	139.532	54.5607	137.072	78.5261	145.84	163.889	91.7739	113.021	128.916	104.641
ENSG00000042980	ADAM28	10863	3.44275	8.77e-22	3.51e-18	343.232	328.431	316.245	340.077	420.767	250.923	457.488	633.816	144.346	777.635	195.873	591.331	570.422	373.465	400.347	604.437	60.5678	22.6587	27.4609	38.1251	31.8626	72.2255	40.4374	40.9436	12.7228	73.332	20.3441	24.6818	56.7948	38.9706	47.3746	58.3844	43.7835	27.4446	53.2029	29.854	32.2522	65.5733	55.8535	32.9241	35.5254	25.7768	75.6515	41.5103
ENSG00000245904	NA	NA	3.42285	9.95e-18	1.64e-15	18.6034	30.8846	25.5036	23.8795	16.547	35.365	32.7296	73.0941	17.8714	62.6698	13.393	50.548	49.5677	25.9921	44.3241	49.0442	2.88418	0.809239	1.56919	4.01317	1.77015	4.3773	10.1093	2.04718	1.81754	6.24102	1.84946	1.59237	1.83209	1.62377	3.50923	5.07691	3.47488	5.77781	4.01532	0	1.86071	0.809547	5.4302	2.92658	0	1.98283	6.17563	5.18879
ENSG00000065413	ANKRD44	91526	2.65875	5.35e-18	1.03e-15	667.861	529.557	451.05	551.699	397.129	461.429	697.505	1230.58	233.703	1143.94	232.704	639.472	699.455	648.435	566.92	1037.88	89.4095	74.45	87.0902	116.382	65.4954	107.244	127.378	141.255	69.0667	109.218	103.57	77.2301	142.903	107.169	133.351	185.307	100.077	52.0003	80.3063	101.915	116.604	102.813	171.439	87.7975	88.8135	88.2359	128.144	85.615
ENSG00000074370	ATP2A3	489	2.81309	2.67e-16	2.36e-14	1231.54	1257.23	1497.43	1511	1236.3	1200.73	2140.52	4208.42	677.051	3111.42	841.249	1795.66	2640.46	1492.49	1776.54	2717.98	151.419	298.609	262.055	319.047	246.05	225.431	339.674	284.558	143.586	330.774	246.903	464.973	437.869	245.19	166.689	383.306	147.335	192.834	360.375	143.093	222.044	147.338	226.517	194.618	356.241	127.892	367.45	292.302
ENSG00000106948	AKNA	80709	2.41231	1.91e-17	2.7e-15	1374.79	1355.15	1401.97	1429.48	995.185	1207.46	1583.39	3124.02	822.084	3393	775.958	1642.41	2247.07	1536.95	1344.74	2250.07	306.444	227.396	264.409	368.543	346.949	264.827	299.236	425.814	274.449	438.432	258.924	316.086	346.265	297.151	247.401	401.076	261.311	299.724	246.942	281.039	320.041	302.771	376.235	340.947	280.256	225.051	321.905	283.654
ENSG00000160326	SLC2A6	11182	2.85832	2.28e-17	3.06e-15	103.249	57.2494	85.255	102.105	40.1856	62.3097	91.643	217.28	56.3636	140.345	48.5497	109.119	134.541	74.5563	87.2184	167.015	8.65254	11.3293	7.84596	24.079	14.1612	24.0752	8.08747	14.3303	14.5404	18.7231	15.258	8.75805	12.8246	11.3664	7.01846	15.2307	11.8146	13.7223	10.0383	16.4711	9.30353	12.1432	24.048	18.2912	10.855	4.95707	10.8074	16.4312
ENSG00000089639	GMIP	51291	1.4713	7.58e-18	1.34e-15	483.688	427.111	428.461	510.527	371.126	397.435	538.221	924.19	376.674	843.835	318.084	539.178	814.326	522.578	486.851	693.909	204.056	229.824	177.319	217.38	260.212	262.638	177.924	180.152	192.66	171.628	222.86	201.435	203.362	220.833	189.499	238.615	169.574	208.723	226.865	169.859	227.626	195.101	231.947	208.519	188.482	196.3	189.129	172.96
ENSG00000112182	BACH2	60468	3.45669	2.98e-08	3.49e-07	59.5308	268.168	162.495	209.151	222.203	230.714	489.49	1609.07	96.9179	355.717	74.4986	363.464	520.067	396.038	541.183	593.17	31.726	19.4217	16.4765	38.1251	26.5522	30.6411	24.2624	55.2739	14.5404	48.3679	36.9892	29.4589	34.8097	24.3566	35.0923	71.0767	36.1388	20.9446	27.1034	31.9128	37.2141	30.7628	50.4233	35.8507	23.6836	20.8197	44.7733	30.2679
ENSG00000121210	TMEM131L	23240	2.17876	1.13e-11	2.81e-10	364.626	491.893	401.5	414.186	378.218	271.132	800.058	1669.15	215.144	737.915	205.081	716.497	884.35	557.462	803.554	1023.96	129.067	106.82	128.674	129.09	100.898	96.3006	82.8966	147.397	123.593	224.677	139.172	134.556	117.254	149.387	131.596	134.538	110.501	103.278	151.578	152.358	147.616	146.528	192.384	151.451	148.022	140.781	139.724	118.477
ENSG00000153064	BANK1	55024	1.65777	1.7e-15	1.16e-13	598.098	575.507	598.242	514.644	536.596	697.195	777.511	1364.76	325.122	1120.99	277.068	884.188	804.098	608.762	847.163	1251.95	221.361	297.8	251.855	240.121	182.325	199.167	236.559	327.549	287.172	268.364	252.914	239.652	243.668	211.091	286.002	241.153	247.412	205.834	265.011	273.833	281.587	273.627	145.84	316.071	219.073	190.352	221.551	255.115
ENSG00000178927	CYBC1	79415	1.29803	8.27e-16	6.23e-14	925.518	793.206	886.069	946.945	813.168	591.101	1052.44	1615.08	626.186	1494.37	693.089	961.214	1570.43	902.884	877.189	1312.93	403.064	457.22	375.037	462.183	495.641	428.976	376.067	276.369	361.691	332.335	434.161	388.539	465.351	383.211	371.979	388.383	350.963	517.836	387.478	398.396	414.317	379.678	548.45	422.891	477.619	340.055	449.277	391.754
ENSG00000130816	DNMT1	1786	1.62911	2.37e-09	3.59e-08	819.478	744.243	688.598	843.193	612.24	486.69	1253.18	3180.09	481.153	1162.48	452.014	1143.35	1653.04	963.76	1157.43	1634.37	339.612	409.475	336.592	414.694	361.11	312.977	260.821	345.973	407.13	344.817	360.182	358.284	373.746	344.24	301.794	378.229	280.075	364.724	315.202	355.159	366.559	317.343	565.517	311.681	357.227	344.021	402.96	364.945
ENSG00000156136	DCK	1633	1.9062	1.77e-11	4.25e-10	238.123	314.872	217.145	280.79	226.931	237.451	416.03	990.275	145.721	362.779	148.16	388.337	531.082	290.701	421.794	581.903	83.6412	123.004	101.213	88.2897	69.0357	87.546	74.8091	159.68	81.7895	106.097	117.903	88.3767	67.7873	79.5649	115.805	149.769	100.077	79.4449	89.3408	102.945	104.2	100.384	116.361	96.5773	86.8398	99.1414	103.442	99.4518
ENSG00000145416	MARCHF1	55016	2.90985	1.54e-18	4.45e-16	346.023	237.284	278.354	291.494	139.468	213.874	293.112	550.709	105.854	526.956	113.004	324.951	497.25	344.053	272.379	542.8	45.4258	40.4619	32.953	58.8598	35.4029	24.0752	38.4155	51.1795	47.2562	35.8859	36.9892	35.0322	60.4589	50.337	47.3746	50.7691	56.988	36.1113	41.157	45.2957	32.8725	59.9065	93.8649	35.119	22.6968	45.6051	80.2832	31.9975
ENSG00000225963	NA	NA	2.3155	3.99e-17	4.81e-15	53.0196	30.1313	48.0926	46.9356	33.094	30.3128	60.368	79.1018	20.6208	96.2114	26.786	41.7221	70.0242	62.9282	50.0434	92.7863	19.4682	9.71087	7.06136	14.7149	7.08059	8.7546	2.02187	2.04718	9.08772	14.0423	9.2473	5.5733	18.3209	9.74264	8.77308	2.53845	8.33971	13.0001	10.0383	10.2945	18.6071	16.1909	24.8238	9.5114	7.89453	10.9056	16.211	12.1072
ENSG00000180448	ARHGAP45	23526	2.74619	9.91e-19	3.21e-16	1045.51	1105.06	1221.26	1131.39	936.089	1106.42	1436.47	2545.28	701.108	2885.46	668.814	1331.1	2071.61	1471.97	1086.66	1696	132.672	161.039	212.626	267.545	258.441	170.715	155.684	268.181	112.688	322.973	194.193	204.62	210.69	238.695	138.615	223.384	152.2	204.39	112.429	273.833	266.701	157.862	290.128	141.208	192.429	126.901	231.586	205.822
ENSG00000132182	NUP210	23225	1.59918	2.23e-15	1.48e-13	1027.84	928.797	970.596	999.645	855.718	811.711	1333.19	2325.99	580.133	2152.84	630.309	1280.55	1549.19	1139.55	1115.25	1722.51	491.031	403.81	452.712	431.416	444.307	383.014	479.183	452.427	368.962	372.901	301.924	424.367	436.037	381.587	359.696	332.537	404.476	515.67	508.941	458.104	434.785	401.536	461.567	466.059	385.845	443.162	467.804	400.402
ENSG00000247982	LINC00926	283663	3.91174	5.91e-19	2.27e-16	108.83	482.1	443.763	244.559	290.755	321.653	637.137	654.843	156.718	677.01	137.278	336.986	674.278	389.198	544.758	724.396	20.9103	22.6587	32.1684	40.8005	30.0925	37.2071	28.3062	12.2831	47.2562	14.0423	20.8064	38.2169	27.4813	24.3566	22.81	17.7692	24.3242	36.8335	27.1034	36.0306	34.1129	27.5246	39.5629	23.4127	13.8154	23.7939	37.8257	31.9975
ENSG00000104894	CD37	951	3.899	6.78e-16	5.26e-14	516.244	1049.32	908.658	946.945	966.819	1092.95	1677.21	3395.37	543.703	2027.5	509.772	1341.53	1906.39	1069.78	1473.42	2533.07	94.4569	46.1266	55.7063	141.13	111.519	100.678	84.9185	116.689	54.5263	165.387	77.6773	97.9309	122.75	89.3076	98.2585	139.615	56.988	65.7226	81.3102	96.768	111.022	68.8115	139.634	95.114	50.3276	55.5192	144.355	76.967
ENSG00000113368	LMNB1	4001	3.04703	1.26e-10	2.52e-09	273.47	215.439	193.828	255.264	167.834	126.304	439.305	1142.47	105.166	355.717	87.8917	454.129	671.131	307.801	388.908	636.912	50.4731	93.8717	34.5222	62.873	42.4835	37.2071	34.3718	63.4626	14.5404	76.4525	39.301	40.6055	32.9776	43.8419	28.0739	50.7691	37.5287	31.0557	43.1647	81.3263	29.7713	25.9055	107.053	40.2405	39.4726	36.6823	37.0538	23.3496
ENSG00000154237	LRRK1	79705	2.03834	1.16e-14	6.19e-13	663.21	549.896	618.645	643.923	453.861	323.337	716.416	1678.16	358.802	1050.38	303.017	679.589	856.813	666.903	624.827	1045.83	193.961	213.639	167.119	172.566	194.716	157.583	194.099	176.058	170.849	159.146	215	153.664	249.164	194.853	91.24	263.999	127.876	178.39	236.904	132.799	167.464	149.766	229.62	193.155	187.495	112.03	165.198	167.771
ENSG00000072818	ACAP1	9744	1.71979	1.58e-16	1.55e-14	758.087	689.253	846.721	773.201	730.433	577.628	979.707	1671.15	597.317	1714.15	683.044	825.617	1296.63	852.951	734.208	1347.39	255.25	207.165	329.53	399.979	401.823	271.393	321.477	157.633	278.084	166.947	221.01	266.722	309.623	240.319	224.591	243.691	283.55	356.058	243.93	307.805	329.345	297.913	207.899	294.122	319.728	297.424	312.641	358.026
ENSG00000150867	PIP4K2A	5305	1.70647	2.41e-16	2.15e-14	574.844	612.418	538.491	686.741	555.507	650.042	687.323	1433.85	473.592	1058.33	352.404	832.838	910.314	623.81	672.011	1268.52	241.55	252.483	264.409	260.856	226.579	146.64	183.99	262.039	194.477	229.358	221.01	256.372	258.325	253.309	191.253	258.922	166.099	178.39	181.693	228.537	238.791	216.959	239.705	196.081	216.113	201.257	308.782	247.332
ENSG00000146670	CDCA5	113130	3.13036	4.71e-09	6.64e-08	62.3213	54.2363	38.6198	46.9356	44.9134	20.2086	104.735	293.378	19.9335	89.15	14.2301	97.0842	196.697	60.1922	95.0824	137.191	13.6998	25.8956	8.63056	9.36406	5.31044	6.56595	8.08747	10.2359	14.5404	12.482	10.6344	10.3504	5.49627	8.11887	5.26385	15.2307	8.33971	10.8334	6.02298	16.4711	11.7845	6.47638	17.0663	7.31646	8.88135	7.93131	6.17563	7.78318
ENSG00000157303	SUSD3	203328	2.18303	1.38e-13	5.38e-12	85.5755	116.759	99.0998	110.34	68.552	80.8343	173.831	353.455	61.8625	225.082	82.8693	178.121	212.433	121.068	148.7	198.828	20.1893	29.1326	25.8917	36.1185	42.4835	37.2071	34.3718	55.2739	10.9053	51.4884	20.3441	38.2169	29.3134	24.3566	29.8285	43.1537	18.7644	32.5002	24.0919	25.7362	28.5308	19.4291	23.2723	51.2152	19.7363	22.8025	29.3342	33.7271
ENSG00000185404	SP140L	93349	1.64779	2.02e-16	1.86e-14	364.626	228.244	255.036	307.14	248.205	158.3	318.569	555.716	178.714	530.487	176.62	289.648	411.49	302.329	312.414	460.618	124.02	97.9179	90.2285	111.7	69.0357	102.867	103.115	69.6041	81.7895	82.6936	88.3117	126.594	131.91	94.1789	87.7308	109.153	120.231	91.7227	79.3025	94.7091	87.4532	84.1929	204.796	109.015	71.0508	82.2874	128.144	105.505
ENSG00000180096	SEPTIN1	1731	2.776	1.36e-17	2.06e-15	288.352	259.129	316.245	298.082	293.119	299.76	400.029	755.973	171.84	797.054	211.777	400.372	491.743	337.897	299.545	591.844	46.8679	40.4619	44.722	66.8861	88.5074	52.5276	68.7435	59.3682	43.6211	67.091	50.8601	51.7521	58.6268	51.9608	40.3562	81.2305	54.2081	56.3337	61.2336	67.9435	54.5807	42.906	47.3203	32.9241	67.1035	41.6394	68.7039	69.1839
ENSG00000161929	SCIMP	388325	3.5835	6.28e-16	4.93e-14	146.036	160.449	119.503	153.158	137.104	146.512	205.106	524.676	96.2305	332.768	78.684	264.775	337.532	251.029	255.936	436.759	22.3524	16.1848	12.5535	28.0922	24.7821	10.9433	20.2187	14.3303	10.9053	18.7231	13.8709	15.1275	23.8172	11.3664	19.3008	30.4614	13.8995	14.4445	16.0613	14.4123	14.8856	16.1909	32.5812	22.681	12.8286	13.8798	37.8257	21.62
ENSG00000056558	TRAF1	7185	1.89751	2.58e-18	6.34e-16	797.154	488.88	491.856	618.396	468.044	321.653	633.5	1100.42	376.674	986.829	359.1	588.924	849.732	592.346	459.684	963.652	190.356	130.287	140.443	135.779	182.325	223.242	149.618	180.152	132.681	106.097	183.096	172.772	164.888	157.506	193.008	225.922	177.219	213.779	184.705	165.741	161.881	177.291	177.645	188.765	177.627	137.807	170.602	189.391
ENSG00000089820	ARHGAP4	393	2.79179	3.65e-18	8e-16	952.493	733.697	805.186	928.006	555.507	650.042	978.98	1577.03	369.113	2026.62	558.321	815.186	1357.21	873.471	642.7	1254.6	113.204	89.8255	90.2285	205.34	173.474	118.187	119.29	110.548	83.6071	129.501	110.043	171.976	227.179	157.506	110.541	190.384	84.7871	139.39	103.394	130.74	143.895	97.1457	172.991	96.5773	119.405	69.399	171.374	147.016
ENSG00000143390	RFX5	5993	1.01264	3.54e-18	8e-16	978.537	608.652	672.567	770.731	687.883	589.416	799.331	1186.53	523.769	863.254	502.238	808.767	1015.74	736.671	724.914	1071.02	370.617	407.047	386.806	438.773	398.283	315.166	329.564	429.908	425.305	444.673	396.709	390.131	375.578	409.191	378.997	461.998	382.932	359.669	366.398	449.868	393.849	368.344	433.64	327.046	394.726	383.677	458.541	432.399
ENSG00000237649	KIFC1	3833	3.05233	2.65e-09	3.98e-08	69.7626	85.1209	87.441	108.693	70.9158	43.7852	196.378	522.673	35.0554	139.462	23.4378	201.389	276.95	132.697	181.586	269.08	18.7472	59.8837	14.9073	18.7281	8.85074	10.9433	24.2624	26.6133	21.8105	20.2833	19.8817	12.739	18.3209	38.9706	17.5462	17.7692	9.03469	13.0001	18.0689	37.0601	20.4678	14.5719	37.2357	20.4861	17.7627	10.9056	14.6671	8.64798
ENSG00000268001	CARD8-AS1	100505812	1.66014	5.52e-18	1.04e-15	79.9945	34.651	51.7359	78.2259	59.0965	75.7821	78.5511	123.159	41.2417	58.2564	47.7126	75.4208	66.0902	55.4042	53.6179	92.1236	18.0261	33.1788	16.4765	24.7479	24.7821	24.0752	12.1312	34.8021	10.9053	20.2833	18.0322	9.55424	14.6567	38.9706	14.0369	38.0768	17.3744	23.1112	17.0651	21.6184	21.7082	17.81	23.2723	21.9494	16.7759	14.8712	34.7379	18.1608
ENSG00000015133	CCDC88C	440193	2.91204	1.23e-15	8.86e-14	661.35	552.156	593.142	629.925	378.218	421.012	744.781	1491.92	263.259	1558.8	282.927	648.298	898.512	721.623	551.192	1101.51	108.878	54.219	91.7977	149.825	97.3581	61.2822	99.0715	96.2175	67.2492	87.3743	89.6988	117.836	135.575	76.3174	54.3931	149.769	72.2775	71.5004	73.2795	77.2085	115.984	90.6693	279.268	73.8962	89.8003	74.3561	98.8101	76.1022
ENSG00000145287	PLAC8	51316	3.12294	1.02e-14	5.52e-13	55.8101	92.6537	72.8675	74.9322	85.099	95.9907	110.553	216.278	44.6785	274.511	46.0385	161.272	206.139	111.492	114.385	233.291	21.6313	17.8033	10.9843	9.36406	12.391	13.1319	8.08747	18.4246	7.27018	17.1628	12.9462	17.5161	34.8097	14.614	7.01846	5.07691	11.8146	7.22226	17.0651	12.3534	13.6452	26.7151	57.405	16.0962	2.96045	7.93131	14.6671	10.3776
ENSG00000163808	KIF15	56992	3.02962	7.12e-13	2.39e-11	52.0894	27.1181	29.147	37.0544	33.094	25.2607	61.0953	133.171	6.18625	56.4911	7.53357	56.1644	73.9581	45.1442	63.6266	86.1587	7.21045	14.5663	5.49217	12.0395	1.77015	4.3773	6.0656	6.14154	9.08772	14.0423	3.23655	4.77712	7.32836	12.9902	3.50923	10.1538	8.33971	7.22226	4.01532	7.20613	3.10118	4.85728	20.1693	6.58481	6.90771	1.98283	6.17563	6.05359
ENSG00000130755	GMFG	9535	1.98013	5.38e-18	1.03e-15	303.235	236.531	267.424	265.968	229.294	185.245	229.108	434.56	200.709	550.788	189.176	313.718	487.022	278.389	223.05	402.295	59.8467	56.6467	48.645	86.952	56.6447	80.9801	24.2624	71.6513	70.8842	73.332	62.4193	91.5614	86.1082	87.6838	47.3746	68.5382	51.4282	79.4449	45.1723	72.0613	95.5162	51.0015	96.9679	63.6532	59.209	52.545	111.161	66.5895
ENSG00000168918	INPP5D	3635	3.36596	2.16e-17	2.94e-15	902.263	927.29	861.294	928.006	702.067	715.72	1189.9	2684.46	472.217	1903.04	480.474	1210.74	1741.95	1088.25	1125.26	1894.83	89.4095	78.4962	71.3982	193.97	116.83	72.2255	86.9403	151.491	69.0667	207.514	90.1612	114.651	179.545	126.654	87.7308	154.846	66.0227	78.7227	67.2566	77.2085	103.579	110.908	259.874	88.5292	88.8135	56.5106	170.602	134.909
ENSG00000138134	STAMBPL1	57559	2.31459	1.28e-16	1.31e-14	146.967	72.3151	91.8131	137.513	82.7351	90.9385	117.099	265.342	43.3037	185.361	66.9651	174.912	202.205	119.016	105.806	172.317	26.6787	8.09239	17.2611	28.761	26.5522	28.4525	26.2843	16.3774	18.1754	26.5244	26.8172	33.4398	36.6418	24.3566	24.5646	43.1537	23.6292	14.4445	26.0996	38.0895	25.4296	28.3342	33.357	21.9494	16.7759	27.7596	25.4745	22.4848
ENSG00000140451	PIF1	80119	3.27267	6.91e-10	1.18e-08	88.366	39.1707	47.3639	57.6402	30.7302	15.1564	86.5517	270.348	22.6829	97.9767	20.9266	73.8161	137.688	62.2442	60.767	146.47	7.93149	12.1386	7.84596	12.0395	7.08059	2.18865	14.1531	8.18872	3.63509	9.36154	8.32257	3.98093	9.16044	9.74264	3.50923	10.1538	6.94976	7.22226	4.01532	9.26502	8.06306	13.7623	20.9451	7.31646	4.93408	4.95707	13.1232	10.3776
ENSG00000086730	LAT2	7462	3.55131	1.26e-13	5.01e-12	269.749	222.971	281.269	322.785	333.304	197.034	478.58	1175.51	157.406	515.481	177.457	493.444	660.902	326.953	423.939	871.529	25.2366	24.2772	25.8917	39.4628	28.3224	32.8298	18.1968	57.321	41.8035	71.7718	18.0322	34.236	67.7873	25.9804	31.5831	30.4614	20.1543	31.0557	32.1225	41.1779	35.9736	26.7151	78.3501	32.9241	25.6572	19.8283	64.0722	31.9975
ENSG00000111860	CEP85L	387119	1.63776	3.82e-14	1.75e-12	236.263	171.748	193.099	192.683	160.743	134.724	249.473	481.62	114.789	357.483	92.077	234.286	233.676	229.825	235.919	382.412	82.1991	66.3576	114.551	111.7	51.3343	65.6595	56.6123	88.0288	92.6948	78.0128	79.9891	74.8415	84.2761	81.1887	126.332	71.0767	82.7022	49.8336	67.2566	35.0012	106.06	88.2407	86.8832	80.4811	66.1167	76.3389	70.2478	86.4798
ENSG00000100526	CDKN3	1033	3.63418	7.36e-10	1.25e-08	24.1844	32.3911	20.4029	23.8795	26.0025	8.42024	45.0942	149.192	17.184	36.1896	10.0448	76.2231	83.3996	34.2001	45.7539	65.6132	5.04731	9.71087	1.56919	4.68203	7.08059	2.18865	4.04374	6.14154	0	1.56026	3.23655	2.38856	0	3.24755	7.01846	0	2.08493	5.05558	2.00766	11.3239	3.72141	2.42864	3.10297	0.731646	0.986816	2.97424	2.31586	2.59439
ENSG00000178199	ZC3H12D	340152	4.21147	7.12e-15	4.02e-13	187.894	230.504	236.091	264.321	208.02	153.248	405.12	787.013	89.3569	629.346	113.004	335.382	485.449	322.849	286.677	703.188	10.0946	18.6125	20.3995	20.7347	24.7821	15.3206	20.2187	32.7549	9.08772	20.2833	17.5699	12.739	16.4888	9.74264	15.7915	10.1538	4.16986	16.6112	18.0689	25.7362	16.1261	15.3814	37.2357	11.7063	14.8022	11.897	24.7025	19.8904
ENSG00000144218	AFF3	3899	3.5009	1.35e-10	2.68e-09	53.9498	158.942	110.759	88.9305	170.198	149.88	294.567	731.942	47.4279	302.757	33.4825	254.344	278.523	217.513	287.392	314.811	8.65254	12.9478	21.9687	16.7215	42.4835	17.5092	22.2405	12.2831	9.08772	21.8436	20.3441	14.3314	14.6567	29.2279	10.5277	27.923	16.6794	10.8334	11.0421	21.6184	14.8856	10.5241	13.1876	20.4861	8.88135	28.751	33.194	7.78318
ENSG00000141293	SKAP1	8631	3.04739	4.32e-20	4.13e-17	127.433	77.588	103.472	120.221	87.4628	112.831	93.825	204.263	72.1729	260.389	66.128	129.98	150.277	98.4964	87.9334	158.4	13.6998	8.09239	8.63056	13.3772	10.6209	24.0752	4.04374	24.5662	14.5404	15.6026	9.70966	14.3314	10.9925	24.3566	17.5462	17.7692	11.8146	10.1112	10.0383	14.4123	9.92377	15.3814	11.6361	11.7063	14.8022	11.897	24.7025	18.1608
ENSG00000168071	CCDC88B	283234	3.16136	2.04e-18	5.39e-16	863.196	569.481	685.683	720.502	661.881	505.214	877.882	1449.87	306.563	1709.74	387.56	628.239	1210.87	803.703	564.775	1177.06	59.8467	66.3576	73.752	128.421	127.451	118.187	123.334	67.5569	65.4316	74.8923	81.8386	101.116	163.056	100.674	87.7308	154.846	49.3433	77.2782	69.2642	99.8563	87.4532	59.9065	118.689	82.676	69.0771	37.6737	112.705	127.125
ENSG00000143815	LBR	3930	1.763	7.24e-13	2.42e-11	465.084	460.255	423.36	548.405	479.864	389.015	703.324	1526.97	263.947	655.826	221.822	788.709	834.783	560.882	724.199	943.77	148.535	193.408	149.073	223.4	161.083	203.545	161.749	259.992	225.376	165.387	180.322	202.231	197.866	201.348	175.462	238.615	182.779	140.112	209.8	197.654	176.767	178.91	249.014	166.084	145.062	212.163	228.498	185.067
ENSG00000005302	MSL3	10943	1.13137	2.33e-15	1.53e-13	507.872	396.226	355.594	522.055	404.22	355.334	565.132	837.078	375.299	801.467	334.825	473.386	615.269	491.798	461.829	793.986	258.855	223.35	244.009	260.856	249.591	227.62	222.405	200.624	274.449	232.478	245.053	247.614	199.698	245.19	338.641	220.845	246.022	218.835	249.953	257.362	225.766	245.293	361.496	258.271	240.783	237.939	247.797	224.848
ENSG00000072786	STK10	6793	2.05298	1.25e-18	3.84e-16	747.855	510.725	585.855	751.792	484.591	530.475	687.323	1116.44	379.423	1377.85	374.167	684.403	1008.66	639.543	568.35	950.397	157.188	178.842	183.595	206.009	171.704	126.942	143.553	214.954	139.951	204.394	145.183	170.384	192.369	176.991	129.842	233.538	129.266	160.334	129.494	143.093	173.046	166.767	240.48	147.792	178.614	120.953	214.603	179.878
ENSG00000125245	GPR18	2841	4.22875	1.02e-10	2.08e-09	37.2067	51.2232	61.9374	53.523	59.0965	58.9416	108.371	289.373	26.1197	79.4406	36.8308	89.863	129.033	49.9322	74.3502	229.978	0.721045	2.42772	3.13838	6.01975	8.85074	2.18865	6.0656	8.18872	0	7.80128	2.77419	4.77712	3.66418	1.62377	3.50923	12.6923	4.16986	2.16668	5.01915	11.3239	1.86071	5.66683	9.30892	5.12152	2.96045	3.96566	10.8074	1.7296
ENSG00000012223	LTF	4057	3.44656	3.39e-12	9.64e-11	2066.83	1093.77	1075.52	1277.14	1108.65	1099.68	1424.1	4172.37	591.13	1263.99	397.605	2962.27	4556.29	1551.32	1484.14	4633.35	113.204	262.193	148.289	125.077	116.83	144.451	115.246	294.794	112.688	458.715	153.505	147.294	141.071	165.625	149.142	230.999	162.624	124.945	116.444	124.563	153.198	172.434	158.252	136.086	142.102	106.081	164.426	219.659
ENSG00000188822	CNR2	1269	3.58968	2.05e-13	7.71e-12	28.8352	64.7822	95.4565	66.6979	96.9183	87.5704	159.284	363.468	37.8049	195.071	43.5273	174.11	178.601	108.072	160.854	216.06	7.21045	8.09239	4.70758	26.0856	8.85074	19.6979	10.1093	32.7549	5.45263	15.6026	6.01074	9.55424	9.16044	4.87132	10.5277	7.61536	16.6794	15.889	8.03063	4.11779	9.92377	16.1909	12.4119	15.3646	6.90771	5.94849	3.08782	25.9439
ENSG00000104814	MAP4K1	11184	3.85384	1.07e-14	5.72e-13	290.213	261.389	297.3	363.956	248.205	244.187	389.846	1117.44	160.842	775.87	190.85	484.619	636.512	350.209	358.168	818.508	28.1207	16.1848	25.8917	36.1185	37.1731	28.4525	38.4155	36.8492	23.6281	46.8077	17.1075	34.236	42.138	35.723	36.8469	63.4613	23.6292	16.6112	21.0804	28.8245	23.5689	17.0005	38.0114	21.2177	25.6572	14.8712	34.7379	34.5919
ENSG00000125910	S1PR4	8698	2.8547	8.06e-18	1.4e-15	93.0169	105.459	127.518	93.8711	85.099	161.669	137.465	183.236	54.9889	306.288	59.4315	121.957	185.682	114.228	92.2228	163.702	20.1893	23.4679	20.3995	20.7347	19.4716	13.1319	20.2187	24.5662	7.27018	29.6449	21.7312	12.739	16.4888	8.11887	12.2823	15.2307	11.1196	16.6112	12.046	18.53	17.3666	13.7623	24.8238	25.6076	15.7891	15.8626	13.8952	12.972
ENSG00000262488	NA	NA	5.46826	6.02e-12	1.6e-10	4.65084	15.0656	16.7595	5.76402	4.72772	11.7883	28.3657	49.0632	7.56097	13.2401	2.51119	25.6752	35.4055	5.47202	32.8856	33.138	0.721045	0	0	2.00658	0	0	0	2.04718	0	0	0	0	0	0	1.75462	0	0	0.722226	0	0	0.620235	0	0	0	0	1.98283	0.771954	0
ENSG00000134690	CDCA8	55143	2.84277	5.87e-08	6.4e-07	51.1593	47.4568	31.333	56.8167	35.4579	31.9969	96.7343	307.396	20.6208	73.2619	12.556	77.0255	161.292	53.3522	91.5079	119.297	7.93149	36.4158	11.7689	10.7018	8.85074	6.56595	14.1531	6.14154	10.9053	12.482	10.6344	13.5352	9.16044	12.9902	7.01846	10.1538	4.16986	14.4445	11.0421	11.3239	9.92377	8.90502	23.2723	16.8279	12.8286	5.94849	9.26345	15.5664
ENSG00000187741	FANCA	2175	3.134	2.21e-09	3.37e-08	130.224	137.097	93.9991	128.455	111.101	48.8374	299.658	768.99	45.3658	212.724	77.8469	239.902	339.106	192.889	249.502	324.089	33.1681	47.7451	29.8146	32.7742	31.8626	21.8865	10.1093	10.2359	16.3579	15.6026	27.2795	26.2742	29.3134	17.8615	14.0369	20.3076	16.6794	29.6113	19.0728	16.4711	29.1511	26.7151	90.7619	19.7544	26.644	15.8626	19.2988	30.2679
ENSG00000146192	FGD2	221472	2.48477	8.66e-19	2.89e-16	820.409	544.623	447.407	606.045	406.584	351.966	785.511	1055.36	354.678	1154.54	272.883	539.178	956.735	828.327	484.706	879.482	45.4258	305.083	94.9361	174.573	118.6	74.4141	113.225	75.7457	136.316	63.9705	190.032	126.594	208.858	90.9314	105.277	91.3843	95.2117	148.779	107.41	96.768	115.364	76.907	147.391	156.572	76.9717	80.3046	179.093	152.204
ENSG00000254838	GVINP1	387751	3.31893	4.72e-15	2.86e-13	476.246	251.596	358.508	279.966	189.109	442.904	368.754	732.944	117.539	1083.04	136.441	446.908	405.983	478.802	283.817	625.645	51.9152	31.5603	36.0914	70.8993	26.5522	32.8298	48.5248	59.3682	19.993	87.3743	52.7096	35.0322	42.138	25.9804	31.5831	86.3074	50.7333	33.9446	35.134	29.854	51.4795	50.1919	58.1807	43.8988	54.2749	52.545	54.0368	33.7271
ENSG00000107099	DOCK8	81704	2.39747	3.58e-18	8e-16	1147.83	721.644	893.356	862.955	609.876	865.6	996.436	2023.61	429.601	1819.19	412.672	1120.88	1378.45	1099.19	1054.49	1718.54	175.214	226.587	263.624	247.479	132.761	115.998	153.662	317.313	252.639	313.611	226.559	222.136	214.354	165.625	131.596	307.153	158.455	139.39	214.819	179.124	252.436	276.865	328.915	264.124	173.68	178.455	233.902	220.524
ENSG00000158717	RNF166	115992	1.53185	6.86e-18	1.23e-15	599.029	375.888	381.097	512.174	347.488	267.763	472.034	641.826	319.623	689.368	306.365	358.65	718.338	419.294	300.26	576.601	157.188	152.137	160.842	214.704	226.579	223.242	198.143	118.736	185.39	126.381	149.344	169.588	168.552	172.12	150.897	170.076	120.926	176.945	168.643	140.005	185.45	121.432	198.59	141.939	147.036	120.953	167.514	183.337
ENSG00000238121	LINC00426	100188949	3.15422	9.04e-13	2.96e-11	79.9945	54.2363	76.5109	74.9322	35.4579	45.4693	89.461	283.365	41.2417	165.943	48.5497	106.712	110.937	82.7643	87.9334	164.364	2.88418	16.994	6.27677	10.0329	14.1612	0	12.1312	6.14154	7.27018	7.80128	11.0968	11.9428	10.9925	12.9902	15.7915	17.7692	5.55981	5.77781	9.03446	21.6184	5.58212	8.09547	9.30892	10.243	18.7495	3.96566	7.71954	6.91839
ENSG00000115935	WIPF1	7456	2.41621	1.16e-16	1.2e-14	1680.81	1123.14	1066.78	1585.93	1129.93	1180.52	1601.57	3605.64	697.671	2351.44	683.044	1567.79	2144	1454.87	1435.53	2670.26	268.229	271.904	255.778	365.198	308.006	308.6	218.362	497.465	283.537	415.028	293.139	279.461	414.052	336.121	249.155	439.152	234.207	192.112	279.065	284.127	296.472	293.056	373.132	231.932	245.717	210.18	382.889	275.871
ENSG00000127152	BCL11B	64919	2.30104	4.68e-16	3.85e-14	352.534	265.909	282.726	316.197	229.294	277.868	309.113	520.67	158.093	842.07	162.39	336.184	398.902	365.941	251.647	473.873	56.2415	35.6065	61.1985	91.634	58.4149	72.2255	52.5686	135.114	59.979	90.4948	66.5805	93.1538	75.1156	79.5649	84.2216	60.9229	67.4127	65.0004	50.1915	108.092	75.6687	76.0975	46.5446	53.4102	46.3804	65.4333	71.7917	60.5359
ENSG00000182162	P2RY8	286530	2.49972	3.64e-14	1.69e-12	289.282	332.951	299.486	341.724	262.389	293.024	504.764	1187.53	261.197	751.155	193.362	556.028	675.065	428.87	496.859	827.787	67.7782	75.2592	87.0902	85.6142	79.6566	91.9233	36.3936	73.6985	54.5263	188.791	94.3224	72.453	119.086	76.3174	64.9208	81.2305	61.1579	81.6116	36.1379	82.3557	93.0353	86.6216	131.101	86.3342	78.9453	79.3131	114.249	148.745
ENSG00000111913	RIPOR2	9750	3.92095	5.3e-15	3.15e-13	290.213	563.455	469.267	449.593	494.047	597.837	859.699	1797.31	206.208	1311.65	216.799	860.92	994.501	677.163	817.852	1406.38	46.8679	35.6065	54.9217	62.873	46.0238	26.2638	28.3062	47.0851	18.1754	96.7359	40.6881	26.2742	49.4664	37.3468	42.1108	63.4613	29.884	17.3334	40.1532	36.0306	56.4414	37.2392	142.737	53.4102	39.4726	26.7682	50.9489	29.4031
ENSG00000253522	MIR3142HG	107075116	3.60761	2.67e-16	2.36e-14	61.3911	19.5853	24.0463	66.6979	40.1856	38.7331	61.8227	142.183	19.2461	105.921	45.2014	68.1996	76.3185	56.0882	70.0607	107.367	6.4894	2.42772	0	8.02634	12.391	6.56595	8.08747	6.14154	1.81754	4.68077	6.47311	7.16568	5.49627	6.4951	7.01846	2.53845	2.08493	3.61113	7.0268	3.08834	4.34165	4.04774	15.5149	5.85317	3.94726	1.98283	4.63172	5.18879
ENSG00000272282	NA	NA	2.89636	1.48e-14	7.64e-13	33.4861	15.0656	10.9301	13.1749	11.8193	5.05214	8.72791	20.0258	9.62305	24.7148	12.556	20.0587	25.964	12.312	3.57453	15.2435	2.16313	0.809239	1.56919	0.668861	5.31044	0	4.04374	4.09436	0	3.12051	1.38709	3.18475	1.83209	1.62377	3.50923	0	1.38995	1.44445	1.00383	1.02945	1.86071	1.61909	1.55149	1.46329	0.986816	0.991414	1.54391	1.7296
ENSG00000188610	FAM72B	653820	3.95552	6.44e-10	1.11e-08	10.2319	14.3124	12.3875	19.7623	16.547	5.05214	28.3657	76.098	5.49889	15.8881	1.67413	17.6517	36.9791	19.1521	26.4515	45.7304	1.44209	6.47391	0.784596	1.33772	0	2.18865	0	0	1.81754	1.56026	0.462365	3.18475	0	1.62377	3.50923	0	0	0.722226	1.00383	0	1.86071	0.809547	5.4302	0.731646	2.96045	3.96566	3.08782	0.864798
ENSG00000213445	SIPA1	6494	1.72935	1.78e-17	2.6e-15	700.417	686.24	705.358	837.429	553.143	648.358	933.886	1376.77	453.658	1380.5	599.337	818.396	1183.33	835.851	723.484	1018	175.214	205.547	229.887	313.027	256.671	273.581	240.602	243.614	201.747	318.292	245.516	248.41	300.463	259.804	182.48	256.384	165.404	236.89	251.961	238.832	274.764	222.626	324.261	224.615	213.152	169.532	270.956	268.952
ENSG00000076641	PAG1	55824	2.22544	3.4e-11	7.7e-10	554.38	451.216	383.283	435.595	267.116	383.963	587.679	1641.11	200.709	714.965	196.71	595.343	658.542	508.898	458.969	1104.82	77.8728	173.986	280.885	143.136	97.3581	89.7347	163.771	151.491	67.2492	106.097	125.763	108.281	117.254	134.773	163.179	124.384	92.4318	100.389	94.3599	158.535	120.326	81.7643	192.384	151.451	99.6684	159.618	143.583	103.776
ENSG00000171608	PIK3CD	5293	2.20196	5.29e-16	4.27e-14	660.42	476.074	504.243	873.66	508.23	562.472	853.88	1677.16	362.927	1211.03	392.583	763.836	1174.68	705.891	851.452	1288.4	242.992	144.045	95.7207	170.56	258.441	227.62	139.509	120.784	147.221	163.827	194.656	167.199	225.347	142.892	168.443	258.922	255.751	176.945	151.578	151.329	133.351	142.48	213.329	185.106	133.22	155.652	157.479	126.261
ENSG00000100297	MCM5	4174	1.34086	2.06e-12	6.13e-11	414.855	455.736	475.096	466.062	439.678	385.647	651.684	1285.66	340.931	699.96	276.231	646.693	910.314	552.674	616.248	813.206	247.318	269.477	206.349	238.115	215.958	223.242	260.821	264.086	230.828	301.129	214.537	235.671	219.851	189.982	243.892	177.692	203.628	271.557	189.724	207.948	214.601	227.483	234.274	224.615	201.311	205.223	182.953	221.388
ENSG00000068831	RASGRP2	10235	3.33569	8.05e-18	1.4e-15	182.313	671.174	566.909	389.483	515.322	547.315	693.141	1097.41	260.51	1372.56	233.541	627.437	845.798	660.747	641.27	928.526	46.8679	39.6527	56.4909	82.9388	113.289	63.4709	78.8529	57.321	36.3509	48.3679	67.0429	65.2873	80.6119	50.337	45.62	96.4612	24.3242	70.056	35.134	46.3251	85.5925	52.6206	82.2288	39.5089	52.3013	37.6737	95.7223	61.4007
ENSG00000124507	PACSIN1	29993	2.98646	5.53e-14	2.42e-12	21.3939	24.105	18.9456	27.9966	33.094	37.049	30.5477	91.1173	15.8093	73.2619	20.0895	54.5597	54.2884	30.7801	20.0173	66.9387	2.88418	9.71087	4.70758	4.68203	1.77015	2.18865	4.04374	8.18872	0	7.80128	0	3.18475	3.66418	12.9902	0	2.53845	4.16986	5.05558	6.02298	3.08834	11.1642	4.85728	6.98169	3.65823	2.96045	3.96566	1.54391	10.3776
ENSG00000164109	MAD2L1	4085	2.1231	9.34e-10	1.55e-08	64.1816	45.9502	34.2477	57.6402	40.1856	45.4693	69.8232	221.285	28.8692	63.5525	23.4378	96.2818	120.379	51.3002	70.0607	131.226	12.9788	35.6065	8.63056	15.3838	14.1612	19.6979	14.1531	18.4246	21.8105	17.1628	13.4086	18.3123	14.6567	21.1091	15.7915	20.3076	19.4593	14.4445	12.046	19.5595	11.7845	17.81	32.5812	13.9013	15.7891	16.854	15.4391	20.7552
ENSG00000135899	SP110	3431	1.7153	2.61e-15	1.69e-13	469.735	350.276	404.415	461.945	316.757	316.601	496.763	902.162	237.827	727.323	290.461	466.165	745.876	445.286	461.829	857.611	153.583	152.946	148.289	147.149	102.669	109.433	113.225	137.161	123.593	184.11	135.473	136.944	150.231	113.664	177.216	203.076	128.571	122.778	114.437	162.653	156.299	126.289	197.039	127.306	136.181	131.858	189.129	164.312
ENSG00000146094	DOK3	79930	3.53159	8.54e-16	6.33e-14	331.14	211.672	257.222	376.308	267.116	200.402	637.137	991.276	160.155	519.012	180.806	442.094	666.41	348.157	481.846	801.276	35.3312	24.2772	32.1684	49.4957	40.7134	35.0184	30.328	40.9436	23.6281	45.2474	15.7204	22.2932	51.2985	66.5747	19.3008	35.5383	25.7141	32.5002	27.1034	54.5607	55.8212	34.001	51.199	35.119	12.8286	28.751	37.0538	50.1583
ENSG00000120899	PTK2B	2185	1.4276	2.11e-14	1.03e-12	1082.72	897.912	1036.18	937.888	865.173	821.815	1027.71	2075.67	689.423	2199.62	593.478	1204.33	1449.26	1148.44	1127.41	1528.32	418.206	326.123	443.297	433.422	529.274	347.995	501.423	370.54	416.218	536.728	389.311	369.43	478.175	425.429	357.942	494.998	399.611	454.28	370.413	334.57	491.226	469.538	690.411	413.38	584.195	418.377	376.713	366.674
ENSG00000285420	NA	NA	3.78743	2.46e-13	9.01e-12	24.1844	13.5591	36.4338	25.5264	18.9109	11.7883	47.2762	93.1199	10.9978	72.3792	7.53357	48.9433	66.0902	38.3042	33.6005	70.2525	4.32627	0	3.13838	2.67545	3.54029	4.3773	6.0656	2.04718	3.63509	4.68077	2.77419	0.796186	3.66418	0	5.26385	2.53845	3.47488	0.722226	1.00383	3.08834	5.58212	3.23819	3.10297	3.65823	1.97363	0.991414	3.08782	3.45919
ENSG00000163219	ARHGAP25	9938	2.97116	5.22e-16	4.23e-14	385.09	262.895	282.726	391.13	260.025	316.601	523.674	1012.3	211.707	805.881	222.659	494.247	738.794	367.309	416.79	833.089	59.1257	33.988	48.645	65.5484	67.2656	54.7163	52.5686	106.453	47.2562	107.658	53.6343	62.8987	65.9552	58.4559	43.8654	96.4612	35.4438	51.2781	37.1417	43.2368	59.5426	60.7161	53.5263	59.2633	44.4067	49.5707	100.354	58.8063
ENSG00000011590	ZBTB32	27033	2.24974	6.27e-19	2.31e-16	38.1369	41.4305	53.1933	40.3481	26.0025	28.6288	59.6407	90.116	30.2439	68.8485	27.6231	43.3268	51.1413	38.9882	44.3241	70.9153	9.37358	16.1848	13.3381	6.68861	5.31044	10.9433	8.08747	4.09436	3.63509	4.68077	9.70966	16.7199	12.8246	12.9902	10.5277	2.53845	15.9845	14.4445	11.0421	12.3534	13.0249	11.3337	12.4119	13.1696	9.86816	13.8798	11.5793	8.64798
ENSG00000147457	CHMP7	91782	0.879851	6.4e-15	3.67e-13	402.763	636.523	530.476	487.471	453.861	631.518	612.408	917.181	479.778	951.522	420.206	658.728	767.119	587.558	688.454	674.689	356.196	345.545	354.637	312.358	398.283	251.695	341.696	354.162	323.523	457.155	310.709	339.175	375.578	365.349	252.665	332.537	300.925	319.224	318.214	352.071	321.282	279.294	272.286	284.61	362.162	332.124	347.379	345.055
ENSG00000213654	GPSM3	63940	2.9598	2.17e-19	1.04e-16	391.601	384.927	429.19	496.529	371.126	387.331	486.581	990.275	301.064	1007.13	292.135	564.853	816.686	462.386	461.829	838.391	50.4731	43.6989	48.645	96.316	81.4268	50.339	68.7435	108.501	29.0807	129.501	49.9354	45.3826	86.1082	99.0502	31.5831	58.3844	49.3433	46.2225	36.1379	77.2085	62.6438	59.097	121.792	45.3621	38.4858	34.6995	91.0905	66.5895
ENSG00000263413	MIR4538	100616276	5.29789	1.49e-18	4.4e-16	7.44135	3.01313	8.7441	4.94058	7.09158	1.68405	7.27325	10.0129	0	12.3574	4.18532	4.81409	7.0811	5.47202	8.57886	9.27863	0	0	0.784596	0	0	0	0	0	0	0	0	0	1.83209	0	0	0	0	0	0	0	0.620235	0	0.775743	0	0	0	2.31586	0
ENSG00000198846	TOX	9760	2.83173	3.67e-12	1.04e-10	186.964	158.942	144.278	184.448	111.101	186.929	255.291	705.909	87.2948	321.293	78.684	280.02	304.487	218.197	242.353	516.29	48.31	24.2772	35.3068	30.7676	30.0925	39.3957	22.2405	45.038	36.3509	70.2115	40.6881	25.478	32.9776	22.7328	29.8285	32.9999	48.6483	20.2223	25.0957	28.8245	46.5176	38.8583	23.2723	27.8025	40.4595	45.6051	40.1416	38.0511
ENSG00000173020	GRK2	156	1.38871	1.67e-16	1.6e-14	1268.75	1175.87	1180.45	1371.01	1056.65	1113.16	1557.2	2641.4	1001.48	2189.03	925.792	1249.26	2114.1	1349.54	1246.08	1735.1	460.748	482.306	530.387	676.219	679.737	608.445	525.686	589.588	541.628	571.054	577.494	550.961	646.727	617.034	387.77	545.767	453.819	635.559	513.961	531.194	638.222	486.538	776.519	505.567	556.564	457.042	571.246	513.69
ENSG00000135074	ADAM19	8728	3.25161	1.04e-17	1.69e-15	418.576	432.384	474.368	562.403	385.309	338.493	685.141	1275.64	202.084	948.874	215.962	658.728	960.669	530.102	707.756	933.165	70.6624	55.8375	23.5379	115.713	84.9671	67.8482	78.8529	96.2175	56.3439	87.3743	39.7634	70.8606	95.2686	76.3174	47.3746	50.7691	27.799	63.5559	70.268	48.384	82.4913	44.5251	135.755	51.2152	53.2881	52.545	77.1954	83.0206
ENSG00000149781	FERMT3	83706	2.88012	6.24e-18	1.15e-15	625.073	345.756	446.678	668.626	340.396	319.969	605.862	1240.6	367.051	879.142	287.113	641.076	1074.75	503.426	565.49	923.224	94.4569	50.1728	59.6293	121.733	115.06	87.546	60.656	108.501	58.1614	123.26	59.1827	68.472	87.9403	108.793	52.6385	111.692	47.2584	70.7782	50.1915	110.151	91.1746	54.2397	100.847	65.8481	63.1562	55.5192	103.442	91.6686
ENSG00000163376	KBTBD8	84541	3.3686	7.83e-12	2.03e-10	59.5308	76.8348	101.286	108.693	99.2821	97.6747	170.921	449.579	46.0532	163.295	28.4602	202.192	225.022	121.068	171.577	297.579	10.8157	8.09239	19.6149	13.3772	5.31044	6.56595	14.1531	18.4246	9.08772	20.2833	8.32257	13.5352	23.8172	21.1091	17.5462	27.923	7.64474	11.5556	11.0421	20.5889	19.2273	9.71457	22.4966	7.31646	5.9209	19.8283	20.0708	10.3776
ENSG00000102879	CORO1A	11151	3.96835	5.19e-17	5.94e-15	1520.83	1520.88	1632.23	1808.25	1359.22	1451.65	2630.01	5442.01	935.498	3775.19	900.68	2837.1	3534.25	1885.8	2061.07	3542.45	79.3149	47.7451	54.9217	236.108	157.543	100.678	109.181	241.567	79.972	360.419	95.2472	137.74	212.522	147.763	114.05	269.076	65.3278	100.389	87.3331	164.711	106.68	94.7171	187.73	87.0659	95.7212	66.4248	191.445	115.018
ENSG00000135439	AGAP2	116986	2.22722	7.58e-16	5.79e-14	173.942	137.097	140.634	167.98	113.465	95.9907	215.288	369.476	105.854	361.013	97.9364	176.517	254.133	155.269	149.415	249.198	30.2839	31.5603	48.645	44.8137	58.4149	50.339	50.5467	38.8964	54.5263	37.4461	34.6774	31.0513	64.1231	40.5944	29.8285	60.9229	35.4438	35.3891	20.0766	16.4711	55.2009	20.2387	60.508	30.7291	40.4595	25.7768	37.0538	39.7807
ENSG00000051180	RAD51	5888	2.45019	2.93e-09	4.33e-08	24.1844	26.3649	22.5889	22.2326	30.7302	18.5245	46.5488	121.156	11.6851	25.5975	14.2301	42.5245	84.9732	29.4121	32.8856	74.8918	6.4894	7.28315	5.49217	9.36406	5.31044	2.18865	6.0656	4.09436	7.27018	7.80128	6.93547	6.36949	5.49627	9.74264	8.77308	12.6923	3.47488	7.22226	6.02298	6.17668	1.24047	6.47638	17.8421	5.12152	5.9209	4.95707	4.63172	8.64798
ENSG00000117009	KMO	8564	2.59867	6.18e-19	2.31e-16	33.4861	17.3255	30.6044	47.759	42.5495	28.6288	49.4581	77.0993	21.3082	39.7203	25.949	63.3855	73.1713	40.3562	57.1924	64.2877	10.0946	4.04619	4.70758	8.02634	7.08059	4.3773	10.1093	10.2359	7.27018	3.12051	4.62365	7.16568	12.8246	6.4951	21.0554	2.53845	6.94976	6.50004	8.03063	5.14723	7.44282	12.1432	11.6361	8.04811	7.89453	14.8712	9.26345	5.18879
ENSG00000129675	ARHGEF6	9459	2.12496	1.35e-17	2.05e-15	498.57	357.809	402.229	474.296	385.309	304.813	521.492	938.208	215.831	797.936	220.148	477.397	708.896	502.742	454.68	785.37	101.667	90.6348	99.6437	151.832	116.83	102.867	95.0278	131.02	79.972	159.146	120.677	123.409	164.888	103.922	103.522	195.461	89.6519	71.5004	114.437	90.5913	127.768	120.623	194.712	103.162	82.8926	96.1672	155.163	127.125
ENSG00000180353	HCLS1	3059	3.06964	6.19e-19	2.31e-16	1158.99	940.096	1019.42	1152.8	824.987	724.14	1184.81	2694.47	789.778	1946.29	552.462	1382.45	1985.07	1160.75	991.574	1937.25	121.857	138.38	142.012	173.235	152.233	87.546	103.115	212.907	74.5193	230.918	96.1719	148.091	179.545	159.13	175.462	223.384	72.9725	93.8894	80.3063	106.033	143.274	106.051	231.947	101.699	88.8135	95.1758	260.148	179.013
ENSG00000124508	BTN2A2	10385	2.02299	1.12e-18	3.48e-16	526.475	250.843	373.082	447.123	269.48	252.607	329.478	704.908	194.523	473.995	230.192	378.709	555.473	321.481	316.703	628.959	107.436	117.34	87.0902	106.349	107.979	105.055	117.268	104.406	112.688	98.2961	88.7741	75.6377	131.91	126.654	121.069	132	101.467	80.1671	67.2566	93.6796	90.5544	96.3361	135.755	73.1646	75.9848	69.399	90.3186	92.5334
ENSG00000145386	CCNA2	890	2.53577	1.05e-09	1.73e-08	88.366	73.0683	65.5808	74.9322	66.1881	45.4693	146.192	388.5	31.6186	84.7366	32.6455	146.83	197.484	116.964	145.126	199.491	18.0261	60.6929	10.9843	21.4036	17.7015	24.0752	28.3062	20.4718	25.4456	14.0423	18.0322	15.1275	36.6418	19.4853	28.0739	10.1538	27.799	23.1112	8.03063	25.7362	21.7082	19.4291	47.3203	13.9013	15.7891	18.8369	23.1586	19.8904
ENSG00000129667	RHBDF2	79651	1.60745	4.01e-19	1.65e-16	589.727	502.439	474.368	466.885	397.129	330.073	565.132	863.111	468.093	853.545	337.337	452.525	878.056	555.41	471.838	746.267	189.635	165.894	211.056	169.891	205.337	122.564	179.946	159.68	216.288	174.749	196.043	141.721	214.354	193.229	198.272	175.153	152.2	190.668	156.597	178.094	202.197	178.91	184.627	185.838	175.653	137.807	167.514	195.444
ENSG00000166501	PRKCB	5579	4.14914	7.8e-17	8.38e-15	395.322	473.814	418.988	480.06	338.032	417.644	761.51	1583.04	237.14	990.359	246.934	641.879	904.807	652.539	738.497	1034.57	23.7945	19.4217	14.9073	47.4892	26.5522	26.2638	10.1093	81.8872	34.5334	73.332	44.387	31.8475	80.6119	34.0993	19.3008	63.4613	15.2895	13.7223	17.0651	35.0012	27.2904	48.5728	38.7872	26.3393	24.6704	19.8283	63.3002	31.9975
ENSG00000269220	LINC00528	200298	3.32817	3.11e-13	1.12e-11	26.0447	19.5853	13.8448	22.2326	18.9109	21.8926	33.457	81.1044	9.62305	75.9099	18.4154	40.1174	42.4866	23.2561	27.8813	45.0677	0	3.23696	1.56919	1.33772	0	4.3773	2.02187	2.04718	1.81754	1.56026	1.38709	8.75805	10.9925	1.62377	1.75462	7.61536	1.38995	6.50004	3.01149	4.11779	4.34165	2.42864	5.4302	3.65823	3.94726	1.98283	4.63172	6.05359
ENSG00000131401	NAPSB	256236	3.41926	3.07e-15	1.98e-13	262.308	308.092	273.982	450.417	245.842	345.23	485.126	1005.29	214.457	647.882	174.109	497.456	937.852	341.317	418.22	892.074	15.863	17.8033	27.4609	85.6142	51.3343	28.4525	58.6342	45.038	14.5404	118.579	18.4946	24.6818	42.138	43.8419	42.1108	53.3075	29.884	35.3891	27.1034	22.6478	47.1379	42.0965	73.6956	30.7291	27.6309	23.7939	54.0368	43.2399
ENSG00000168496	FEN1	2237	1.74392	4.01e-09	5.74e-08	106.969	97.9267	83.7977	124.338	94.5544	84.2024	160.739	459.592	70.7982	158.881	64.4539	202.994	275.376	124.488	157.279	241.244	44.7048	57.456	44.722	52.84	46.0238	39.3957	34.3718	57.321	45.4386	59.2897	39.7634	35.0322	42.138	56.8321	45.62	50.7691	41.6986	52.7225	37.1417	41.1779	32.2522	29.1437	49.6476	30.7291	48.354	43.6222	41.6855	46.6991
ENSG00000197540	GZMM	3004	3.31599	1.04e-13	4.25e-12	66.9721	42.9371	57.5654	65.8745	40.1856	90.9385	48.7308	78.1006	32.9933	208.311	46.8756	61.7808	66.877	51.3002	31.4558	69.5898	2.16313	3.23696	2.35379	8.02634	10.6209	4.3773	6.0656	16.3774	9.08772	12.482	5.54838	3.98093	7.32836	3.24755	3.50923	5.07691	4.86483	2.88891	6.02298	11.3239	3.10118	6.47638	3.87872	7.31646	3.94726	0.991414	6.94758	7.78318
ENSG00000276043	UHRF1	29128	3.96469	3.21e-12	9.16e-11	133.944	88.8873	78.6969	122.691	78.0074	38.7331	226.926	466.601	26.8071	186.244	40.179	174.11	287.965	148.429	213.757	267.092	6.4894	30.7511	3.92298	16.7215	14.1612	4.3773	6.0656	10.2359	3.63509	9.36154	7.39784	11.1466	5.49627	19.4853	5.26385	15.2307	1.38995	7.94449	5.01915	7.20613	6.20235	9.71457	54.302	6.58481	6.90771	5.94849	10.8074	4.32399
ENSG00000276842	NA	NA	2.44893	1.02e-07	1.05e-06	14.8827	28.6247	20.4029	31.2904	33.094	13.4724	69.0959	162.209	11.6851	31.7762	8.37063	42.5245	40.913	28.7281	70.7756	80.1939	8.65254	3.23696	3.92298	8.02634	8.85074	15.3206	14.1531	4.09436	7.27018	1.56026	7.8602	6.36949	10.9925	8.11887	17.5462	12.6923	13.8995	5.77781	7.0268	5.14723	4.34165	9.71457	6.98169	2.19494	4.93408	9.91414	5.40368	13.8368
ENSG00000196684	HSH2D	84941	2.698	2.39e-17	3.17e-15	412.995	357.056	428.461	348.311	340.396	198.718	454.578	925.191	187.65	822.651	296.32	371.487	723.059	417.926	363.887	674.689	80.036	89.8255	51.7833	54.1778	81.4268	80.9801	72.7872	59.3682	59.979	67.091	50.8601	53.3445	91.6044	61.7034	45.62	78.692	44.4785	62.8337	60.2298	65.8846	68.2259	70.4306	85.3317	42.4355	47.3672	33.7081	88.7747	59.6711
ENSG00000155629	PIK3AP1	118788	2.53866	8.12e-15	4.51e-13	629.724	426.358	419.717	549.228	399.492	488.374	702.596	1594.05	255.698	711.435	216.799	714.09	960.669	536.258	820.711	1141.93	144.93	82.5424	118.474	80.2634	93.8178	76.6028	90.9841	149.444	110.87	209.074	100.333	86.7843	97.1007	123.407	145.633	147.23	116.756	75.1115	87.3331	146.181	104.82	87.4311	127.222	91.4558	110.523	88.2359	121.969	94.263
ENSG00000171700	RGS19	10287	1.84563	1.46e-21	4.67e-18	186.034	140.11	180.711	203.387	165.47	176.825	222.562	331.427	153.282	281.573	142.301	221.448	324.157	186.733	178.011	277.034	33.8891	59.0744	53.3525	74.2436	58.4149	67.8482	34.3718	81.8872	47.2562	76.4525	47.6236	46.975	73.2836	60.0796	29.8285	73.6151	45.8684	71.5004	68.2604	49.4134	75.6687	52.6206	79.1258	53.4102	61.1826	49.5707	57.8965	61.4007
ENSG00000259881	LOC101927793	101927793	2.7476	1.86e-15	1.26e-13	18.6034	21.0919	10.2015	18.9389	14.1832	10.1043	29.093	39.0503	4.81153	26.4802	8.37063	15.2446	31.4715	19.8361	22.1621	35.789	2.88418	4.85543	1.56919	8.6952	3.54029	0	4.04374	0	3.63509	4.68077	1.84946	3.98093	12.8246	6.4951	1.75462	0	3.47488	4.33336	4.01532	1.02945	4.96188	3.23819	6.20595	2.92658	0.986816	0.991414	3.08782	5.18879
ENSG00000075702	WDR62	284403	2.31767	4.5e-08	5.04e-07	47.4386	45.9502	54.6507	56.8167	52.0049	23.5767	96.007	300.387	26.8071	67.0832	28.4602	74.6184	142.409	60.1922	89.3632	111.344	14.4209	30.7511	15.6919	15.3838	14.1612	15.3206	18.1968	14.3303	29.0807	14.0423	11.5591	15.1275	9.16044	17.8615	10.5277	12.6923	11.1196	23.8335	9.03446	20.5889	22.3285	11.3337	34.9084	18.2912	12.8286	8.92273	17.7549	15.5664
ENSG00000198520	ARMH1	339541	2.23065	3.63e-18	8e-16	79.0643	85.1209	62.6661	89.7539	44.9134	62.3097	101.098	161.208	49.49	143.876	39.342	92.2701	115.658	116.964	67.2011	128.575	23.7945	18.6125	10.9843	18.7281	28.3224	21.8865	22.2405	10.2359	18.1754	4.68077	7.8602	19.9047	25.6492	24.3566	31.5831	25.3845	20.1543	31.0557	32.1225	22.6478	14.2654	17.0005	10.0847	16.8279	18.7495	25.7768	13.1232	12.972
ENSG00000081059	TCF7	6932	2.21261	4.05e-13	1.43e-11	352.534	559.688	514.445	508.057	642.97	695.511	674.958	1630.1	404.168	1752.11	320.595	767.045	1114.88	764.715	663.432	1350.04	165.84	205.547	112.197	226.075	180.555	166.337	145.574	206.765	134.498	230.918	155.817	141.721	159.392	141.268	133.351	223.384	159.845	148.779	160.613	141.034	158.78	191.863	193.936	125.843	122.365	106.081	166.742	145.286
ENSG00000143772	ITPKB	3707	1.22878	2.33e-14	1.13e-12	533.917	552.156	602.615	662.038	647.698	606.257	776.784	1331.71	426.164	1195.14	419.369	772.662	885.924	780.447	725.629	1000.1	385.038	270.286	335.807	323.06	357.57	299.845	281.04	358.257	267.179	439.992	331.516	396.501	355.425	293.903	345.659	319.845	256.446	303.335	305.164	287.216	413.077	247.722	478.634	380.456	315.781	315.27	343.519	336.407
ENSG00000177602	HASPIN	83903	3.49629	5.12e-13	1.76e-11	70.6928	29.378	28.4183	39.5247	16.547	15.1564	39.2756	109.141	17.8714	60.0218	9.2077	56.1644	103.069	36.2521	33.6005	60.3111	3.60522	6.47391	2.35379	4.01317	1.77015	8.7546	2.02187	6.14154	0	3.12051	5.08601	7.96186	1.83209	6.4951	5.26385	0	6.25479	1.44445	1.00383	8.23557	3.10118	6.47638	2.32723	3.65823	2.96045	2.97424	5.40368	2.59439
ENSG00000103187	COTL1	23406	1.92849	5.21e-16	4.23e-14	1638.03	1170.6	1173.17	1645.21	919.542	970.011	1181.9	2922.76	1037.92	2132.54	909.051	1746.71	2671.93	1331.07	1296.12	2646.4	372.78	497.682	211.056	544.453	345.179	337.052	307.324	630.532	243.551	560.132	509.526	369.43	333.44	514.736	414.089	583.844	231.427	541.67	612.336	406.631	320.662	250.96	392.526	311.681	345.386	288.502	561.21	386.565
ENSG00000249859	PVT1	5820	1.64353	3.06e-11	6.99e-10	74.4135	69.3019	83.7977	77.4025	47.2772	42.1012	84.3698	216.278	54.3015	136.814	35.1567	74.6184	86.5467	71.1363	70.7756	137.191	15.863	21.8495	21.9687	18.0593	26.5522	37.2071	54.5904	14.3303	27.2632	20.2833	23.1182	30.2551	47.6343	24.3566	22.81	17.7692	42.3935	32.5002	16.0613	39.119	30.3915	25.096	18.6178	31.4608	23.6836	28.751	20.0708	26.8087
ENSG00000172349	IL16	3603	3.02137	3.48e-16	2.96e-14	572.984	476.074	553.793	550.052	425.495	547.315	858.244	1658.13	389.046	1544.68	341.522	765.441	1056.66	620.39	679.875	1174.41	71.3834	112.484	89.4439	147.149	77.8865	65.6595	78.8529	133.067	38.1684	174.749	73.9784	100.319	161.224	123.407	42.1108	139.615	61.1579	67.167	70.268	72.0613	93.0353	91.4789	113.259	66.5798	64.1431	82.2874	184.497	81.291
ENSG00000005471	ABCB4	5244	2.21636	2.7e-17	3.48e-15	26.0447	24.105	37.1624	32.1138	37.8218	21.8926	56.7314	68.0877	15.8093	55.6084	20.9266	49.7456	59.7959	49.9322	52.1881	63.6249	3.60522	4.04619	7.84596	16.0527	14.1612	6.56595	10.1093	12.2831	7.27018	12.482	6.93547	7.96186	10.9925	16.2377	5.26385	12.6923	7.64474	7.94449	4.01532	13.3828	5.58212	6.47638	14.7391	5.12152	3.94726	6.9399	16.983	19.0256
ENSG00000211699	NA	NA	3.26107	1.9e-17	2.69e-15	17.6732	3.01313	8.01543	11.528	11.8193	25.2607	13.0919	20.0258	5.49889	24.7148	7.53357	20.0587	18.8829	12.9961	11.4385	27.1731	2.16313	4.04619	0	3.34431	3.54029	2.18865	2.02187	0	1.81754	3.12051	0.92473	1.59237	0	0	3.50923	2.53845	0.694976	0.722226	1.00383	3.08834	1.24047	2.42864	1.55149	1.46329	0	0.991414	1.54391	0.864798
ENSG00000100162	CENPM	79019	3.8304	2.02e-10	3.84e-09	27.9051	38.4174	46.6352	31.2904	14.1832	11.7883	66.9139	164.211	12.3725	40.603	12.556	52.1527	100.709	34.8841	49.3285	64.9504	2.16313	4.04619	0.784596	3.34431	3.54029	0	4.04374	4.09436	5.45263	4.68077	0.92473	3.18475	3.66418	1.62377	7.01846	0	2.7799	4.33336	0	1.02945	1.86071	0	13.9634	5.12152	1.97363	3.96566	0	0
ENSG00000140525	FANCI	55215	2.39911	5.25e-09	7.34e-08	129.293	85.8741	75.0536	110.34	78.0074	47.1533	202.196	543.7	52.9268	149.172	33.4825	178.924	247.838	153.217	208.037	249.86	35.3312	56.6467	38.4452	32.7742	23.0119	17.5092	24.2624	32.7549	30.8983	31.2051	31.4408	25.478	14.6567	25.9804	24.5646	32.9999	37.5287	29.6113	31.1187	39.119	39.0748	42.906	83.7803	24.1443	32.5649	30.7338	29.3342	24.2144
ENSG00000085840	ORC1	4998	3.06044	1.08e-08	1.38e-07	21.3939	27.8714	26.2323	24.7029	30.7302	1.68405	51.6401	148.191	10.9978	36.1896	4.18532	48.9433	88.1203	29.4121	45.7539	62.9622	4.32627	7.28315	3.13838	6.01975	3.54029	2.18865	0	6.14154	7.27018	7.80128	5.08601	3.98093	3.66418	6.4951	5.26385	5.07691	3.47488	5.05558	5.01915	13.3828	4.34165	7.28593	13.1876	2.19494	4.93408	3.96566	6.17563	3.45919
ENSG00000065615	CYB5R4	51167	1.15939	4.96e-15	2.99e-13	185.104	144.63	150.107	180.331	153.651	139.776	195.651	349.45	105.166	242.735	106.307	180.528	216.367	162.793	170.862	239.919	83.6412	95.4902	95.7207	86.952	79.6566	65.6595	76.831	104.406	94.5123	81.1333	82.7633	69.2682	80.6119	74.6936	91.24	93.9228	92.4318	59.2226	73.2795	80.2968	70.0866	80.9547	90.7619	67.3114	78.9453	81.296	90.3186	87.3446
ENSG00000115355	CCDC88A	55704	1.26439	7.52e-13	2.5e-11	1126.43	658.368	733.776	1059.76	652.426	451.325	924.431	1656.13	534.079	1071.57	595.152	936.341	1025.97	790.707	877.904	1806.02	372.059	358.493	315.408	471.547	380.582	356.75	297.215	391.011	407.13	319.852	334.29	378.985	366.418	500.122	447.427	428.999	394.051	337.28	378.444	418.985	414.317	406.393	563.965	351.19	315.781	360.875	470.12	421.157
ENSG00000164305	CASP3	836	1.26485	3.1e-17	3.9e-15	392.531	241.05	334.462	289.024	217.475	230.714	271.292	538.694	241.264	407.795	174.946	333.777	434.307	251.029	297.401	436.759	134.835	123.004	109.059	116.382	125.68	113.81	107.159	165.822	125.411	115.459	129.925	129.778	141.071	139.645	112.295	177.692	114.671	127.112	122.467	136.916	120.946	123.051	184.627	140.476	93.7475	123.927	145.899	135.773
ENSG00000158482	NA	NA	3.28731	8.52e-07	7.19e-06	2.79051	6.77954	16.7595	18.9389	11.8193	8.42024	47.2762	117.151	2.74944	35.3069	5.02238	24.0705	25.1772	12.9961	32.8856	44.4049	6.4894	4.04619	6.27677	2.00658	1.77015	2.18865	0	0	0	1.56026	6.01074	3.18475	1.83209	1.62377	3.50923	5.07691	4.16986	3.61113	3.01149	3.08834	3.10118	4.04774	1.55149	1.46329	2.96045	3.96566	3.85977	0.864798
ENSG00000138778	CENPE	1062	3.48252	1.55e-07	1.55e-06	93.947	67.0421	53.922	81.5196	54.3688	26.9448	154.193	543.7	28.1818	82.9713	16.7413	143.62	160.505	101.916	132.972	240.582	15.1419	31.5603	18.0457	14.7149	10.6209	10.9433	12.1312	6.14154	9.08772	18.7231	8.78493	7.96186	7.32836	17.8615	5.26385	5.07691	9.72967	6.50004	5.01915	12.3534	8.68329	13.7623	38.0114	10.243	9.86816	8.92273	13.1232	10.3776
ENSG00000081320	STK17B	9262	2.99059	4.4e-19	1.76e-16	847.384	1153.27	915.945	978.236	827.351	890.861	1301.91	2488.2	511.397	1662.07	339.848	1349.55	1542.89	1113.56	1294.69	1826.57	136.277	122.195	174.18	188.619	107.979	74.4141	109.181	249.756	58.1614	212.195	137.785	105.097	170.384	128.278	145.633	203.076	97.9916	75.1115	122.467	202.801	165.603	116.575	264.528	90.7241	75.9848	134.832	138.952	143.557
ENSG00000106462	EZH2	2146	2.49753	7.06e-09	9.55e-08	217.659	116.759	119.503	175.391	118.193	47.1533	234.199	739.953	58.4257	200.367	56.9203	253.542	328.091	188.101	217.331	491.105	35.3312	82.5424	21.9687	42.8071	21.2418	72.2255	36.3936	8.18872	12.7228	18.7231	50.3978	39.0131	40.306	43.8419	47.3746	35.5383	43.7835	45.5003	38.1455	40.1484	34.1129	43.7156	117.913	42.4355	49.3408	19.8283	43.2294	42.3751
ENSG00000159618	ADGRG5	221188	3.78231	1.58e-11	3.81e-10	170.221	178.528	166.867	224.797	120.557	85.8864	304.022	733.945	38.4922	273.629	71.9875	195.773	376.872	216.829	200.173	554.73	7.93149	6.47391	6.27677	20.0658	23.0119	15.3206	20.2187	16.3774	12.7228	28.0846	18.4946	15.9237	10.9925	21.1091	14.0369	58.3844	10.4246	9.38894	18.0689	12.3534	11.1642	12.1432	24.8238	16.0962	10.855	9.91414	30.8782	14.7016
ENSG00000182183	SHISAL2A	348378	2.81522	4.34e-17	5.18e-15	25.1146	62.5224	42.2632	46.1121	33.094	42.1012	77.8238	89.1147	21.9956	117.396	22.6007	71.409	77.8921	67.7163	67.916	100.077	22.3524	7.28315	3.13838	11.3706	5.31044	4.3773	10.1093	10.2359	5.45263	12.482	10.172	8.75805	12.8246	3.24755	8.77308	10.1538	9.03469	12.2778	9.03446	15.4417	9.92377	6.47638	5.4302	8.77975	0.986816	0.991414	12.3513	6.05359
ENSG00000197993	KEL	3792	2.82427	1.6e-11	3.85e-10	24.1844	22.5985	37.1624	28.8201	35.4579	26.9448	37.0936	130.168	15.1219	56.4911	12.556	60.9785	38.5526	48.5642	64.3415	102.065	9.37358	8.90163	9.41515	9.36406	7.08059	4.3773	10.1093	2.04718	9.08772	3.12051	6.47311	7.96186	5.49627	1.62377	12.2823	2.53845	4.16986	8.66672	4.01532	9.26502	10.544	9.71457	15.5149	6.58481	4.93408	3.96566	3.85977	6.05359
ENSG00000178295	GEN1	348654	1.67756	1.12e-11	2.79e-10	181.383	143.124	148.65	185.272	208.02	112.831	299.658	566.73	127.849	213.607	131.419	230.274	276.163	201.781	258.796	487.128	76.4307	103.583	70.6136	84.9454	65.4954	140.074	84.9185	55.2739	49.0737	68.6513	101.72	64.4911	51.2985	89.3076	85.9762	65.9998	101.467	64.2781	67.2566	68.9729	65.7449	68.002	114.034	81.2127	65.1299	95.1758	80.2832	57.9415
ENSG00000197299	BLM	641	2.84099	2.32e-12	6.77e-11	79.0643	49.7166	64.8521	69.9916	54.3688	33.6809	131.646	250.322	37.1175	137.697	31.8084	104.305	143.196	74.5563	97.942	212.746	12.9788	33.1788	23.5379	14.7149	3.54029	4.3773	2.02187	6.14154	10.9053	18.7231	19.4193	10.3504	12.8246	0	19.3008	10.1538	13.2045	9.38894	7.0268	19.5595	9.92377	19.4291	31.8055	18.2912	17.7627	18.8369	15.4391	15.5664
ENSG00000137812	KNL1	57082	3.34122	9.97e-09	1.29e-07	93.0169	69.3019	56.108	69.9916	59.0965	58.9416	157.83	470.606	16.4967	85.6193	15.0671	121.155	177.027	110.808	165.143	196.177	15.1419	29.9418	18.0457	11.3706	3.54029	6.56595	14.1531	20.4718	14.5404	18.7231	10.6344	11.1466	10.9925	9.74264	7.01846	30.4614	9.03469	7.94449	9.03446	18.53	11.7845	12.9528	30.254	6.58481	6.90771	13.8798	9.26345	9.51278
ENSG00000225783	MIAT	440823	3.40684	5.9e-16	4.67e-14	861.336	225.231	458.337	447.123	212.747	129.672	350.571	654.843	208.958	847.366	227.681	365.871	533.443	385.094	210.182	556.718	28.1207	27.5141	25.1071	50.8335	30.0925	39.3957	46.503	22.519	43.6211	17.1628	29.129	45.3826	45.8022	42.2181	29.8285	38.0768	24.3242	27.4446	52.1991	29.854	22.3285	42.0965	48.0961	24.1443	19.7363	17.8455	64.0722	45.8343
ENSG00000120802	TMPO	7112	1.41261	5.15e-12	1.4e-10	771.11	636.523	584.398	716.385	647.698	503.53	884.428	1957.52	386.297	866.785	369.145	950.783	1121.17	718.203	945.82	1212.19	320.865	331.788	280.885	306.338	230.119	361.127	305.302	382.823	301.712	307.37	307.935	311.309	293.134	295.527	350.923	362.999	365.557	230.39	317.21	327.364	286.549	327.057	491.821	277.294	239.796	397.557	339.66	304.409
ENSG00000237638	NA	NA	5.2712	1.51e-16	1.49e-14	11.162	4.51969	5.8294	9.05774	9.45544	3.36809	5.8186	18.0232	2.74944	19.4188	5.02238	10.4305	9.44146	4.10402	7.14905	8.61587	0	0	0	0	0	0	0	0	0	1.56026	0	0	0	0	0	2.53845	0	0	0	1.02945	0	0.809547	0	0	0	0	1.54391	0
ENSG00000182487	NCF1B	654816	3.78682	8.66e-16	6.41e-14	73.4833	73.0683	75.0536	97.1648	75.6435	67.3619	161.466	284.366	33.6807	188.892	55.2462	144.423	204.565	93.7084	152.275	216.722	12.2578	6.47391	5.49217	11.3706	12.391	4.3773	8.08747	12.2831	1.81754	14.0423	5.08601	7.96186	10.9925	8.11887	3.50923	17.7692	2.08493	2.16668	5.01915	7.20613	9.30353	5.66683	16.2906	8.77975	3.94726	3.96566	13.1232	9.51278
ENSG00000028277	POU2F2	5452	4.52409	4.61e-14	2.07e-12	621.353	646.316	814.659	909.891	730.433	471.533	1311.37	3069.95	428.913	1571.16	427.739	1338.32	1975.63	973.336	1082.37	2538.37	31.726	29.1326	18.0457	58.1909	53.1044	45.9617	32.3499	53.2267	29.0807	90.4948	31.4408	32.6436	80.6119	38.9706	45.62	76.1536	25.7141	41.1669	40.1532	68.9729	53.9605	24.2864	65.1624	43.8988	30.5913	28.751	98.8101	62.2655
ENSG00000134602	STK26	51765	1.96363	3.37e-15	2.14e-13	92.0867	125.045	99.0998	142.454	144.196	129.672	143.283	275.355	46.7405	233.908	49.3867	184.54	177.814	119.7	122.964	247.872	23.0734	39.6527	33.7376	41.4694	19.4716	35.0184	32.3499	63.4626	19.993	34.3256	40.2257	42.1979	49.4664	55.2083	38.6016	65.9998	40.3086	23.8335	50.1915	36.0306	31.0118	40.4774	43.4416	32.9241	26.644	21.8111	47.0892	37.1863
ENSG00000050438	SLC4A8	9498	2.77936	1.6e-08	1.99e-07	43.7179	39.9239	42.9918	43.6418	42.5495	28.6288	90.1884	258.333	18.5587	64.4351	8.37063	81.8396	112.511	54.7202	67.2011	165.027	19.4682	10.5201	10.1997	16.0527	12.391	13.1319	14.1531	8.18872	1.81754	10.9218	11.5591	7.16568	12.8246	17.8615	14.0369	5.07691	13.8995	11.5556	7.0268	10.2945	13.0249	12.1432	13.1876	21.2177	11.8418	11.897	15.4391	13.8368
ENSG00000205045	SLFN12L	100506736	3.20591	1.28e-14	6.77e-13	96.7375	21.0919	34.2477	54.3464	28.3663	25.2607	37.0936	72.0928	15.1219	109.451	22.6007	43.3268	71.5978	51.3002	25.7366	70.9153	3.60522	2.42772	7.06136	8.6952	1.77015	4.3773	0	6.14154	1.81754	7.80128	2.77419	6.36949	16.4888	6.4951	7.01846	2.53845	4.16986	5.77781	2.00766	2.05889	7.44282	4.85728	9.30892	2.19494	3.94726	10.9056	7.71954	5.18879
ENSG00000124191	TOX2	84969	2.21367	2.42e-11	5.63e-10	128.363	131.071	130.433	138.336	104.01	138.092	150.556	530.683	70.7982	282.455	62.7798	214.227	287.965	186.733	199.459	326.74	54.7994	36.4158	74.5366	35.4496	40.7134	41.5844	38.4155	38.8964	30.8983	40.5667	31.4408	53.3445	53.1306	42.2181	42.1108	38.0768	36.1388	33.2224	32.1225	31.9128	46.5176	20.2387	50.4233	32.9241	54.2749	23.7939	42.4575	47.5639
ENSG00000265206	NA	NA	4.079	1.28e-13	5.07e-12	133.014	112.239	169.053	147.394	125.285	107.779	385.482	591.762	79.7339	319.528	162.39	229.472	341.466	190.153	136.547	520.929	7.93149	5.66467	6.27677	20.7347	28.3224	13.1319	14.1531	10.2359	7.27018	20.2833	9.2473	14.3314	25.6492	14.614	24.5646	25.3845	8.33971	7.94449	15.0574	11.3239	15.5059	8.09547	17.0663	4.38988	12.8286	6.9399	16.211	16.4312
ENSG00000198106	NA	NA	3.97984	1.01e-09	1.67e-08	3.72067	23.3517	33.5191	21.4092	35.4579	13.4724	58.186	147.19	9.62305	32.6589	6.69651	60.9785	64.5167	28.7281	45.039	82.1822	5.04731	0.809239	1.56919	7.35747	0	8.7546	2.02187	0	0	3.12051	4.62365	6.36949	1.83209	3.24755	3.50923	0	2.7799	2.88891	2.00766	6.17668	2.48094	1.61909	3.87872	2.19494	0	1.98283	0.771954	3.45919
ENSG00000279369	NA	NA	3.02419	4e-17	4.81e-15	26.9749	27.8714	31.333	34.5841	18.9109	21.8926	48.0035	71.0915	16.4967	80.3233	27.6231	33.6986	53.5016	31.4641	30.026	58.9856	1.44209	7.28315	3.13838	13.3772	3.54029	6.56595	2.02187	10.2359	9.08772	9.36154	3.69892	5.5733	3.66418	8.11887	0	0	3.47488	5.05558	4.01532	2.05889	5.58212	3.23819	4.65446	4.38988	3.94726	1.98283	6.94758	0.864798
ENSG00000051341	POLQ	10721	4.17012	1.87e-10	3.58e-09	49.2989	31.6378	27.6897	44.4653	11.8193	13.4724	74.1872	194.25	8.24833	63.5525	7.53357	78.6302	82.6128	55.4042	72.9203	106.704	0.721045	12.1386	0.784596	2.00658	3.54029	8.7546	4.04374	4.09436	1.81754	1.56026	4.16128	3.18475	1.83209	1.62377	5.26385	2.53845	2.08493	2.16668	1.00383	5.14723	1.86071	2.42864	11.6361	0.731646	3.94726	1.98283	4.63172	0.864798
ENSG00000101109	STK4	6789	1.57665	3.1e-17	3.9e-15	807.386	645.563	669.653	741.088	569.69	708.984	964.434	1500.93	450.221	1382.27	385.886	839.257	1001.58	857.739	903.64	1275.81	348.986	310.748	356.991	363.192	191.176	240.752	246.668	417.625	239.916	396.305	279.731	311.309	318.783	266.299	314.076	309.691	312.044	256.39	255.976	305.746	313.839	345.677	393.302	338.02	287.164	286.519	316.501	280.195
ENSG00000184922	FMNL1	752	2.51695	4.01e-20	4.13e-17	705.998	482.854	503.515	786.376	574.418	508.582	719.325	1263.63	386.297	1220.74	477.963	619.413	1026.76	582.086	527.6	1076.32	105.994	67.9761	95.7207	165.878	169.934	124.753	141.531	135.114	79.972	168.508	105.882	104.3	166.72	133.149	92.9947	177.692	79.9223	126.39	99.3791	109.121	114.744	125.48	195.487	125.843	84.8662	78.3217	141.268	143.557
ENSG00000247774	PCED1B-AS1	100233209	3.72046	6.26e-17	7.05e-15	227.891	163.462	157.394	187.742	137.104	133.04	248.018	512.66	114.789	431.627	123.885	256.752	295.832	175.789	150.845	451.339	11.5367	8.09239	7.06136	24.079	26.5522	10.9433	12.1312	26.6133	5.45263	26.5244	11.5591	13.5352	18.3209	19.4853	24.5646	32.9999	12.5096	9.38894	12.046	23.6773	11.7845	12.9528	27.151	14.6329	9.86816	10.9056	23.9306	14.7016
ENSG00000142945	KIF2C	11004	2.05533	3.95e-08	4.48e-07	70.6928	66.2888	63.3948	62.5807	66.1881	26.9448	136.737	367.473	43.3037	66.2005	23.4378	124.364	163.652	101.232	122.964	161.713	28.1207	47.7451	28.2455	24.079	19.4716	32.8298	28.3062	38.8964	39.986	28.0846	17.5699	31.0513	31.1455	24.3566	19.3008	7.61536	34.7488	26.7224	17.0651	26.7656	23.5689	27.5246	31.8055	22.681	9.86816	13.8798	28.5623	31.9975
ENSG00000143799	PARP1	142	1.22307	1.36e-10	2.7e-09	1098.53	1090.75	1128.72	1150.33	1170.11	1044.11	1826.31	3663.72	871.574	1894.22	830.367	1855.83	2092.86	1353.64	1731.5	2708.7	719.603	678.951	772.827	656.153	674.426	499.012	556.014	882.335	734.288	945.515	650.547	728.511	610.086	722.58	610.606	776.767	623.394	630.504	677.585	733.995	787.699	677.591	630.679	733.841	766.756	692.007	705.566	641.68
ENSG00000148204	CRB2	286204	1.98513	3.32e-16	2.86e-14	25.1146	40.6772	39.3485	54.3464	49.6411	38.7331	53.0948	81.1044	21.3082	65.3178	27.6231	34.501	89.6939	62.9282	47.8987	58.9856	12.9788	8.09239	5.49217	10.0329	14.1612	17.5092	10.1093	4.09436	12.7228	14.0423	6.01074	9.55424	12.8246	12.9902	17.5462	15.2307	7.64474	10.8334	12.046	24.7067	8.68329	8.09547	7.75743	11.7063	8.88135	17.8455	16.211	6.05359
ENSG00000112297	CRYBG1	202	1.62665	1.97e-18	5.25e-16	636.235	638.783	582.94	554.169	420.767	483.321	565.132	970.249	235.765	1011.54	277.905	644.286	915.035	619.706	592.656	774.103	223.524	204.737	175.75	225.406	178.785	183.847	171.859	235.426	196.295	244.96	223.785	207.008	181.377	181.863	180.725	263.999	209.188	182.723	236.904	215.154	175.527	184.577	352.963	286.074	175.653	157.635	191.445	227.442
ENSG00000129810	SGO1	151648	3.26566	2.83e-09	4.21e-08	16.743	23.3517	16.0309	19.7623	4.72772	8.42024	35.6389	98.1263	9.62305	22.0668	8.37063	28.0822	47.2073	21.2041	38.6049	65.6132	1.44209	12.1386	4.70758	3.34431	0	0	4.04374	2.04718	1.81754	6.24102	2.31182	3.98093	1.83209	6.4951	5.26385	5.07691	2.7799	2.88891	2.00766	1.02945	0.620235	4.04774	9.30892	2.19494	1.97363	0.991414	3.08782	2.59439
ENSG00000132819	RBM38	55544	1.75209	8.43e-14	3.54e-12	227.891	361.575	361.423	297.258	248.205	298.076	445.851	923.189	246.075	503.124	179.969	410	576.716	316.009	397.487	592.507	110.32	87.3978	80.8134	107.687	93.8178	118.187	137.487	155.586	92.6948	165.387	105.882	127.39	133.742	113.664	75.4485	129.461	75.0574	103.278	132.505	167.8	112.263	89.0502	119.464	92.919	115.457	98.15	116.565	89.0742
ENSG00000135426	TESPA1	9840	3.35836	1.68e-16	1.6e-14	145.106	100.186	124.603	146.571	146.559	129.672	197.833	456.588	88.6696	360.131	75.3357	219.041	265.148	190.153	195.884	302.881	22.3524	12.1386	11.7689	24.079	33.6328	6.56595	4.04374	40.9436	12.7228	37.4461	18.4946	19.9047	20.153	16.2377	26.3192	17.7692	16.6794	14.4445	11.0421	10.2945	18.6071	21.8578	15.5149	14.6329	12.8286	14.8712	19.2988	23.3496
ENSG00000143228	NUF2	83540	3.55963	4.5e-08	5.04e-07	38.1369	42.9371	30.6044	39.5247	30.7302	25.2607	77.0965	273.352	10.9978	54.7257	8.37063	69.8043	120.379	49.2482	71.4905	113.995	7.21045	22.6587	1.56919	9.36406	3.54029	4.3773	4.04374	2.04718	12.7228	10.9218	2.31182	2.38856	3.66418	3.24755	8.77308	5.07691	4.86483	6.50004	3.01149	11.3239	4.96188	2.42864	23.2723	4.38988	2.96045	1.98283	6.17563	4.32399
ENSG00000165490	DDIAS	220042	2.93954	6.51e-14	2.81e-12	25.1146	24.8583	18.9456	28.8201	21.2747	18.5245	36.3663	83.107	8.93569	36.1896	13.393	38.5127	45.6337	34.2001	37.1751	72.9036	3.60522	9.71087	4.70758	4.01317	5.31044	10.9433	4.04374	4.09436	1.81754	7.80128	4.16128	3.98093	5.49627	4.87132	7.01846	2.53845	1.38995	2.16668	3.01149	8.23557	4.96188	3.23819	11.6361	3.65823	4.93408	0.991414	2.31586	3.45919
ENSG00000211751	NA	NA	3.59604	8.53e-18	1.46e-15	563.682	334.457	332.276	430.654	359.307	328.389	439.305	755.973	225.454	1205.73	343.196	533.562	579.076	425.45	242.353	703.851	22.3524	15.3755	10.9843	70.8993	53.1044	37.2071	12.1312	77.7929	29.0807	99.8564	20.3441	31.8475	47.6343	42.2181	36.8469	111.692	17.3744	18.0557	13.0498	47.3545	26.6701	24.2864	25.5995	25.6076	33.5518	16.854	40.1416	35.4567
ENSG00000179583	CIITA	4261	3.31465	6.62e-19	2.38e-16	3145.83	994.332	1299.96	2541.11	1389.95	747.717	2208.16	2906.74	690.798	2121.95	853.805	1774.79	2912.69	2035.59	1457.69	3335.01	193.24	120.577	100.428	294.968	217.728	142.262	218.362	204.718	178.119	229.358	142.871	132.167	382.907	157.506	282.493	360.46	122.316	178.39	241.923	129.71	235.069	174.862	416.574	187.301	142.102	109.056	326.536	262.034
ENSG00000136279	DBNL	28988	0.623617	7.55e-13	2.51e-11	1088.3	1218.06	1116.33	1195.62	1025.92	1052.53	1289.55	1970.54	1088.09	1733.57	1018.71	1320.67	1664.84	1346.8	1242.51	1655.57	819.828	789.817	809.703	922.36	1033.77	932.365	883.556	773.834	939.671	844.098	779.085	891.729	917.876	883.333	779.05	832.612	750.574	975.728	846.228	818.41	916.708	825.738	903.741	752.864	947.344	781.234	916.309	774.859
ENSG00000282851	BISPR	105221694	2.29277	1.4e-14	7.24e-13	76.2738	28.6247	42.2632	60.1104	44.9134	28.6288	53.0948	130.168	26.8071	103.273	50.2238	68.1996	77.8921	54.7202	43.6092	100.077	6.4894	16.1848	7.06136	14.7149	10.6209	15.3206	14.1531	12.2831	1.81754	6.24102	11.0968	11.1466	18.3209	14.614	7.01846	17.7692	12.5096	6.50004	16.0613	11.3239	14.2654	8.90502	13.1876	6.58481	8.88135	7.93131	20.8428	16.4312
ENSG00000136490	LIMD2	80774	3.7861	5.38e-19	2.13e-16	548.799	587.56	594.599	682.624	593.329	584.364	873.518	1757.26	336.807	1409.63	374.167	864.932	1293.48	766.767	700.607	1157.84	33.1681	23.4679	31.3838	90.2963	77.8865	32.8298	40.4374	90.0759	39.986	145.104	31.4408	48.5674	69.6194	60.0796	57.9023	98.9997	27.1041	52.7225	52.1991	63.8257	56.4414	42.906	83.0045	29.9975	47.3672	20.8197	90.3186	51.0231
ENSG00000198624	CCDC69	26112	2.11696	2.3e-14	1.12e-12	529.266	453.476	592.413	577.225	510.594	410.907	795.694	1642.11	267.383	1039.79	324.781	736.556	1094.42	665.535	684.164	943.77	129.067	122.195	136.52	187.95	146.922	234.186	153.662	217.001	105.418	204.394	114.666	180.734	177.713	118.536	108.786	261.461	117.451	124.223	143.548	99.8563	161.881	164.338	87.659	165.352	175.653	121.944	255.517	177.284
ENSG00000266094	RASSF5	83593	1.78444	2.83e-17	3.61e-15	614.841	549.143	466.352	702.386	546.052	655.094	730.962	1337.72	378.049	1100.69	441.97	673.17	997.648	586.19	560.486	1048.49	186.03	137.571	119.259	201.996	200.027	238.563	246.668	262.039	145.404	277.726	196.043	210.989	199.698	237.071	129.842	342.691	240.462	228.946	246.942	245.008	200.956	178.1	282.371	250.955	171.706	169.532	178.321	204.092
ENSG00000144354	CDCA7	83879	4.87123	1.68e-08	2.08e-07	79.0643	133.331	71.4102	111.987	87.4628	33.6809	288.748	817.052	39.8669	148.289	13.393	263.17	309.995	186.049	280.243	451.339	5.04731	6.47391	7.06136	6.68861	3.54029	2.18865	8.08747	10.2359	7.27018	24.9641	6.47311	2.38856	5.49627	6.4951	19.3008	15.2307	2.7799	4.33336	3.01149	4.11779	6.20235	6.47638	19.3936	3.65823	6.90771	2.97424	6.94758	5.18879
ENSG00000138160	KIF11	3832	1.96013	9.2e-08	9.57e-07	146.036	134.084	112.945	167.98	139.468	75.7821	287.294	803.034	60.4878	175.652	64.4539	278.415	341.466	160.057	261.655	380.424	65.6151	84.1608	48.645	68.8927	46.0238	94.112	48.5248	49.1323	38.1684	59.2897	65.6558	62.8987	40.306	56.8321	107.032	53.3075	53.5132	81.6116	52.1991	60.7374	63.264	68.8115	106.277	87.0659	59.209	60.4763	45.5453	56.2119
ENSG00000151725	CENPU	79682	2.36728	1.76e-07	1.74e-06	76.2738	34.651	40.0771	62.5807	52.0049	20.2086	64.0046	288.371	24.745	48.547	19.2525	82.6419	181.748	51.9842	107.951	161.051	12.9788	36.4158	16.4765	21.4036	17.7015	13.1319	12.1312	6.14154	14.5404	9.36154	15.258	14.3314	12.8246	29.2279	24.5646	15.2307	11.1196	21.6668	8.03063	21.6184	11.7845	10.5241	46.5446	16.0962	15.7891	9.91414	20.0708	15.5664
ENSG00000092929	UNC13D	201294	2.14273	1.73e-16	1.64e-14	466.945	269.675	416.802	404.304	281.299	272.816	416.03	690.89	217.206	882.673	243.585	378.709	621.563	371.413	309.554	605.099	78.5939	59.8837	91.7977	143.136	123.91	129.13	123.334	51.1795	76.3369	73.332	87.8493	105.097	164.888	86.06	68.43	98.9997	56.2931	109.056	76.291	127.651	109.161	94.7171	200.917	87.0659	78.9453	73.3647	128.916	114.153
ENSG00000093009	CDC45	8318	3.63835	9.94e-09	1.29e-07	19.5335	25.6116	21.8603	22.2326	23.6386	11.7883	45.8215	159.205	9.62305	45.899	6.69651	49.7456	107.003	34.8841	52.903	76.8801	2.16313	16.1848	3.13838	2.67545	1.77015	0	6.0656	4.09436	1.81754	1.56026	1.84946	2.38856	7.32836	6.4951	1.75462	0	4.86483	1.44445	4.01532	3.08834	7.44282	1.61909	12.4119	1.46329	3.94726	0.991414	1.54391	1.7296
ENSG00000166851	PLK1	5347	2.29273	4.62e-08	5.15e-07	64.1816	62.5224	61.9374	93.8711	73.2797	37.049	181.104	488.629	52.9268	125.34	41.8532	171.703	226.595	109.44	191.595	199.491	25.2366	51.7913	16.4765	37.4562	31.8626	37.2071	44.4811	10.2359	50.8913	14.0423	26.8172	38.2169	23.8172	27.6042	33.3377	12.6923	19.4593	44.0558	32.1225	22.6478	31.0118	27.5246	47.3203	31.4608	20.7231	20.8197	30.8782	35.4567
ENSG00000143119	CD53	963	4.02095	3.83e-18	8.2e-16	1281.77	1021.45	993.184	1168.45	813.168	682.039	1339.01	3063.94	663.991	2309.96	510.609	1659.26	2144.79	1346.8	1301.84	2409.13	76.4307	33.1788	46.2912	115.044	72.576	43.773	26.2843	176.058	32.7158	160.706	53.172	60.5102	122.75	108.793	59.6569	147.23	38.9187	34.6669	31.1187	77.2085	70.7068	67.1924	132.652	65.1165	48.354	44.6136	137.408	76.1022
ENSG00000174500	GCSAM	257144	2.65176	1.26e-10	2.52e-09	66.9721	212.426	132.619	141.63	106.374	84.2024	162.921	622.802	87.2948	161.529	51.0609	288.845	351.694	186.049	298.116	253.174	35.3312	38.0342	30.5992	33.4431	12.391	59.0936	22.2405	36.8492	36.3509	35.8859	59.6451	19.1085	23.8172	30.8517	28.0739	60.9229	34.7488	17.3334	27.1034	27.7951	22.9487	46.1442	42.6659	21.9494	13.8154	12.8884	29.3342	33.7271
ENSG00000267121	LOC339192	339192	2.78384	5.26e-18	1.02e-15	207.428	164.969	120.231	220.679	139.468	117.883	188.377	374.482	101.042	352.187	123.048	133.992	296.619	216.145	140.121	341.984	19.4682	11.3293	26.6763	36.7874	40.7134	35.0184	26.2843	10.2359	18.1754	15.6026	18.0322	25.478	25.6492	21.1091	33.3377	50.7691	16.6794	35.3891	14.0536	32.9423	22.9487	28.3342	70.5926	40.9722	31.5781	14.8712	44.7733	39.7807
ENSG00000152213	ARL11	115761	2.6783	1.08e-14	5.79e-13	42.7878	29.378	53.922	74.1088	44.9134	38.7331	61.0953	131.169	19.2461	78.5579	21.7636	72.2114	132.18	52.6682	70.7756	85.496	18.0261	9.71087	6.27677	10.7018	7.08059	8.7546	0	20.4718	9.08772	14.0423	9.2473	7.16568	7.32836	22.7328	10.5277	27.923	6.25479	10.8334	4.01532	10.2945	9.92377	1.61909	19.3936	7.31646	5.9209	0.991414	9.26345	6.91839
ENSG00000153898	MCOLN2	255231	3.89554	3.6e-11	8.11e-10	151.617	97.1734	88.8984	143.277	35.4579	74.0981	210.197	528.681	50.8647	177.417	53.5721	185.343	247.838	113.544	170.862	386.389	2.16313	17.8033	0.784596	22.0724	15.9313	19.6979	2.02187	12.2831	3.63509	9.36154	12.9462	15.1275	7.32836	9.74264	12.2823	15.2307	11.1196	0.722226	3.01149	19.5595	1.86071	12.9528	10.0847	1.46329	9.86816	12.8884	25.4745	18.1608
ENSG00000124203	ZNF831	128611	3.60757	5.95e-15	3.45e-13	187.894	199.62	143.549	196.8	96.9183	154.932	184.741	368.474	112.727	598.452	64.4539	192.564	302.914	228.457	145.126	320.776	12.2578	12.1386	10.9843	32.7742	23.0119	15.3206	14.1531	51.1795	3.63509	34.3256	15.258	28.6627	34.8097	11.3664	14.0369	30.4614	6.94976	18.7779	24.0919	9.26502	20.4678	8.09547	6.98169	14.6329	11.8418	10.9056	33.194	22.4848
ENSG00000074966	TXK	7294	2.3593	2.32e-08	2.78e-07	62.3213	135.591	75.0536	43.6418	37.8218	47.1533	57.4587	110.142	43.3037	331.885	24.2748	72.2114	95.9882	134.749	47.8987	112.669	18.7472	13.7571	23.5379	16.7215	7.08059	24.0752	40.4374	12.2831	19.993	24.9641	13.4086	8.75805	21.9851	11.3664	14.0369	17.7692	18.7644	12.2778	19.0728	18.53	17.9868	29.1437	45.7688	21.9494	15.7891	27.7596	17.7549	10.3776
ENSG00000009790	TRAF3IP3	80342	3.89858	8.43e-16	6.28e-14	341.372	257.622	322.803	386.189	364.035	336.809	517.128	1103.42	145.033	983.298	205.918	501.468	558.62	443.918	378.185	886.11	23.7945	10.5201	20.3995	58.1909	38.9432	30.6411	14.1531	34.8021	16.3579	39.0064	15.7204	39.8093	75.1156	37.3468	21.0554	81.2305	11.1196	15.1668	8.03063	37.0601	29.7713	25.9055	43.4416	15.3646	22.6968	15.8626	64.8441	40.6455
ENSG00000112303	VNN2	8875	4.99148	1.81e-09	2.81e-08	100.458	78.3413	102.743	145.747	99.2821	47.1533	206.56	685.883	59.113	196.836	45.2014	193.366	319.436	132.697	163.713	487.791	3.60522	7.28315	10.1997	6.01975	3.54029	2.18865	2.02187	6.14154	9.08772	6.24102	3.23655	3.18475	7.32836	9.74264	5.26385	7.61536	0.694976	1.44445	5.01915	8.23557	6.20235	4.85728	5.4302	10.243	0	6.9399	19.2988	7.78318
ENSG00000110934	BIN2	51411	3.20816	4.42e-20	4.13e-17	469.735	268.922	239.006	371.367	262.389	207.138	298.931	624.804	195.211	603.748	217.636	363.464	617.629	342.685	244.498	599.797	28.8418	19.4217	21.1841	60.8664	56.6447	15.3206	26.2843	73.6985	23.6281	51.4884	24.043	34.236	65.9552	42.2181	26.3192	86.3074	21.5443	18.0557	23.0881	20.5889	34.7332	37.2392	58.9565	29.9975	23.6836	20.8197	53.2648	41.5103
ENSG00000048740	CELF2	10659	1.46187	2.1e-17	2.9e-15	932.959	928.797	657.265	825.078	614.604	643.306	692.414	1074.38	590.443	1347.84	409.324	657.926	1044.07	803.703	596.231	1051.14	284.813	247.627	396.221	341.788	226.579	297.656	283.062	376.681	225.376	304.25	271.408	267.519	316.951	266.299	329.868	426.46	280.77	202.946	297.133	245.008	264.84	246.102	312.624	273.636	315.781	275.613	323.449	265.493
ENSG00000162144	CYB561A3	220002	0.929871	8.34e-12	2.13e-10	274.4	265.155	281.269	385.366	304.938	360.386	453.124	742.957	230.953	442.219	270.371	404.384	541.31	350.209	427.513	554.73	206.219	219.304	212.626	246.81	261.982	223.242	222.405	202.671	210.835	277.726	210.376	201.435	199.698	202.972	143.879	177.692	195.288	270.835	192.735	222.36	220.184	186.196	209.451	189.496	235.849	215.137	190.673	209.281
ENSG00000185668	POU3F1	5453	4.23953	1.16e-11	2.89e-10	17.6732	13.5591	23.3176	18.1155	9.45544	11.7883	16.0012	83.107	10.9978	44.1337	5.85944	32.0939	38.5526	32.8321	21.4472	60.3111	0.721045	0	2.35379	1.33772	5.31044	2.18865	2.02187	0	0	3.12051	1.38709	0.796186	1.83209	3.24755	0	0	0.694976	0.722226	2.00766	2.05889	0.620235	0.809547	1.55149	0.731646	0.986816	0.991414	2.31586	0
ENSG00000139626	ITGB7	3695	2.29521	1.01e-16	1.05e-14	146.967	110.732	129.704	152.335	148.923	154.932	127.282	266.343	62.5499	325.706	79.521	130.783	195.124	106.704	82.2141	181.596	32.447	17.8033	27.4609	40.8005	30.0925	28.4525	52.5686	36.8492	27.2632	34.3256	36.0645	26.2742	38.4739	19.4853	26.3192	32.9999	25.7141	28.1668	34.1302	39.119	21.7082	26.7151	72.1441	27.8025	29.6045	24.7854	29.3342	25.0792
ENSG00000225889	NA	NA	3.0206	6.17e-09	8.49e-08	47.4386	44.4436	33.5191	47.759	44.9134	8.42024	48.0035	188.242	28.8692	109.451	20.0895	69.002	76.3185	38.9882	40.7496	195.514	15.863	12.9478	9.41515	10.0329	10.6209	0	6.0656	2.04718	5.45263	1.56026	4.62365	8.75805	5.49627	9.74264	7.01846	7.61536	3.47488	7.94449	6.02298	8.23557	10.544	5.66683	14.7391	14.6329	4.93408	12.8884	10.8074	8.64798
ENSG00000186469	GNG2	54331	1.89737	3.62e-15	2.25e-13	281.841	198.113	228.075	314.551	222.203	193.665	298.203	590.761	106.541	413.974	159.042	365.871	384.74	268.129	291.681	556.055	73.5466	54.219	76.8904	99.6603	92.0477	50.339	76.831	151.491	67.2492	95.1756	76.2902	100.319	86.1082	103.922	117.559	101.538	80.6172	55.6114	69.2642	86.4735	74.4282	59.9065	125.67	73.1646	78.9453	64.4419	114.249	75.2375
ENSG00000182866	LCK	3932	3.84435	8.89e-19	2.93e-16	414.855	265.909	362.152	405.128	323.849	390.699	432.759	941.212	233.015	904.74	252.793	690.02	713.617	367.993	363.887	856.285	22.3524	5.66467	14.1227	40.8005	42.4835	35.0184	22.2405	61.4154	25.4456	62.4102	17.1075	38.2169	45.8022	34.0993	28.0739	71.0767	20.8493	24.5557	21.0804	27.7951	18.6071	21.0482	38.0114	19.7544	17.7627	14.8712	48.6331	41.5103
ENSG00000157456	CCNB2	9133	3.15332	9.78e-08	1.01e-06	48.3688	59.5093	53.922	72.4619	56.7327	15.1564	127.282	459.592	37.8049	90.9153	21.7636	151.644	199.844	81.3963	124.394	190.212	7.93149	58.2652	10.9843	16.0527	14.1612	13.1319	12.1312	8.18872	7.27018	17.1628	13.8709	7.16568	12.8246	21.1091	10.5277	12.6923	9.03469	15.1668	8.03063	17.5006	9.30353	8.90502	31.8055	10.243	20.7231	9.91414	10.8074	12.1072
ENSG00000004468	CD38	952	3.18717	2.69e-13	9.76e-12	639.956	223.725	221.517	368.074	196.2	151.564	433.486	1101.42	109.29	653.178	161.553	412.407	663.263	361.153	366.032	654.806	47.5889	55.8375	33.7376	76.2502	49.5641	70.0368	36.3936	57.321	45.4386	57.7295	59.6451	97.1347	69.6194	45.4657	61.4116	38.0768	21.5443	39.7224	41.157	33.9717	41.5558	21.0482	24.048	23.4127	32.5649	59.4849	57.8965	100.317
ENSG00000257027	NA	NA	1.79449	6.06e-16	4.77e-14	51.1593	26.3649	41.5345	45.2887	52.0049	55.5736	40.7302	74.0954	20.6208	97.9767	27.6231	60.9785	62.9431	57.4562	44.3241	73.5663	18.7472	8.90163	10.1997	10.0329	8.85074	24.0752	24.2624	18.4246	9.08772	10.9218	22.1935	16.7199	21.9851	11.3664	14.0369	22.8461	13.8995	17.3334	14.0536	8.23557	10.544	12.1432	37.2357	17.5595	11.8418	14.8712	13.8952	13.8368
ENSG00000048462	TNFRSF17	608	2.97465	3.8e-13	1.35e-11	140.455	44.4436	86.7124	68.3447	47.2772	31.9969	48.7308	134.173	31.6186	239.204	91.2399	104.305	112.511	67.0323	36.4602	111.344	8.65254	9.71087	3.92298	6.01975	15.9313	15.3206	22.2405	6.14154	7.27018	12.482	10.6344	12.739	14.6567	8.11887	8.77308	10.1538	6.94976	8.66672	30.1149	11.3239	13.6452	12.9528	15.5149	11.7063	9.86816	16.854	20.8428	13.8368
ENSG00000242574	HLA-DMB	3109	1.92709	1.52e-15	1.06e-13	1528.27	694.526	824.132	1274.67	990.458	612.993	1183.36	2138.75	676.363	1284.29	929.14	1193.09	1836.36	948.712	1088.8	1945.86	416.043	164.276	200.857	275.571	261.982	172.903	238.58	331.643	319.888	404.106	254.763	271.5	337.104	344.24	378.997	406.152	314.824	208.001	263.003	225.449	240.651	282.532	300.988	222.42	303.939	208.197	288.711	300.085
ENSG00000154839	SKA1	220134	3.55047	2.17e-09	3.31e-08	22.324	20.3386	7.28675	22.2326	11.8193	6.73619	39.2756	105.135	9.62305	22.0668	8.37063	48.1409	62.9431	25.9921	36.4602	74.2291	2.88418	13.7571	3.13838	4.01317	0	2.18865	2.02187	4.09436	5.45263	3.12051	2.31182	2.38856	1.83209	3.24755	3.50923	2.53845	1.38995	2.16668	2.00766	5.14723	0.620235	1.61909	7.75743	0.731646	2.96045	1.98283	1.54391	0.864798
ENSG00000100060	MFNG	4242	1.99642	8.53e-18	1.46e-15	183.243	139.357	165.409	202.564	141.832	176.825	228.38	363.468	143.658	416.622	120.537	202.192	312.355	227.089	215.901	284.987	44.7048	50.9821	43.9374	83.6077	63.7253	67.8482	42.4592	53.2267	39.986	85.8141	49.9354	64.4911	58.6268	53.5845	40.3562	88.8458	39.6136	49.8336	55.2106	32.9423	72.5675	42.0965	52.7505	48.2886	52.3013	36.6823	84.9149	59.6711
ENSG00000172794	RAB37	326624	3.18088	3.03e-17	3.85e-15	101.388	76.0815	100.557	121.868	96.9183	99.3588	149.102	286.369	51.5521	287.751	77.8469	156.458	195.124	134.065	124.394	220.036	15.1419	10.5201	7.84596	27.4233	15.9313	17.5092	10.1093	18.4246	7.27018	23.4038	12.9462	19.1085	25.6492	11.3664	8.77308	25.3845	10.4246	10.8334	6.02298	18.53	11.1642	17.0005	15.5149	13.1696	11.8418	12.8884	30.1062	17.296
ENSG00000186517	ARHGAP30	257106	3.27364	1.22e-19	7.74e-17	971.096	598.859	713.373	982.353	716.25	730.876	1033.53	1948.51	454.346	1737.1	537.395	1088.79	1592.46	831.747	795.69	1509.77	72.8255	60.6929	71.3982	171.897	134.531	76.6028	74.8091	161.727	49.0737	168.508	61.4945	105.893	122.75	139.645	73.6939	218.307	50.7333	67.8893	64.2451	109.121	89.9341	81.7643	148.943	70.9697	79.9321	64.4419	179.093	106.37
ENSG00000068489	PRR11	55771	2.22847	3.49e-10	6.3e-09	53.0196	39.9239	52.4646	79.8728	56.7327	28.6288	99.6436	253.326	25.4324	89.15	25.949	86.6536	153.424	84.8163	87.2184	134.54	33.1681	28.3234	11.7689	17.3904	19.4716	8.7546	14.1531	28.6605	16.3579	34.3256	15.7204	24.6818	20.153	14.614	15.7915	27.923	20.8493	16.6112	20.0766	25.7362	20.4678	21.8578	33.357	22.681	7.89453	23.7939	14.6671	13.8368
ENSG00000075884	ARHGAP15	55843	2.26286	1.67e-16	1.6e-14	167.43	204.139	181.44	218.209	148.923	146.512	186.923	372.48	121.663	450.163	111.329	241.507	295.832	177.841	167.288	335.356	35.3312	28.3234	21.9687	72.237	54.8746	48.1503	36.3936	73.6985	19.993	67.091	35.6021	38.2169	31.1455	74.6936	31.5831	48.2306	29.884	26.0001	39.1493	39.119	49.6188	29.9533	45.7688	33.6557	21.71	27.7596	76.4234	48.4287
ENSG00000163013	FBXO41	150726	2.10236	1.49e-14	7.65e-13	182.313	137.851	150.836	190.212	165.47	94.3066	234.199	302.389	59.113	355.717	93.7511	173.307	339.893	157.321	145.841	261.127	42.5416	25.0864	54.9217	54.8466	40.7134	48.1503	32.3499	24.5662	41.8035	45.2474	36.0645	50.1597	36.6418	87.6838	21.0554	58.3844	41.6986	18.7779	72.2757	20.5889	24.8094	57.4779	134.979	19.7544	54.2749	31.7253	44.7733	25.0792
ENSG00000094804	CDC6	990	2.63865	1.2e-09	1.94e-08	44.6481	44.4436	36.4338	36.231	18.9109	23.5767	60.368	198.255	26.8071	61.7871	14.2301	69.002	95.9882	46.5122	66.4862	92.7863	7.93149	18.6125	10.1997	5.35089	8.85074	4.3773	4.04374	10.2359	3.63509	9.36154	6.93547	7.16568	5.49627	16.2377	1.75462	7.61536	8.33971	7.94449	10.0383	11.3239	8.06306	12.1432	25.5995	9.5114	6.90771	7.93131	7.71954	6.05359
ENSG00000183918	SH2D1A	4068	3.94468	1.83e-17	2.63e-15	201.847	100.186	96.1851	163.039	85.099	148.196	140.374	371.478	79.7339	309.818	87.0546	163.679	221.874	126.541	104.376	271.731	7.93149	3.23696	5.49217	12.7084	10.6209	8.7546	12.1312	32.7549	12.7228	26.5244	6.01074	15.1275	14.6567	8.11887	19.3008	20.3076	1.38995	1.44445	4.01532	10.2945	6.82259	9.71457	5.4302	5.12152	5.9209	7.93131	16.211	10.3776
ENSG00000167895	TMC8	147138	3.81979	7.21e-17	7.87e-15	805.526	867.027	913.03	987.293	676.064	747.717	1358.64	2290.95	480.465	2631.25	455.363	1173.03	1977.2	1201.11	842.873	1530.31	53.3573	19.4217	43.1528	139.792	130.991	54.7163	38.4155	77.7929	45.4386	87.3743	47.6236	95.5424	126.414	87.6838	89.4854	142.153	31.2739	56.3337	43.1647	78.2379	56.4414	53.4301	207.123	32.9241	79.9321	23.7939	99.582	84.7502
ENSG00000139193	CD27	939	2.71307	7.58e-15	4.23e-13	148.827	119.019	118.045	103.752	73.2797	146.512	138.192	296.382	78.3592	417.504	115.515	195.773	178.601	156.637	116.53	256.488	17.3051	32.3696	12.5535	48.8269	26.5522	13.1319	16.1749	34.8021	19.993	20.2833	22.6559	14.3314	42.138	24.3566	24.5646	20.3076	22.9342	30.3335	21.0804	16.4711	28.5308	24.2864	36.4599	23.4127	21.71	16.854	34.7379	33.7271
ENSG00000128886	ELL3	80237	2.95326	9.64e-09	1.25e-07	1.86034	5.27297	8.7441	4.11715	2.36386	8.42024	18.9105	37.0477	4.12417	13.2401	2.51119	12.8376	8.65467	8.20803	16.4428	13.918	0	1.61848	0.784596	2.00658	3.54029	2.18865	0	0	3.63509	0	0.462365	1.59237	3.66418	0	1.75462	0	0.694976	0.722226	1.00383	2.05889	1.24047	2.42864	3.10297	0.731646	1.97363	0	0.771954	3.45919
ENSG00000065809	FAM107B	83641	1.75996	4.23e-12	1.17e-10	487.408	1030.49	547.235	741.088	576.782	698.88	888.064	2216.85	400.731	1174.84	385.886	1023.8	1107.01	741.459	912.219	1398.42	297.07	164.276	153.781	220.724	315.086	516.522	363.936	386.917	247.186	357.299	277.419	349.526	254.66	308.517	196.517	317.307	273.126	213.057	237.908	345.894	192.273	267.151	228.844	277.294	170.719	222.077	270.956	234.36
ENSG00000169442	CD52	1043	3.54868	5.74e-20	4.75e-17	347.883	326.171	362.152	456.181	250.569	355.334	396.392	883.137	241.264	771.456	224.333	625.832	738.794	378.253	415.36	681.317	33.8891	12.1386	11.7689	56.8532	30.0925	26.2638	14.1531	71.6513	18.1754	82.6936	26.3548	38.2169	21.9851	63.3272	24.5646	68.5382	16.6794	28.1668	20.0766	21.6184	27.2904	25.9055	43.4416	25.6076	28.6177	12.8884	44.0014	31.1327
ENSG00000137752	CASP1	834	2.08978	7.61e-16	5.79e-14	401.833	120.525	151.564	277.496	115.829	112.831	176.013	293.378	121.663	392.79	195.036	219.844	352.481	183.313	158.709	281.673	44.7048	36.4158	29.0301	51.5023	53.1044	70.0368	38.4155	57.321	32.7158	84.2538	48.0859	50.1597	73.2836	61.7034	47.3746	81.2305	45.1735	40.4447	42.1608	43.2368	53.9605	46.9538	76.0228	37.3139	44.4067	40.648	74.8795	57.0767
ENSG00000184661	CDCA2	157313	3.73368	4.8e-08	5.34e-07	25.1146	9.79267	21.1316	27.1732	23.6386	10.1043	50.9128	182.235	10.3104	37.9549	9.2077	51.3503	83.3996	35.5681	57.1924	78.2056	5.76836	10.5201	3.13838	3.34431	1.77015	0	2.02187	2.04718	3.63509	7.80128	2.31182	3.18475	0	9.74264	3.50923	5.07691	1.38995	7.22226	5.01915	3.08834	5.58212	2.42864	12.4119	0	1.97363	2.97424	2.31586	2.59439
ENSG00000105122	RASAL3	64926	3.38485	2.26e-19	1.04e-16	672.512	421.838	482.383	624.984	399.492	466.481	629.137	1210.56	327.871	1369.03	354.915	645.891	905.594	596.45	480.416	807.904	40.3785	35.6065	35.3068	101.667	72.576	32.8298	44.4811	81.8872	38.1684	79.5731	54.0967	62.8987	89.7724	92.5551	43.8654	83.7689	29.884	54.167	48.1838	60.7374	48.3784	38.0487	101.622	29.9975	38.4858	31.7253	86.4588	76.1022
ENSG00000164543	STK17A	9263	1.96871	2.13e-16	1.94e-14	485.548	503.192	506.429	428.184	453.861	483.321	562.95	1228.58	464.656	913.567	247.771	675.577	808.032	500.69	613.389	946.421	152.14	115.721	140.443	148.487	125.68	151.017	109.181	200.624	136.316	195.032	137.785	135.352	177.713	181.863	126.332	195.461	143.165	84.5005	91.3485	238.832	115.984	151.385	255.219	129.501	131.247	158.626	168.286	125.396
ENSG00000138378	STAT4	6775	2.4023	1.43e-16	1.43e-14	186.964	100.94	110.03	156.452	96.9183	87.5704	96.7343	259.334	71.4855	278.925	91.2399	144.423	224.235	124.488	96.5122	215.397	22.3524	15.3755	18.8303	26.0856	24.7821	13.1319	20.2187	34.8021	18.1754	28.0846	27.7419	27.8665	31.1455	38.9706	28.0739	68.5382	31.2739	14.4445	14.0536	23.6773	21.088	15.3814	26.3753	22.681	18.7495	27.7596	35.5099	33.7271
ENSG00000119714	GPR68	8111	1.86957	7.14e-19	2.5e-16	118.131	49.7166	84.5263	108.693	68.552	63.9938	60.368	105.135	52.9268	92.6807	61.1056	52.955	116.445	70.4523	43.6092	105.379	16.584	15.3755	14.9073	47.4892	17.7015	35.0184	28.3062	32.7549	14.5404	35.8859	17.1075	34.236	20.153	21.1091	12.2823	30.4614	15.2895	13.7223	21.0804	21.6184	22.9487	20.2387	38.7872	16.8279	12.8286	9.91414	31.6501	25.0792
ENSG00000152495	CAMK4	814	3.30388	3.74e-16	3.15e-14	106.969	97.1734	97.6425	83.1665	63.8242	95.9907	96.7343	208.268	33.6807	256.858	37.6679	90.6654	140.835	101.916	75.78	168.341	9.37358	3.23696	6.27677	14.0461	8.85074	6.56595	18.1968	32.7549	9.08772	23.4038	8.32257	5.5733	25.6492	9.74264	8.77308	35.5383	4.86483	4.33336	7.0268	17.5006	4.96188	11.3337	18.6178	5.12152	4.93408	6.9399	6.94758	7.78318
ENSG00000015285	WAS	7454	3.49504	1.01e-17	1.65e-15	444.621	345.003	312.602	422.42	281.299	282.92	425.485	1075.38	217.893	728.205	222.659	464.56	787.575	412.454	384.619	678.666	27.3997	20.231	24.3225	63.5418	33.6328	28.4525	34.3718	79.84	19.993	81.1333	27.7419	44.5864	51.2985	51.9608	35.0923	101.538	15.9845	34.6669	26.0996	33.9717	36.5939	33.1914	60.508	28.5342	28.6177	21.8111	64.0722	45.8343
ENSG00000182557	SPNS3	201305	2.45893	1.21e-17	1.89e-15	15.8129	17.3255	10.2015	16.4686	21.2747	21.8926	13.8192	25.0322	5.49889	39.7203	12.556	16.8493	18.8829	20.5201	13.5832	26.5104	0.721045	3.23696	3.13838	6.68861	0	8.7546	4.04374	2.04718	0	3.12051	0.92473	3.18475	1.83209	4.87132	7.01846	2.53845	1.38995	5.77781	2.00766	1.02945	2.48094	2.42864	5.4302	0.731646	2.96045	3.96566	3.85977	6.05359
ENSG00000184293	CLECL1	160365	4.43052	2.66e-19	1.15e-16	38.1369	20.3386	42.2632	32.9372	28.3663	18.5245	50.9128	88.1135	10.9978	84.7366	32.6455	59.3738	48.7809	44.4602	52.903	60.9739	0.721045	0.809239	2.35379	4.68203	3.54029	0	0	0	0	4.68077	0.462365	0.796186	1.83209	4.87132	1.75462	5.07691	0.694976	1.44445	4.01532	4.11779	0	2.42864	2.32723	1.46329	0	0.991414	3.08782	0.864798
ENSG00000281398	NA	NA	1.96178	2e-09	3.08e-08	45.5783	37.6641	38.6198	54.3464	61.4604	16.8405	68.3686	184.237	23.3703	63.5525	36.8308	77.0255	107.79	46.5122	38.6049	129.238	9.37358	14.5663	13.3381	25.4167	19.4716	32.8298	8.08747	4.09436	29.0807	4.68077	9.70966	23.0894	23.8172	22.7328	19.3008	7.61536	14.5945	14.4445	23.0881	10.2945	10.544	11.3337	30.254	21.2177	13.8154	12.8884	18.5269	22.4848
ENSG00000234883	MIR155HG	114614	3.99893	1.01e-17	1.65e-15	147.897	53.483	45.9065	71.6385	63.8242	28.6288	67.6413	138.178	33.6807	111.217	38.5049	105.108	124.313	51.3002	62.9117	145.144	4.32627	1.61848	2.35379	10.0329	8.85074	6.56595	0	2.04718	1.81754	3.12051	1.38709	1.59237	5.49627	12.9902	3.50923	10.1538	2.08493	0.722226	2.00766	10.2945	4.34165	2.42864	10.0847	0	2.96045	2.97424	12.3513	5.18879
ENSG00000084070	SMAP2	64744	1.98987	5.54e-15	3.27e-13	787.853	1636.13	1117.79	626.631	512.958	767.925	712.779	1429.84	983.614	2521.8	401.79	1185.07	1681.37	1303.71	859.316	1181.04	248.039	241.962	331.884	281.591	276.143	223.242	204.209	378.728	227.193	335.455	205.752	220.544	272.981	264.675	277.229	312.23	193.898	239.779	197.754	296.481	254.917	301.152	340.551	253.881	267.427	246.862	285.623	291.437
ENSG00000105639	JAK3	3718	3.86676	2.73e-18	6.66e-16	1079	751.775	753.45	909.891	659.517	434.484	943.341	1815.34	443.348	1841.26	415.183	802.349	1684.51	1012.32	762.804	1812.65	41.8206	28.3234	31.3838	103.005	102.669	72.2255	46.503	63.4626	43.6211	78.0128	49.0107	61.3064	89.7724	48.7132	54.3931	106.615	27.799	30.3335	39.1493	73.0907	57.6819	34.8105	204.02	46.0937	37.499	23.7939	85.6869	77.8318
ENSG00000101265	RASSF2	9770	2.8642	9.24e-16	6.8e-14	450.202	535.583	510.801	713.091	449.134	518.686	896.065	1582.04	288.004	1072.45	284.602	891.409	1268.3	720.255	789.97	1511.09	50.4731	127.051	59.6293	240.121	109.749	63.4709	56.6123	194.482	114.505	168.508	55.0214	113.058	122.75	102.298	92.9947	121.846	71.5825	72.9449	80.3063	79.2674	120.946	102.813	138.082	97.3089	44.4067	47.5879	196.076	132.314
ENSG00000075218	GTSE1	51512	3.93777	1.56e-09	2.45e-08	53.0196	47.4568	30.6044	60.9339	44.9134	18.5245	135.283	305.393	16.4967	80.3233	10.0448	109.119	194.337	73.8723	117.959	143.156	5.04731	45.3174	4.70758	10.0329	3.54029	2.18865	0	6.14154	10.9053	9.36154	4.62365	3.18475	1.83209	11.3664	3.50923	5.07691	3.47488	10.1112	5.01915	11.3239	4.96188	4.04774	9.30892	2.92658	4.93408	2.97424	13.1232	2.59439
ENSG00000118922	KLF12	11278	1.98225	8.32e-14	3.5e-12	213.009	196.607	230.261	195.977	174.926	282.92	322.205	563.726	98.98	534.017	101.285	336.986	269.868	313.273	263.085	499.721	67.0572	60.6929	89.4439	95.6472	67.2656	61.2822	84.9185	98.2647	52.7088	117.019	79.5268	74.0453	86.1082	73.0698	77.2031	126.923	79.9223	40.4447	53.2029	57.649	66.9854	64.7638	131.101	65.8481	53.2881	71.3818	73.3356	72.6431
ENSG00000141968	VAV1	7409	3.73486	6.68e-18	1.21e-15	313.467	184.554	225.161	300.552	217.475	215.558	341.843	719.927	150.532	522.542	160.716	367.476	560.193	251.029	284.532	575.938	29.5628	12.1386	14.9073	42.8071	37.1731	15.3206	8.08747	36.8492	16.3579	42.1269	13.4086	26.2742	34.8097	43.8419	12.2823	30.4614	11.8146	12.2778	24.0919	18.53	20.4678	17.81	35.6842	13.1696	12.8286	7.93131	47.8611	28.5383
ENSG00000118513	MYB	4602	3.00767	1.49e-12	4.6e-11	31.6257	50.4699	26.2323	41.995	18.9109	23.5767	48.7308	98.1263	12.3725	126.222	10.8818	58.5714	71.5978	64.9803	46.4688	90.1353	8.65254	13.7571	1.56919	6.01975	10.6209	10.9433	12.1312	0	3.63509	7.80128	10.6344	11.1466	9.16044	6.4951	1.75462	10.1538	11.1196	2.88891	18.0689	4.11779	3.10118	0	15.5149	4.38988	1.97363	1.98283	3.85977	4.32399
ENSG00000146232	NFKBIE	4794	1.59324	2.48e-18	6.15e-16	163.71	103.953	195.285	185.272	141.832	181.877	206.56	308.397	153.282	191.54	122.211	169.296	228.955	140.221	130.113	242.57	49.7521	38.8435	33.7376	44.8137	83.1969	48.1503	54.5904	90.0759	50.8913	84.2538	47.6236	40.6055	65.9552	55.2083	26.3192	86.3074	37.5287	39.7224	50.1915	96.768	60.7831	48.5728	61.2837	37.3139	41.4463	41.6394	44.7733	59.6711
ENSG00000129993	CBFA2T3	863	2.24241	8.16e-16	6.18e-14	127.433	124.292	131.162	172.92	141.832	176.825	209.47	346.446	84.5454	295.695	114.678	202.192	312.355	185.365	199.459	410.248	34.6101	36.4158	50.2141	84.9454	47.794	67.8482	32.3499	57.321	23.6281	60.85	32.8279	42.1979	65.9552	40.5944	35.0923	63.4613	21.5443	40.4447	46.1761	18.53	37.2141	25.096	44.2174	46.0937	39.4726	53.5364	75.6515	50.1583
ENSG00000126860	EVI2A	2123	2.66776	1.94e-20	2.58e-17	160.919	152.916	161.766	146.571	101.646	106.095	137.465	230.297	98.2926	315.114	128.908	169.296	231.316	114.228	106.521	257.151	26.6787	26.7049	14.1227	25.4167	17.7015	32.8298	18.1968	22.519	19.993	24.9641	18.0322	16.7199	21.9851	32.4755	17.5462	45.6921	15.9845	13.0001	19.0728	35.0012	22.9487	21.8578	37.2357	14.6329	11.8418	28.751	44.7733	38.9159
ENSG00000109805	NCAPG	64151	4.32687	4.64e-09	6.56e-08	44.6481	44.4436	45.1779	48.5824	59.0965	28.6288	159.284	376.485	11.6851	70.6138	17.5783	130.783	191.976	84.1323	133.687	184.91	5.76836	25.0864	0.784596	9.36406	1.77015	2.18865	0	4.09436	7.27018	6.24102	4.16128	3.18475	3.66418	4.87132	1.75462	5.07691	2.08493	6.50004	2.00766	14.4123	4.96188	2.42864	19.3936	1.46329	3.94726	5.94849	2.31586	2.59439
ENSG00000162511	LAPTM5	7805	2.99423	1.1e-18	3.46e-16	3218.38	2531.03	2352.16	3191.62	1891.09	2132	2829.3	6810.77	1820.13	4605.79	1392.87	3200.57	5321.84	2958.31	2612.26	4726.8	440.558	214.448	220.471	541.109	375.271	297.656	169.837	757.457	241.733	703.675	206.215	431.533	421.38	521.232	354.432	624.459	206.408	314.168	322.229	252.214	346.091	270.389	616.716	371.676	263.48	204.231	611.387	383.97
ENSG00000138964	PARVG	64098	3.49163	2.11e-21	5.9e-18	364.626	330.691	317.702	437.242	262.389	261.027	437.123	715.922	246.763	728.205	202.569	404.384	705.749	357.733	346.729	569.31	25.2366	19.4217	14.1227	61.5352	56.6447	8.7546	26.2843	47.0851	21.8105	43.6872	29.5914	25.478	53.1306	50.337	36.8469	50.7691	12.5096	20.2223	16.0613	47.3545	24.8094	25.096	72.9199	21.9494	21.71	14.8712	57.1246	46.6991
ENSG00000148600	CDHR1	92211	2.54547	1.39e-09	2.22e-08	23.2542	5.27297	29.8757	23.8795	28.3663	15.1564	53.0948	62.0799	19.9335	127.988	21.7636	44.9315	59.0091	36.9361	19.3024	41.0911	27.3997	12.1386	2.35379	6.01975	14.1612	10.9433	22.2405	6.14154	1.81754	14.0423	2.77419	7.96186	9.16044	0	0	2.53845	14.5945	3.61113	12.046	3.08834	4.34165	6.47638	4.65446	6.58481	7.89453	3.96566	6.94758	5.18879
ENSG00000204516	MICB	4277	2.76007	9.56e-16	7e-14	72.5531	48.21	69.2242	93.8711	54.3688	50.5214	72.0052	212.273	51.5521	112.099	52.735	72.2114	124.313	74.5563	60.052	125.924	9.37358	12.9478	6.27677	20.0658	19.4716	10.9433	6.0656	20.4718	5.45263	20.2833	6.93547	15.9237	34.8097	17.8615	10.5277	25.3845	9.72967	12.2778	6.02298	8.23557	6.20235	4.85728	17.0663	4.38988	4.93408	7.93131	19.2988	12.972
ENSG00000119397	CNTRL	11064	1.50207	2.39e-13	8.81e-12	472.526	432.384	486.026	480.884	425.495	355.334	669.139	1258.62	248.825	925.041	249.445	629.844	635.725	601.922	660.573	870.866	289.139	207.974	251.855	242.128	143.382	148.828	204.209	206.765	174.484	209.074	240.43	183.919	192.369	170.496	249.155	238.615	258.531	178.39	175.67	243.979	229.487	280.913	404.938	262.661	225.981	222.077	145.899	173.824
ENSG00000064012	CASP8	841	1.29463	1.24e-13	4.94e-12	515.313	384.174	337.377	453.71	248.205	217.242	355.662	614.792	290.066	781.166	261.164	467.769	547.605	380.99	331.716	587.205	166.561	231.442	123.966	163.202	125.68	146.64	161.749	108.501	118.14	156.026	243.666	201.435	194.201	198.1	140.369	162.461	172.354	193.557	195.747	140.005	178.008	144.909	304.867	212.177	155.917	123.927	209.971	224.848
ENSG00000155966	AFF2	2334	3.43479	7.88e-07	6.69e-06	18.6034	52.7297	48.8212	57.6402	47.2772	20.2086	128.737	467.602	25.4324	66.2005	11.7189	154.853	114.084	75.9243	142.266	241.244	8.65254	5.66467	6.27677	16.0527	1.77015	10.9433	4.04374	26.6133	3.63509	21.8436	12.9462	3.18475	10.9925	6.4951	12.2823	22.8461	5.55981	8.66672	7.0268	4.11779	6.82259	7.28593	26.3753	11.7063	5.9209	17.8455	2.31586	6.05359
ENSG00000198055	GRK6	2870	1.5357	1.67e-18	4.67e-16	393.461	439.917	378.911	455.357	401.856	404.171	490.945	727.937	329.246	772.339	308.039	432.466	645.953	392.618	417.505	597.809	150.698	140.808	171.042	154.507	161.083	137.885	161.749	167.869	109.053	219.996	145.183	140.925	144.735	178.615	119.314	157.384	134.825	150.223	158.605	210.007	152.578	144.909	172.991	139.744	121.378	132.85	161.338	131.449
ENSG00000213186	TRIM59	286827	1.44347	7.61e-10	1.29e-08	73.4833	56.4961	57.5654	76.5791	70.9158	48.8374	79.2785	228.294	32.9933	87.3846	49.3867	105.91	103.069	75.2403	88.6483	142.493	39.6575	35.6065	32.1684	31.4365	19.4716	32.8298	36.3936	40.9436	30.8983	32.7654	29.5914	39.8093	38.4739	24.3566	49.1293	20.3076	34.7488	41.8891	23.0881	41.1779	29.1511	29.9533	59.7322	24.876	25.6572	36.6823	21.6147	31.1327
ENSG00000135144	DTX1	1840	1.88113	1.02e-07	1.06e-06	88.366	264.402	222.246	284.907	312.03	218.926	576.042	1484.91	189.712	321.293	178.295	540.783	520.067	282.493	569.065	699.874	108.878	93.0625	66.6907	163.202	154.003	144.451	107.159	114.642	141.768	121.7	96.6343	149.683	124.582	112.04	107.032	96.4612	75.0574	190.668	175.67	92.6502	131.49	86.6216	38.0114	141.208	104.603	87.2445	89.5466	143.557
ENSG00000170312	CDK1	983	2.26633	8.36e-08	8.8e-07	111.62	100.186	91.0844	104.576	68.552	30.3128	161.466	516.665	35.0554	71.4965	30.9713	227.065	261.214	108.072	155.849	253.837	24.5155	71.213	23.5379	24.079	33.6328	45.9617	36.3936	45.038	25.4456	29.6449	35.6021	38.2169	23.8172	30.8517	35.0923	22.8461	23.6292	15.889	27.1034	61.7668	22.9487	36.4296	58.9565	16.0962	30.5913	23.7939	16.983	46.6991
ENSG00000111602	TIMELESS	8914	1.07463	1.12e-09	1.83e-08	247.425	201.126	177.797	216.562	182.017	146.512	341.116	625.806	140.222	233.908	166.576	299.276	365.857	249.661	324.567	371.808	139.883	184.506	142.012	119.726	99.1282	133.508	107.159	131.02	139.951	118.579	131.774	164.014	157.56	113.664	115.805	114.23	106.331	148.779	128.49	112.21	140.793	127.099	176.094	125.111	129.273	130.867	136.636	113.289
ENSG00000254887	LOC100505622	100505622	4.00591	4.72e-14	2.11e-12	4.65084	3.01313	7.28675	4.94058	16.547	10.1043	13.0919	21.0271	2.74944	20.3015	0.837063	19.2564	9.44146	8.89204	10.0087	15.9062	0	0	0	0	0	2.18865	0	2.04718	1.81754	0	0.92473	0	0	0	0	2.53845	0.694976	0	0	0	1.24047	0.809547	0.775743	0.731646	0.986816	0	0	0
ENSG00000064201	TSPAN32	10077	2.14096	5.02e-17	5.78e-15	151.617	89.6405	103.472	149.864	92.1906	57.2576	117.827	156.201	65.2993	187.127	74.4986	41.7221	196.697	174.421	71.4905	123.936	29.5628	16.994	18.8303	48.158	31.8626	28.4525	46.503	10.2359	14.5404	10.9218	15.7204	26.2742	34.8097	22.7328	22.81	30.4614	19.4593	44.0558	33.1264	27.7951	30.3915	33.1914	25.5995	27.0709	27.6309	24.7854	30.8782	25.9439
ENSG00000164236	ANKRD33B	651746	2.83431	1.16e-11	2.89e-10	66.042	104.706	88.1697	93.8711	115.829	126.304	162.194	421.543	35.7428	196.836	28.4602	164.481	162.865	134.065	199.459	330.054	15.863	38.8435	42.3682	28.761	17.7015	21.8865	20.2187	16.3774	19.993	37.4461	12.9462	17.5161	27.4813	17.8615	15.7915	35.5383	18.0694	9.38894	18.0689	16.4711	21.7082	25.9055	24.8238	12.438	32.5649	11.897	30.8782	16.4312
ENSG00000175857	GAPT	202309	3.86293	1.39e-19	7.98e-17	53.0196	70.0552	103.472	97.1648	106.374	139.776	134.555	217.28	47.4279	201.249	62.7798	168.493	166.799	138.169	164.428	262.453	0.721045	6.47391	3.92298	13.3772	5.31044	6.56595	2.02187	12.2831	12.7228	21.8436	2.77419	5.5733	20.153	21.1091	15.7915	20.3076	1.38995	2.88891	5.01915	8.23557	9.30353	4.85728	24.8238	5.12152	3.94726	2.97424	23.1586	12.1072
ENSG00000117399	CDC20	991	3.14259	6.66e-08	7.2e-07	52.0894	88.8873	57.5654	90.5774	68.552	16.8405	152.738	516.665	48.1153	82.9713	21.7636	195.773	258.853	88.2363	175.867	206.118	12.9788	73.6407	7.84596	14.0461	10.6209	6.56595	4.04374	12.2831	12.7228	24.9641	7.8602	12.739	5.49627	19.4853	8.77308	12.6923	8.33971	7.22226	10.0383	29.854	11.1642	9.71457	22.4966	13.1696	5.9209	12.8884	7.71954	6.91839
ENSG00000140368	PSTPIP1	9051	3.1879	2.14e-17	2.94e-15	386.02	142.37	193.099	280.79	146.559	126.304	264.746	483.623	112.727	496.062	139.79	216.634	398.115	229.141	169.433	352.588	20.9103	14.5663	18.8303	41.4694	38.9432	30.6411	26.2843	38.8964	16.3579	21.8436	16.6451	35.0322	67.7873	43.8419	22.81	50.7691	17.3744	18.7779	25.0957	42.2073	20.4678	22.6673	36.4599	10.9747	21.71	11.897	37.0538	32.8623
ENSG00000196839	ADA	100	1.8314	3.35e-14	1.57e-12	109.76	78.3413	128.247	133.396	101.646	57.2576	125.1	273.352	83.858	176.535	83.7063	153.249	225.022	94.3924	102.946	217.385	22.3524	28.3234	43.9374	54.1778	49.5641	56.9049	32.3499	24.5662	29.0807	53.0487	28.6666	33.4398	53.1306	45.4657	21.0554	27.923	36.1388	34.6669	35.134	32.9423	29.7713	41.2869	49.6476	35.8507	21.71	23.7939	54.0368	25.9439
ENSG00000100628	ASB2	51676	3.28396	9.32e-10	1.55e-08	95.8074	30.8846	80.1543	104.576	49.6411	60.6257	106.19	365.471	26.8071	133.284	53.5721	98.6889	137.688	76.6083	67.2011	273.057	3.60522	3.23696	7.06136	16.7215	24.7821	13.1319	6.0656	14.3303	1.81754	20.2833	10.6344	5.5733	18.3209	9.74264	3.50923	17.7692	5.55981	7.22226	13.0498	7.20613	13.0249	11.3337	11.6361	10.243	20.7231	0.991414	20.8428	10.3776
ENSG00000225756	DBH-AS1	138948	2.43529	3.58e-14	1.66e-12	135.805	75.3282	67.0381	96.3414	56.7327	45.4693	71.2779	144.186	35.7428	135.049	36.8308	73.8161	138.475	83.4483	78.6396	214.734	15.1419	3.23696	18.0457	28.761	8.85074	19.6979	30.328	16.3774	3.63509	3.12051	9.70966	20.7008	14.6567	34.0993	21.0554	12.6923	14.5945	15.889	30.1149	21.6184	19.2273	12.1432	22.4966	13.1696	15.7891	15.8626	20.0708	25.0792
ENSG00000103522	IL21R	50615	4.16881	7.97e-14	3.38e-12	253.006	141.617	123.146	252.793	141.832	102.727	238.563	693.893	73.5476	307.17	95.4252	256.752	443.749	189.469	207.323	406.934	15.863	4.04619	4.70758	20.0658	15.9313	13.1319	10.1093	24.5662	9.08772	32.7654	6.47311	8.75805	18.3209	6.4951	17.5462	25.3845	6.94976	13.0001	14.0536	22.6478	12.4047	9.71457	23.2723	7.31646	8.88135	4.95707	15.4391	17.296
ENSG00000246582	LOC389641	389641	2.10384	2.25e-12	6.58e-11	11.162	12.8058	19.6742	16.4686	7.09158	16.8405	18.1831	20.0258	9.62305	43.251	10.8818	12.0352	15.7358	15.7321	22.1621	38.4401	5.04731	2.42772	7.06136	3.34431	3.54029	4.3773	8.08747	4.09436	1.81754	3.12051	5.08601	7.96186	5.49627	8.11887	1.75462	0	4.86483	2.16668	0	2.05889	2.48094	6.47638	8.53317	4.38988	2.96045	1.98283	4.63172	4.32399
ENSG00000220008	LINGO3	645191	4.37755	2.12e-16	1.93e-14	22.324	79.8479	77.2396	46.1121	47.2772	57.2576	74.1872	103.133	24.745	182.713	22.6007	61.7808	100.709	74.5563	66.4862	72.2408	1.44209	2.42772	0.784596	9.36406	1.77015	0	2.02187	4.09436	0	4.68077	2.31182	0	5.49627	0	5.26385	0	2.7799	1.44445	0	1.02945	3.10118	2.42864	8.53317	0.731646	2.96045	2.97424	6.17563	3.45919
ENSG00000156970	BUB1B	701	3.5119	8.65e-09	1.14e-07	68.8325	45.1969	44.4492	51.8761	42.5495	15.1564	136.737	352.454	21.9956	75.0272	14.2301	117.143	153.424	70.4523	117.959	147.795	8.65254	46.9359	6.27677	12.0395	1.77015	8.7546	2.02187	10.2359	9.08772	9.36154	5.54838	7.16568	5.49627	11.3664	5.26385	15.2307	9.72967	7.22226	5.01915	11.3239	6.82259	7.28593	37.2357	8.04811	3.94726	3.96566	9.26345	10.3776
ENSG00000196954	CASP4	837	1.78705	9.41e-17	9.95e-15	589.727	320.898	417.531	456.181	271.844	200.402	328.751	543.7	387.672	631.111	329.803	447.71	774.2	359.785	305.979	581.903	124.741	89.0163	97.2899	135.11	125.68	183.847	88.9622	94.1703	56.3439	135.742	111.892	123.409	177.713	147.763	107.032	162.461	72.9725	81.6116	124.475	131.769	133.971	109.289	166.785	89.9925	94.7344	90.2187	162.882	117.613
ENSG00000099331	MYO9B	4650	1.29719	5.11e-16	4.18e-14	1617.56	1031.24	1274.45	1604.87	1115.74	899.281	1449.56	2452.16	929.999	2154.6	878.08	1329.49	2165.24	1562.26	1231.07	1933.27	730.418	666.813	692.014	766.515	764.704	595.313	582.298	499.512	556.169	547.65	648.236	706.217	674.209	574.816	531.649	642.229	526.792	654.337	612.336	568.255	638.222	549.683	922.359	651.897	577.287	475.879	673.144	585.468
ENSG00000168243	GNG4	2786	4.12852	1.67e-09	2.62e-08	27.9051	21.8452	19.6742	47.759	37.8218	31.9969	23.2744	169.218	15.1219	41.4856	5.85944	61.7808	100.709	32.8321	55.0477	133.215	5.04731	4.04619	1.56919	2.00658	1.77015	6.56595	2.02187	4.09436	0	3.12051	4.62365	0.796186	1.83209	0	3.50923	12.6923	2.08493	1.44445	2.00766	6.17668	1.86071	2.42864	6.98169	2.19494	5.9209	0	1.54391	0.864798
ENSG00000143851	PTPN7	5778	3.84169	4.82e-16	3.95e-14	422.297	255.363	287.098	581.342	304.938	277.868	471.307	1207.55	237.827	706.138	264.512	523.131	862.32	357.049	438.952	935.154	31.726	17.8033	18.0457	52.1712	46.0238	37.2071	26.2843	57.321	18.1754	60.85	20.3441	45.3826	58.6268	35.723	26.3192	68.5382	27.1041	18.7779	27.1034	33.9717	28.5308	22.6673	38.7872	29.9975	14.8022	9.91414	47.0892	44.1047
ENSG00000160185	UBASH3A	53347	3.30867	8.74e-14	3.66e-12	146.967	38.4174	42.9918	118.574	52.0049	101.043	125.827	143.184	48.8026	279.807	52.735	56.1644	152.637	87.5523	69.3458	104.053	2.88418	3.23696	3.13838	19.397	14.1612	4.3773	6.0656	12.2831	3.63509	7.80128	10.6344	12.739	14.6567	4.87132	10.5277	35.5383	2.7799	8.66672	6.02298	9.26502	4.96188	17.81	10.0847	5.12152	2.96045	6.9399	14.6671	15.5664
ENSG00000165359	INTS6L	203522	1.43358	1.79e-14	8.94e-13	300.444	255.363	265.967	279.143	295.483	183.561	314.932	563.726	158.093	489.884	171.598	302.485	360.349	328.321	313.843	536.172	152.14	60.6929	109.843	160.527	113.289	144.451	153.662	83.9344	125.411	63.9705	103.57	90.7653	128.246	103.922	154.406	154.846	145.945	100.389	102.391	193.536	80.0104	142.48	209.451	109.747	97.6948	123.927	135.864	111.559
ENSG00000153395	LPCAT1	79888	1.08529	7.12e-14	3.06e-12	484.618	475.321	442.306	430.654	451.497	424.38	552.767	858.105	404.168	716.731	354.915	553.62	826.915	471.962	578.358	946.421	254.529	235.489	269.116	268.213	277.913	236.374	333.608	270.228	219.923	265.244	291.752	226.117	300.463	300.398	226.345	291.922	224.477	217.39	264.007	298.54	290.89	267.96	318.83	242.175	273.348	238.931	273.272	233.496
ENSG00000117091	CD48	962	3.6839	1.6e-18	4.53e-16	183.243	201.88	193.099	252.793	160.743	227.346	266.201	512.66	150.532	601.983	134.767	357.045	417.785	231.877	225.91	427.48	10.0946	4.85543	6.27677	19.397	15.9313	17.5092	12.1312	47.0851	7.27018	49.9282	12.4839	22.2932	34.8097	21.1091	7.01846	40.6152	11.1196	16.6112	14.0536	32.9423	17.3666	10.5241	21.7208	8.04811	15.7891	11.897	36.2818	22.4848
ENSG00000100351	GRAP2	9402	2.59165	4.1e-18	8.52e-16	146.036	82.1077	126.79	139.983	87.4628	106.095	131.646	190.245	48.1153	270.098	70.3133	129.98	149.49	110.808	65.7713	131.226	12.9788	7.28315	16.4765	26.7545	31.8626	17.5092	18.1968	28.6605	23.6281	15.6026	12.9462	29.4589	27.4813	16.2377	14.0369	45.6921	12.5096	14.4445	20.0766	13.3828	14.8856	21.0482	13.1876	8.04811	20.7231	11.897	23.1586	18.1608
ENSG00000237484	LINC01684	105372751	3.24552	8.08e-20	5.81e-17	11.162	6.02626	8.01543	12.3515	7.09158	3.36809	7.27325	17.0219	5.49889	10.5921	7.53357	6.41879	11.015	8.89204	5.00434	6.6276	0	1.61848	3.13838	2.67545	0	0	0	0	0	1.56026	0.92473	0	1.83209	0	3.50923	0	1.38995	0.722226	1.00383	2.05889	0.620235	0.809547	1.55149	0	0	0.991414	1.54391	0.864798
ENSG00000005844	ITGAL	3683	3.56089	2.16e-17	2.94e-15	1162.71	510.725	620.103	1111.63	692.611	676.987	988.435	2142.76	320.998	1964.83	586.781	1019.79	1499.62	846.111	799.979	1725.16	77.1518	37.225	27.4609	138.454	130.991	67.8482	52.5686	153.539	76.3369	170.068	61.0322	107.485	137.407	103.922	80.7123	167.538	39.6136	47.6669	57.2183	84.4146	70.7068	68.8115	89.9862	76.0912	46.3804	41.6394	129.688	112.424
ENSG00000161800	RACGAP1	29127	1.66866	1.18e-09	1.91e-08	136.735	74.5749	79.4256	121.868	82.7351	80.8343	167.285	413.532	68.7361	122.692	64.4539	176.517	243.118	114.228	179.441	215.397	58.4046	94.681	50.2141	46.8203	53.1044	48.1503	48.5248	36.8492	32.7158	84.2538	40.6881	49.3636	40.306	58.4559	31.5831	63.4613	45.1735	47.6669	43.1647	39.119	37.8344	38.0487	75.2471	51.9469	32.5649	41.6394	36.2818	31.9975
ENSG00000100473	COCH	1690	2.0222	7.22e-12	1.88e-10	8.37152	7.53282	13.1162	12.3515	23.6386	30.3128	19.6378	44.0567	6.87361	25.5975	15.0671	15.2446	22.0301	23.2561	32.8856	29.1614	8.65254	4.85543	3.92298	10.7018	14.1612	4.3773	4.04374	2.04718	1.81754	4.68077	6.93547	6.36949	3.66418	4.87132	1.75462	15.2307	3.47488	2.88891	6.02298	4.11779	6.20235	4.85728	3.10297	7.31646	3.94726	2.97424	7.71954	4.32399
ENSG00000156171	DRAM2	128338	0.88823	7.54e-14	3.21e-12	483.688	387.187	375.996	413.362	394.765	378.911	368.754	636.82	387.672	564.911	345.707	540.783	566.488	380.306	383.189	567.322	286.976	190.98	199.287	209.354	269.062	245.129	208.252	227.237	238.098	210.635	270.021	270.703	188.705	280.913	224.591	256.384	216.833	235.446	302.153	229.567	213.361	213.721	235.826	239.98	158.877	206.214	256.289	206.687
ENSG00000186827	TNFRSF4	7293	2.34997	1.31e-13	5.13e-12	77.204	55.7429	65.5808	96.3414	59.0965	60.6257	48.0035	120.155	46.7405	166.825	55.2462	58.5714	127.46	79.3443	45.7539	126.587	7.93149	10.5201	13.3381	18.7281	14.1612	10.9433	16.1749	20.4718	16.3579	21.8436	13.8709	11.9428	12.8246	17.8615	12.2823	12.6923	11.1196	14.4445	8.03063	23.6773	13.0249	11.3337	33.357	8.04811	3.94726	9.91414	16.211	7.78318
ENSG00000072571	HMMR	3161	3.47492	1.06e-07	1.09e-06	61.3911	35.4043	35.7051	54.3464	40.1856	26.9448	107.644	369.476	20.6208	67.0832	7.53357	93.0724	162.078	61.5602	115.1	159.062	14.4209	46.1266	7.06136	8.02634	1.77015	4.3773	4.04374	10.2359	5.45263	10.9218	4.62365	7.16568	7.32836	12.9902	14.0369	10.1538	6.94976	4.33336	2.00766	15.4417	3.72141	12.9528	17.8421	5.85317	6.90771	7.93131	3.08782	2.59439
ENSG00000151702	FLI1	2313	1.77864	3.39e-17	4.23e-15	463.224	349.523	346.121	419.126	321.485	351.966	480.762	809.042	275.632	790.875	241.911	472.583	627.857	517.79	408.926	657.457	142.767	123.814	109.843	197.314	113.289	179.469	88.9622	180.152	99.965	215.315	130.849	128.982	172.216	103.922	98.2585	203.076	90.3469	102.556	143.548	92.6502	155.059	124.67	185.403	122.185	124.339	92.2015	218.463	168.636
ENSG00000100503	NIN	51199	1.76185	1.66e-15	1.14e-13	724.601	531.817	576.382	662.038	510.594	665.199	879.336	1608.07	357.428	1067.15	262.001	859.315	883.563	837.219	946.535	1248.64	275.439	238.725	239.302	309.014	182.325	188.224	190.056	343.926	174.484	299.569	271.408	179.142	245.5	188.358	245.646	370.614	279.38	152.39	220.842	184.271	247.474	305.199	367.702	243.638	228.941	256.776	196.076	257.71
ENSG00000097046	CDC7	8317	1.80415	4.08e-11	9.1e-10	105.109	87.3807	43.7205	69.9916	54.3688	38.7331	94.5523	237.306	52.2394	116.513	39.342	98.6889	146.343	71.8203	110.81	152.435	23.7945	46.1266	26.6763	39.4628	35.4029	30.6411	42.4592	30.7077	19.993	12.482	13.4086	29.4589	23.8172	51.9608	33.3377	35.5383	23.6292	20.2223	23.0881	23.6773	18.6071	17.81	42.6659	17.5595	24.6704	29.7424	25.4745	22.4848
ENSG00000105483	CARD8	22900	1.1028	1.22e-14	6.47e-13	757.157	643.303	624.475	763.32	676.064	485.006	777.511	1252.61	526.519	1092.75	488.845	652.309	966.963	874.155	780.677	1225.44	458.584	413.521	319.331	458.17	308.006	343.618	359.893	317.313	407.13	285.527	470.225	381.373	403.06	332.874	461.464	449.306	355.828	340.891	439.677	378.836	470.138	420.155	463.119	443.377	392.753	335.098	399.872	354.567
ENSG00000187764	SEMA4D	10507	1.21526	4.53e-13	1.58e-11	1362.7	918.251	939.991	937.888	824.987	737.613	1029.89	2163.79	701.796	1841.26	668.814	956.399	1472.08	1227.1	1019.45	1510.43	558.81	462.075	532.741	521.043	495.641	474.937	574.211	411.483	557.986	441.552	429.999	642.522	771.309	462.776	531.649	368.076	497.603	627.615	599.286	647.522	696.524	501.11	563.19	609.461	499.329	564.115	503.314	512.825
ENSG00000137310	TCF19	6941	1.45973	7.9e-11	1.65e-09	146.967	116.005	99.8285	130.102	130.012	95.9907	170.921	400.516	66.674	175.652	87.0546	180.528	261.214	153.901	183.731	247.872	64.894	113.293	49.4295	70.2304	61.9551	72.2255	44.4811	65.5098	58.1614	73.332	47.1612	71.6568	60.4589	71.4461	61.4116	83.7689	52.8182	62.8337	60.2298	65.8846	50.2391	62.3352	105.501	65.1165	59.209	50.5621	58.6685	49.2935
ENSG00000104972	LILRB1	10859	4.25269	5.28e-18	1.02e-15	467.875	171.748	249.207	388.659	200.928	121.251	357.844	643.829	111.352	479.291	147.323	300.078	605.04	257.869	277.383	536.172	10.8157	12.1386	10.9843	23.4101	7.08059	4.3773	6.0656	18.4246	10.9053	29.6449	18.957	8.75805	29.3134	19.4853	7.01846	27.923	6.94976	7.94449	9.03446	15.4417	20.4678	12.9528	44.9931	10.9747	17.7627	5.94849	39.3696	25.0792
ENSG00000161888	SPC24	147841	2.74123	1.1e-07	1.13e-06	38.1369	29.378	21.1316	23.0561	7.09158	5.05214	55.2767	156.201	10.3104	30.0109	13.393	48.9433	93.6278	28.0441	47.8987	55.6718	8.65254	27.5141	4.70758	8.6952	3.54029	4.3773	4.04374	6.14154	0	12.482	6.01074	4.77712	0	8.11887	5.26385	7.61536	8.33971	6.50004	2.00766	9.26502	6.20235	4.85728	17.0663	4.38988	4.93408	8.92273	5.40368	3.45919
ENSG00000185905	C16orf54	283897	3.72383	6.82e-21	1.37e-17	141.386	194.347	174.153	149.041	89.8267	138.092	194.196	354.456	143.658	338.946	103.796	163.679	272.229	165.529	114.385	310.171	12.9788	9.71087	14.1227	21.4036	12.391	13.1319	10.1093	45.038	3.63509	20.2833	7.39784	13.5352	16.4888	12.9902	10.5277	22.8461	4.86483	5.05558	7.0268	20.5889	10.544	7.28593	14.7391	11.7063	9.86816	9.91414	28.5623	11.2424
ENSG00000136167	LCP1	3936	3.86348	1.24e-16	1.27e-14	3252.8	1952.51	2442.52	3050.81	2136.93	2169.05	3985.02	8379.79	1330.04	4915.61	1079.81	4348.73	5782.11	2892.65	3638.87	6252.47	223.524	71.213	141.227	393.29	263.752	91.9233	145.574	591.635	89.0597	647.506	115.129	214.97	285.806	237.071	138.615	426.46	95.2117	111.945	133.509	190.448	181.109	178.1	420.453	190.96	141.115	150.695	399.1	227.442
ENSG00000135451	TROAP	10024	3.18798	7.96e-09	1.06e-07	41.8576	42.9371	35.7051	54.3464	44.9134	10.1043	99.6436	263.339	20.6208	53.8431	10.8818	96.2818	130.607	60.8762	75.0651	132.552	9.37358	55.8375	8.63056	5.35089	5.31044	2.18865	4.04374	4.09436	12.7228	6.24102	5.54838	6.36949	7.32836	8.11887	8.77308	12.6923	3.47488	7.94449	3.01149	13.3828	6.82259	4.85728	27.9268	4.38988	6.90771	1.98283	9.26345	7.78318
ENSG00000089094	KDM2B	84678	0.805362	1.05e-13	4.26e-12	393.461	357.809	380.369	454.534	425.495	372.174	544.039	633.816	298.315	678.776	349.893	479.804	541.31	459.65	410.356	565.334	305.723	273.523	269.116	298.312	293.844	334.864	329.564	227.237	256.274	234.038	302.387	320.067	294.966	237.071	236.873	223.384	264.091	343.78	346.321	281.039	322.522	310.057	328.139	300.707	340.452	219.103	219.235	292.302
ENSG00000115085	ZAP70	7535	3.45057	4.62e-17	5.44e-15	600.889	377.394	415.345	502.293	385.309	363.754	506.946	1022.32	208.27	1283.41	265.349	491.84	841.864	534.89	337.435	776.754	30.2839	12.9478	44.722	86.952	70.8059	50.339	54.5904	79.84	43.6211	54.609	39.301	49.3636	91.6044	60.0796	33.3377	81.2305	15.9845	51.2781	35.134	51.4723	33.4927	41.2869	68.2654	26.3393	27.6309	18.8369	66.388	67.4543
ENSG00000112799	LY86	9450	3.39947	3.48e-17	4.31e-15	57.6704	74.5749	67.0381	87.2837	70.9158	95.9907	89.461	231.298	54.9889	130.636	51.0609	140.411	135.328	49.9322	90.793	136.528	5.76836	4.04619	3.92298	12.7084	7.08059	2.18865	4.04374	10.2359	0	29.6449	4.16128	9.55424	5.49627	11.3664	3.50923	10.1538	2.08493	4.33336	4.01532	6.17668	7.44282	8.90502	13.1876	5.85317	3.94726	6.9399	16.983	7.78318
ENSG00000149091	DGKZ	8525	1.11044	2.1e-12	6.24e-11	913.425	604.885	700.257	883.541	583.874	606.257	744.054	1532.97	584.944	1399.92	597.663	734.149	1178.61	868.683	637.696	1074.33	355.475	382.77	386.021	422.72	474.399	356.75	353.827	317.313	321.705	332.335	431.849	398.093	496.496	379.963	300.039	408.691	300.23	491.836	337.287	394.278	473.24	354.582	553.881	371.676	416.436	331.132	402.96	426.346
ENSG00000164362	TERT	7015	9.83048	4.4e-10	7.81e-09	5.58101	3.76641	2.9147	9.05774	2.36386	3.36809	16.0012	39.0503	2.74944	15.0054	2.51119	10.4305	25.964	10.26	21.4472	25.8476	0	0	0	0	0	0	0	0	0	0	0	0	0	0	0	0	0	0	0	0	0	0	0	0	0	0	0	0
ENSG00000176749	CDK5R1	8851	3.47748	2.17e-14	1.06e-12	31.6257	129.564	110.759	83.1665	66.1881	43.7852	113.463	256.33	24.745	207.428	25.1119	161.272	181.748	140.905	183.731	236.605	8.65254	12.9478	9.41515	13.3772	17.7015	8.7546	16.1749	8.18872	7.27018	14.0423	10.6344	17.5161	18.3209	8.11887	5.26385	5.07691	10.4246	5.77781	13.0498	12.3534	17.3666	7.28593	6.20595	10.243	8.88135	13.8798	10.0354	10.3776
ENSG00000281103	TRG-AS1	100506776	3.10401	6.25e-15	3.59e-13	130.224	34.651	70.6815	80.6962	35.4579	35.365	66.9139	154.199	21.9956	157.998	38.5049	73.8161	116.445	66.3483	53.6179	131.226	10.0946	5.66467	5.49217	9.36406	7.08059	10.9433	8.08747	14.3303	3.63509	7.80128	8.78493	15.1275	16.4888	9.74264	3.50923	25.3845	5.55981	6.50004	3.01149	5.14723	13.0249	11.3337	13.1876	2.19494	4.93408	7.93131	14.6671	17.296
ENSG00000135476	ESPL1	9700	4.1799	5.38e-09	7.52e-08	53.9498	55.7429	49.5499	77.4025	37.8218	20.2086	152.738	418.539	21.9956	98.8594	18.4154	117.143	196.697	100.548	150.13	164.364	7.93149	36.4158	2.35379	10.0329	1.77015	6.56595	4.04374	2.04718	9.08772	6.24102	2.77419	7.16568	1.83209	11.3664	3.50923	5.07691	2.08493	7.94449	7.0268	10.2945	2.48094	7.28593	21.7208	0.731646	6.90771	3.96566	3.85977	6.91839
ENSG00000204257	HLA-DMA	3108	2.29207	6.39e-18	1.16e-15	2323.56	884.353	1093.74	1818.96	888.812	676.987	1077.17	1996.57	877.073	1572.92	1094.88	1156.18	2294.28	950.764	862.176	1739.74	237.224	114.103	143.581	319.716	306.235	291.091	279.018	329.596	167.214	357.299	205.752	194.269	353.593	282.537	259.683	548.306	184.864	219.557	266.015	227.508	191.653	164.338	255.995	209.982	181.574	171.515	359.73	251.656
ENSG00000126246	IGFLR1	79713	1.87438	2.39e-15	1.56e-13	42.7878	18.0788	17.4882	27.9966	23.6386	15.1564	28.3657	38.049	15.8093	42.3683	16.7413	22.4658	36.1923	22.5721	15.7279	46.3932	7.93149	8.90163	4.70758	6.68861	8.85074	6.56595	6.0656	4.09436	14.5404	4.68077	7.8602	6.36949	9.16044	9.74264	10.5277	10.1538	2.08493	5.77781	6.02298	5.14723	9.92377	8.09547	10.0847	6.58481	5.9209	6.9399	11.5793	5.18879
ENSG00000134594	RAB33A	9363	3.71293	5.03e-20	4.41e-17	12.0922	8.2861	18.2169	13.9983	16.547	10.1043	18.1831	32.0413	9.62305	29.1282	12.556	22.4658	29.898	12.312	15.013	29.8242	0	0	0.784596	2.00658	0	2.18865	0	2.04718	3.63509	0	2.31182	0	3.66418	0	1.75462	0	2.08493	1.44445	1.00383	2.05889	0.620235	2.42864	3.87872	0.731646	0.986816	0	1.54391	1.7296
ENSG00000126882	FAM78A	286336	3.12757	8.54e-20	5.91e-17	333	190.58	242.649	374.661	236.386	272.816	290.93	514.663	173.215	707.904	174.946	361.859	519.28	332.425	299.545	526.894	32.447	23.4679	21.1841	56.8532	38.9432	30.6411	34.3718	90.0759	38.1684	65.5307	28.2043	38.2169	40.306	37.3468	29.8285	68.5382	14.5945	30.3335	34.1302	20.5889	38.4546	32.3819	52.7505	28.5342	24.6704	22.8025	55.5807	38.0511
ENSG00000146285	SCML4	256380	3.41123	6.41e-12	1.69e-10	127.433	103.953	148.65	105.399	52.0049	87.5704	69.8232	122.157	74.9223	418.387	33.4825	118.748	148.703	136.117	75.0651	137.854	5.76836	8.09239	8.63056	19.397	15.9313	10.9433	8.08747	12.2831	5.45263	6.24102	9.2473	19.1085	16.4888	9.74264	7.01846	30.4614	6.94976	9.38894	5.01915	8.23557	5.58212	11.3337	8.53317	2.92658	11.8418	7.93131	13.1232	10.3776
ENSG00000163564	PYHIN1	149628	3.68267	8.38e-17	8.93e-15	172.081	88.8873	110.03	111.163	56.7327	65.6778	130.191	277.357	70.7982	296.578	82.8693	147.632	173.88	132.697	70.0607	212.746	7.93149	4.04619	2.35379	9.36406	10.6209	6.56595	8.08747	28.6605	3.63509	18.7231	7.8602	11.9428	14.6567	16.2377	5.26385	22.8461	4.16986	7.22226	6.02298	14.4123	8.68329	3.23819	9.30892	4.38988	6.90771	3.96566	21.6147	13.8368
ENSG00000154978	VOPP1	81552	1.44187	1.63e-16	1.57e-14	707.858	488.88	441.577	581.342	463.317	540.579	479.307	769.991	311.375	1015.96	350.73	575.284	889.071	535.574	489.71	870.203	210.545	165.894	200.857	219.387	210.648	234.186	173.881	268.181	227.193	396.305	208.527	199.047	236.339	233.823	217.572	289.384	229.342	162.501	166.636	251.185	204.678	194.291	241.256	202.666	167.759	205.223	216.919	198.904
ENSG00000172575	RASGRP1	10125	3.59364	1.52e-14	7.77e-13	271.609	128.811	169.781	193.506	127.648	163.353	237.108	621.801	64.6119	344.243	91.2399	223.855	312.355	173.053	186.59	450.014	14.4209	5.66467	8.63056	26.0856	14.1612	8.7546	10.1093	53.2267	10.9053	34.3256	16.1828	28.6627	25.6492	6.4951	22.81	60.9229	13.2045	15.1668	14.0536	24.7067	11.7845	12.9528	28.7025	14.6329	17.7627	14.8712	32.4221	17.296
ENSG00000091651	ORC6	23594	2.56903	2.16e-09	3.3e-08	22.324	36.9108	27.6897	50.2293	33.094	11.7883	70.5506	169.218	15.1219	52.0777	13.393	57.7691	114.871	45.1442	82.2141	89.4725	10.0946	12.9478	7.84596	7.35747	28.3224	10.9433	8.08747	4.09436	9.08772	3.12051	12.4839	9.55424	14.6567	1.62377	12.2823	7.61536	9.03469	4.33336	8.03063	12.3534	6.20235	7.28593	35.6842	7.31646	5.9209	11.897	6.94758	10.3776
ENSG00000154016	GRAP	10750	2.23616	4.49e-13	1.57e-11	16.743	29.378	29.8757	40.3481	59.0965	50.5214	73.4599	106.137	8.93569	46.7817	30.9713	35.3033	47.9941	37.6201	62.1968	92.7863	9.37358	6.47391	3.13838	12.7084	10.6209	8.7546	6.0656	12.2831	10.9053	9.36154	11.0968	14.3314	21.9851	12.9902	7.01846	7.61536	2.7799	12.2778	17.0651	8.23557	12.4047	14.5719	12.4119	8.04811	15.7891	7.93131	10.0354	9.51278
ENSG00000230482	NA	NA	4.22556	5.24e-11	1.14e-09	5.58101	3.76641	9.47278	8.23431	7.09158	1.68405	10.1826	2.00258	2.74944	25.5975	2.51119	5.61644	4.72073	7.52403	7.14905	9.94139	1.44209	0.809239	0	0.668861	0	0	2.02187	0	0	0	0.92473	1.59237	0	0	0	0	0	0	1.00383	1.02945	0	0	1.55149	0.731646	0	0	0	0
ENSG00000153310	FAM49B	51571	0.987735	4.71e-14	2.11e-12	717.16	611.665	504.972	625.807	494.047	407.539	650.956	1127.45	503.836	785.579	468.756	656.321	890.645	567.038	575.499	929.852	315.097	340.69	291.085	394.628	309.776	363.316	270.93	378.728	427.123	291.768	333.827	330.417	329.776	321.507	333.377	383.306	360.693	306.946	398.52	497.223	325.624	272.008	363.048	361.433	272.361	349.969	349.695	364.08
ENSG00000117090	SLAMF1	6504	3.66239	2.27e-19	1.04e-16	174.872	94.1602	103.472	169.627	132.376	82.5183	157.102	303.391	85.9201	290.399	82.8693	168.493	248.625	122.436	123.679	269.08	7.93149	3.23696	5.49217	12.0395	12.391	8.7546	6.0656	24.5662	7.27018	15.6026	11.5591	11.1466	27.4813	11.3664	14.0369	12.6923	4.16986	9.38894	7.0268	8.23557	6.82259	9.71457	24.8238	5.85317	8.88135	4.95707	17.7549	17.296
ENSG00000198286	CARD11	84433	4.11324	1.74e-17	2.56e-15	316.257	312.612	346.121	405.128	297.846	331.757	556.404	1055.36	157.406	908.271	187.502	535.166	833.996	461.018	563.345	782.719	25.9576	15.3755	10.1997	50.8335	35.4029	21.8865	12.1312	59.3682	7.27018	70.2115	23.5806	36.6246	23.8172	29.2279	19.3008	50.7691	8.33971	18.7779	14.0536	23.6773	22.9487	18.6196	89.9862	14.6329	21.71	10.9056	35.5099	34.5919
ENSG00000245750	c("DRAIC", "LINC00593", "PCAT29")	c("145837", "414926", "104472713")	2.76827	2.33e-10	4.38e-09	44.6481	45.1969	29.147	62.5807	16.547	18.5245	50.9128	171.22	15.1219	67.0832	13.393	48.1409	72.3845	61.5602	57.9073	118.634	9.37358	7.28315	6.27677	9.36406	5.31044	6.56595	12.1312	12.2831	0	7.80128	4.62365	6.36949	10.9925	8.11887	14.0369	5.07691	8.33971	4.33336	17.0651	4.11779	8.06306	4.04774	10.8604	6.58481	9.86816	4.95707	6.94758	11.2424
ENSG00000082074	FYB1	2533	3.37436	7.16e-18	1.28e-15	1671.51	897.159	786.969	1389.95	600.421	693.827	908.43	2032.62	473.592	2222.57	699.785	985.284	2066.11	1122.45	732.778	1906.76	103.83	40.4619	44.722	141.13	95.5879	105.055	36.3936	196.529	47.2562	188.791	62.8816	88.3767	126.414	157.506	122.823	261.461	67.4127	58.5003	65.2489	116.327	89.3139	89.0502	155.149	84.8709	50.3276	58.4934	198.392	130.585
ENSG00000152784	PRDM8	56978	2.46824	3.46e-15	2.18e-13	76.2738	79.0946	54.6507	71.6385	30.7302	52.2055	77.8238	125.161	41.929	164.177	29.2972	61.7808	92.0543	106.02	48.6136	145.144	18.0261	13.7571	6.27677	18.0593	21.2418	19.6979	10.1093	24.5662	14.5404	9.36154	16.1828	31.0513	14.6567	6.4951	38.6016	7.61536	7.64474	11.5556	14.0536	15.4417	19.2273	12.9528	16.2906	13.1696	11.8418	7.93131	16.211	6.05359
ENSG00000026559	KCNG1	3755	3.66808	2.25e-12	6.59e-11	1.86034	5.27297	7.28675	8.23431	11.8193	11.7883	13.0919	29.0374	2.74944	15.8881	3.34825	7.22114	19.6697	10.944	7.14905	21.2083	0	1.61848	0.784596	0	0	2.18865	2.02187	0	3.63509	1.56026	0.462365	2.38856	0	1.62377	0	2.53845	2.08493	0.722226	0	1.02945	0	0	0.775743	0	1.97363	0	1.54391	1.7296
ENSG00000227742	NA	NA	4.59808	4.08e-07	3.7e-06	2.79051	7.53282	7.28675	6.58745	9.45544	1.68405	18.9105	58.0748	1.37472	13.2401	1.67413	10.4305	18.8829	8.20803	9.29377	33.138	0	1.61848	0	0	0	0	0	0	0	1.56026	0.462365	1.59237	0	0	0	0	0.694976	1.44445	0	0	1.24047	0.809547	3.87872	0	0.986816	0	0	0.864798
ENSG00000121152	NCAPH	23397	4.08798	2.29e-08	2.75e-07	44.6481	37.6641	20.4029	59.287	44.9134	15.1564	96.007	326.42	21.3082	78.5579	13.393	90.6654	141.622	57.4562	91.5079	154.423	5.04731	9.71087	1.56919	2.67545	1.77015	2.18865	2.02187	8.18872	5.45263	12.482	1.84946	3.98093	3.66418	11.3664	7.01846	7.61536	2.08493	2.88891	3.01149	1.02945	1.86071	4.85728	15.5149	4.38988	4.93408	3.96566	4.63172	0.864798
ENSG00000137841	PLCB2	5330	3.00121	1.19e-19	7.74e-17	776.691	400.746	435.019	672.743	437.314	291.34	527.311	851.096	257.76	1124.53	364.123	459.746	955.161	513.002	460.399	766.15	69.2203	32.3696	36.876	132.435	109.749	59.0936	50.5467	73.6985	74.5193	76.4525	45.7741	61.3064	120.918	97.4264	82.467	86.3074	38.9187	58.5003	53.2029	49.4134	84.9722	68.002	162.13	51.2152	75.9848	62.4591	135.092	94.263
ENSG00000185811	IKZF1	10320	4.04511	5.62e-17	6.4e-15	741.344	628.99	662.366	697.446	515.322	646.674	860.426	2034.62	303.814	1655.01	265.349	856.908	1274.6	791.391	897.921	1530.31	31.726	40.4619	44.722	74.2436	49.5641	21.8865	26.2843	135.114	30.8983	121.7	32.3655	48.5674	86.1082	58.4559	40.3562	114.23	22.2392	23.1112	27.1034	52.5018	41.5558	41.2869	77.5743	29.2658	43.4199	28.751	95.7223	49.2935
ENSG00000100365	NCF4	4689	2.95144	2.03e-17	2.83e-15	225.101	124.292	184.355	212.445	139.468	112.831	215.288	424.547	118.226	398.086	127.234	198.18	335.172	160.057	176.582	362.529	25.9576	21.0402	21.9687	80.2634	17.7015	24.0752	20.2187	34.8021	16.3579	37.4461	18.957	14.3314	32.9776	43.8419	14.0369	48.2306	7.64474	13.7223	13.0498	19.5595	27.9106	20.2387	46.5446	19.0228	12.8286	12.8884	44.0014	29.4031
ENSG00000124126	PREX1	57580	1.52306	1.29e-17	1.98e-15	1285.49	772.114	727.947	1062.23	699.703	754.453	827.696	1174.51	606.94	1618.82	561.67	740.568	1342.26	978.124	642.7	1067.04	274.718	464.503	316.192	350.483	279.683	225.431	264.865	405.342	210.835	372.901	320.881	327.233	351.761	334.497	284.248	507.691	203.628	309.113	287.095	272.803	393.849	261.484	469.325	362.896	387.819	297.424	379.801	336.407
ENSG00000159753	CARMIL2	146206	4.3547	3.74e-17	4.61e-15	266.958	253.103	312.602	297.258	229.294	230.714	461.852	856.102	140.909	810.294	154.857	385.127	557.046	326.269	395.343	593.833	7.93149	4.04619	10.1997	22.0724	31.8626	24.0752	8.08747	32.7549	12.7228	37.4461	16.1828	15.9237	25.6492	16.2377	29.8285	40.6152	6.25479	13.0001	11.0421	14.4123	13.0249	9.71457	23.2723	10.9747	9.86816	16.854	27.7903	20.7552
ENSG00000023445	BIRC3	330	3.63156	4.07e-18	8.52e-16	1498.5	1172.11	1449.34	1485.47	919.542	1087.89	1253.18	3149.05	637.184	2390.28	521.491	2006.67	3117.26	1629.98	1600.67	2974.46	102.388	50.9821	46.2912	155.176	132.761	89.7347	97.0497	253.85	36.3509	210.635	68.8924	83.5996	137.407	107.169	128.087	218.307	84.7871	49.1114	76.291	102.945	111.022	98.7648	211.778	60.7266	63.1562	59.4849	240.078	140.962
ENSG00000130592	LSP1	4046	2.07369	7.42e-17	8.07e-15	794.364	713.358	735.233	888.482	572.054	769.609	771.692	1595.05	428.913	1632.06	579.248	882.583	1327.31	785.919	634.121	1254.6	129.067	122.195	124.751	341.119	300.925	196.979	240.602	321.407	154.491	341.696	147.957	261.149	285.806	232.2	178.971	319.845	152.895	228.224	211.808	180.153	160.641	160.29	131.101	160.23	169.732	134.832	306.466	220.524
ENSG00000160654	CD3G	917	3.37278	9.44e-18	1.57e-15	226.031	110.732	111.487	196.8	146.559	114.515	134.555	336.433	71.4855	376.019	97.0994	181.331	240.757	160.057	132.257	298.905	15.863	6.47391	7.06136	26.0856	19.4716	4.3773	14.1531	40.9436	14.5404	37.4461	13.8709	19.9047	21.9851	24.3566	19.3008	55.846	12.5096	7.94449	8.03063	15.4417	8.06306	13.7623	17.8421	9.5114	8.88135	9.91414	22.3867	24.2144
ENSG00000130475	FCHO1	23149	3.91262	1.76e-15	1.2e-13	128.363	116.759	158.851	188.566	167.834	131.356	282.202	591.762	94.1685	344.243	89.5658	267.984	360.349	183.997	233.059	389.703	10.8157	5.66467	4.70758	22.0724	21.2418	4.3773	18.1968	26.6133	12.7228	9.36154	7.8602	8.75805	25.6492	12.9902	10.5277	25.3845	6.25479	10.1112	15.0574	12.3534	17.3666	7.28593	30.254	6.58481	4.93408	5.94849	21.6147	15.5664
ENSG00000162692	VCAM1	7412	3.054	2.2e-16	1.98e-14	754.367	322.405	410.244	576.402	345.124	434.484	505.491	1264.63	248.137	621.402	173.272	634.658	699.455	454.862	687.024	1049.81	41.8206	21.8495	37.6606	86.952	35.4029	45.9617	62.6779	104.406	14.5404	166.947	42.9999	75.6377	62.291	133.149	64.9208	71.0767	43.7835	30.3335	55.2106	74.1202	76.2889	53.4301	94.6407	38.0456	44.4067	63.4505	71.0197	30.2679
ENSG00000142347	MYO1F	4542	2.03912	3.14e-16	2.72e-14	943.191	304.326	514.445	872.837	390.037	313.233	466.216	672.866	343.68	881.79	510.609	417.221	1029.91	506.162	310.984	756.871	171.609	93.8717	109.059	196.645	138.071	96.3006	149.618	106.453	114.505	110.778	108.193	144.11	197.866	147.763	163.179	195.461	102.856	150.945	185.708	126.622	153.818	119.003	213.329	158.767	121.378	114.013	188.357	173.824
ENSG00000099308	MAST3	23031	1.16479	3.06e-16	2.65e-14	341.372	277.208	318.431	399.364	359.307	284.604	445.123	615.793	213.769	482.822	239.4	368.278	531.082	427.502	362.457	502.372	191.798	201.5	180.457	187.95	237.2	168.526	141.531	137.161	183.572	165.387	198.355	158.441	230.843	193.229	133.351	172.615	159.845	198.612	194.743	199.713	193.513	195.101	287.801	188.033	200.324	161.601	176.005	193.715
ENSG00000204475	NCR3	259197	4.21593	1.31e-19	7.98e-17	13.0224	15.0656	21.8603	13.9983	14.1832	37.049	24.7291	41.0529	9.62305	33.5416	10.8818	28.0822	35.4055	10.944	22.877	35.1263	0.721045	2.42772	0.784596	1.33772	1.77015	2.18865	0	4.09436	1.81754	3.12051	0.462365	0	0	0	0	2.53845	0	0.722226	0	2.05889	0	0.809547	0.775743	2.19494	0	0.991414	0.771954	0
ENSG00000113810	SMC4	10051	1.37282	2.09e-09	3.21e-08	530.196	430.877	423.36	492.412	392.401	311.549	636.41	1622.09	309.312	574.62	282.927	611.39	842.65	585.506	663.432	1000.77	246.597	336.643	235.379	224.069	171.704	253.883	183.99	249.756	183.572	244.96	282.043	212.582	234.507	180.239	249.155	327.46	248.106	173.334	225.862	225.449	235.689	239.626	445.277	199.739	180.587	194.317	250.885	237.82
ENSG00000090889	KIF4A	24137	3.5317	7.11e-09	9.61e-08	36.2766	27.1181	31.333	41.1715	28.3663	8.42024	61.8227	207.267	10.9978	43.251	14.2301	55.362	101.496	51.3002	59.3371	69.5898	5.04731	21.0402	3.92298	4.68203	0	0	0	6.14154	5.45263	10.9218	3.69892	4.77712	3.66418	3.24755	1.75462	2.53845	0.694976	5.05558	4.01532	10.2945	3.10118	6.47638	15.5149	2.92658	3.94726	4.95707	3.85977	1.7296
ENSG00000157110	RBPMS	11030	-0.567652	2.55e-15	1.66e-13	1322.7	1162.31	1156.41	1067.17	1269.39	1241.14	1176.09	873.124	1429.02	743.211	1354.37	989.296	876.482	1247.62	1246.08	905.992	1755.74	1420.21	1594.3	1853.41	1598.44	1713.71	1987.5	1588.61	1737.57	1711.6	1422.23	1738.87	1888.88	1769.91	1770.41	1439.3	1933.42	1688.57	1418.41	1978.6	1809.85	1984.2	2033.22	1532.8	1788.11	1663.59	1641.17	1701.06
ENSG00000116852	KIF21B	23046	3.55254	1.78e-20	2.58e-17	349.743	262.895	284.183	396.894	281.299	291.34	389.119	676.872	178.714	815.59	181.643	403.581	571.995	386.462	361.742	519.604	25.2366	23.4679	26.6763	54.1778	44.2537	17.5092	26.2843	42.9908	30.8983	45.2474	25.8924	42.9941	64.1231	37.3468	33.3377	55.846	18.0694	18.0557	34.1302	36.0306	42.176	29.9533	43.4416	21.9494	22.6968	17.8455	50.9489	27.6735
ENSG00000267534	S1PR2	9294	2.1598	1.65e-07	1.64e-06	67.9023	108.473	88.1697	108.693	92.1906	82.5183	191.287	608.784	77.6718	124.457	71.9875	191.761	287.965	121.068	200.173	320.113	25.2366	30.7511	34.5222	50.8335	40.7134	21.8865	28.3062	51.1795	39.986	51.4884	30.0537	30.2551	53.1306	47.0895	17.5462	40.6152	20.8493	29.6113	45.1723	35.0012	29.1511	25.096	43.4416	23.4127	28.6177	16.854	43.2294	26.8087
ENSG00000092853	CLSPN	63967	3.88787	3.58e-09	5.17e-08	77.204	65.5355	41.5345	81.5196	37.8218	20.2086	122.918	373.481	17.8714	75.9099	19.2525	117.945	222.661	93.7084	130.828	186.235	5.04731	21.0402	7.84596	14.7149	1.77015	10.9433	2.02187	4.09436	3.63509	6.24102	1.84946	5.5733	0	12.9902	0	10.1538	6.25479	4.33336	6.02298	6.17668	4.34165	0.809547	31.0297	0	2.96045	2.97424	6.94758	4.32399
ENSG00000118193	KIF14	9928	4.37723	8.05e-09	1.07e-07	39.0671	24.105	16.0309	30.4669	18.9109	13.4724	61.8227	188.242	6.87361	31.7762	5.02238	53.7574	88.1203	47.1962	65.0564	90.1353	3.60522	12.1386	1.56919	3.34431	1.77015	0	2.02187	6.14154	1.81754	4.68077	2.31182	3.18475	1.83209	4.87132	1.75462	0	1.38995	2.88891	0	7.20613	1.86071	2.42864	11.6361	2.92658	0.986816	0.991414	3.08782	0
ENSG00000205436	EXOC3L4	91828	4.41382	2.01e-14	9.86e-13	69.7626	78.3413	130.433	107.869	137.104	47.1533	144.738	354.456	21.3082	134.166	48.5497	131.585	169.16	152.533	157.279	302.218	0.721045	4.04619	3.92298	17.3904	3.54029	2.18865	8.08747	4.09436	3.63509	3.12051	4.16128	3.98093	20.153	8.11887	8.77308	17.7692	2.08493	7.22226	9.03446	6.17668	4.34165	6.47638	5.4302	2.92658	4.93408	1.98283	11.5793	5.18879
ENSG00000092470	WDR76	79968	1.90476	1.11e-07	1.14e-06	92.0867	76.8348	56.108	106.223	73.2797	69.0459	136.737	447.576	33.6807	88.2673	42.6902	155.656	208.499	91.6564	156.564	215.397	36.7733	45.3174	29.8146	30.0988	26.5522	26.2638	42.4592	26.6133	45.4386	45.2474	27.2795	37.4208	43.9701	50.337	59.6569	65.9998	24.3242	31.778	23.0881	23.6773	29.1511	29.9533	53.5263	38.7772	26.644	35.6909	45.5453	44.9695
ENSG00000042088	TDP1	55775	1.06072	2.67e-12	7.71e-11	102.319	106.213	104.201	109.516	134.74	139.776	150.556	288.371	95.5432	191.54	73.6616	199.785	199.057	127.909	136.547	175.631	102.388	63.1206	69.829	73.5747	69.0357	83.1687	68.7435	77.7929	52.7088	104.537	64.2687	79.6186	51.2985	61.7034	66.6754	65.9998	73.6675	72.9449	76.291	61.7668	71.3271	75.2879	95.4164	83.4076	67.1035	69.399	71.7917	62.2655
ENSG00000109684	CLNK	116449	3.95566	2.44e-17	3.21e-15	106.969	48.21	39.3485	65.051	33.094	28.6288	38.5482	72.0928	32.306	122.692	23.4378	48.9433	93.6278	54.0362	44.3241	108.693	3.60522	0	1.56919	14.0461	7.08059	0	0	8.18872	0	7.80128	1.84946	2.38856	1.83209	8.11887	12.2823	2.53845	2.7799	0	11.0421	8.23557	2.48094	2.42864	7.75743	2.92658	0	1.98283	10.0354	5.18879
ENSG00000175463	TBC1D10C	374403	1.4034	9.08e-15	4.96e-13	660.42	467.788	486.755	579.695	541.324	538.895	722.962	1090.4	380.111	1196.9	456.2	657.926	848.158	587.558	577.643	957.025	261.739	235.489	211.841	282.259	361.11	194.79	281.04	157.633	450.751	182.55	313.946	289.812	249.164	225.705	319.34	200.538	275.906	272.279	189.724	195.595	370.28	278.484	221.087	324.119	261.506	213.154	176.777	281.924
ENSG00000077420	APBB1IP	54518	3.42037	7.34e-19	2.54e-16	426.947	271.935	347.578	438.889	295.483	313.233	334.57	890.146	184.9	724.675	215.962	443.699	691.587	346.789	365.317	695.235	28.8418	21.0402	14.1227	54.8466	53.1044	32.8298	26.2843	55.2739	10.9053	87.3743	29.129	31.0513	65.9552	51.9608	24.5646	68.5382	22.2392	19.5001	29.111	27.7951	26.6701	25.9055	82.2288	30.7291	24.6704	23.7939	49.405	43.2399
ENSG00000265148	TSPOAP1-AS1	100506779	2.253	3.61e-11	8.14e-10	44.6481	32.3911	40.0771	46.1121	18.9109	13.4724	75.6418	125.161	16.4967	98.8594	25.1119	57.7691	73.9581	51.3002	55.7626	121.948	14.4209	6.47391	10.1997	12.7084	8.85074	6.56595	18.1968	4.09436	10.9053	6.24102	8.32257	21.497	14.6567	3.24755	14.0369	10.1538	12.5096	14.4445	18.0689	6.17668	14.2654	23.4769	10.0847	15.3646	11.8418	8.92273	11.5793	16.4312
ENSG00000268027	NA	NA	3.98965	1.19e-17	1.86e-15	79.0643	59.5093	56.108	74.9322	59.0965	53.8895	82.9151	118.152	28.1818	215.372	43.5273	102.701	95.9882	68.4003	85.7886	121.948	0.721045	3.23696	2.35379	4.68203	1.77015	6.56595	2.02187	4.09436	5.45263	9.36154	1.84946	7.96186	16.4888	3.24755	1.75462	12.6923	2.7799	1.44445	2.00766	7.20613	2.48094	4.04774	5.4302	3.65823	4.93408	3.96566	15.4391	5.18879
ENSG00000119866	BCL11A	53335	1.60475	4.93e-09	6.93e-08	137.665	305.832	198.928	247.853	243.478	237.451	461.124	931.199	104.479	355.717	128.071	379.511	415.424	274.969	427.513	699.211	113.925	101.964	90.2285	131.766	92.0477	129.13	192.077	73.6985	138.133	98.2961	122.989	130.575	115.422	100.674	161.425	83.7689	137.605	112.667	116.444	146.181	148.236	109.289	134.204	132.428	122.365	138.798	135.092	106.37
ENSG00000100055	CYTH4	27128	3.23783	1.87e-19	9.67e-17	675.302	286.247	366.524	564.873	354.579	272.816	437.85	737.95	287.317	942.695	312.225	402.779	830.849	426.818	326.712	782.719	54.7994	29.1326	29.0301	94.9783	83.1969	37.2071	40.4374	102.359	30.8983	79.5731	27.7419	58.9178	93.4365	74.6936	26.3192	73.6151	22.9342	20.9446	31.1187	50.4429	50.8593	46.1442	75.2471	38.7772	34.5386	21.8111	81.0551	61.4007
ENSG00000239713	APOBEC3G	60489	1.83928	4.98e-15	2.99e-13	752.506	190.58	333.733	526.996	245.842	252.607	301.113	496.639	206.208	664.653	340.685	406.791	520.854	299.593	236.634	516.952	95.1779	82.5424	41.5836	84.9454	113.289	105.055	123.334	143.303	70.8842	140.423	81.8386	120.224	122.75	97.4264	122.823	162.461	76.4474	117.723	79.3025	117.357	114.744	58.2874	114.81	92.919	65.1299	79.3131	126.6	123.666
ENSG00000123329	ARHGAP9	64333	3.8487	7.55e-21	1.41e-17	582.285	345.003	436.477	517.114	326.213	311.549	626.955	798.028	317.561	1103.34	272.046	528.748	921.329	522.578	436.807	833.089	24.5155	21.0402	23.5379	59.5287	33.6328	45.9617	38.4155	49.1323	29.0807	45.2474	23.5806	33.4398	60.4589	48.7132	29.8285	71.0767	9.03469	20.9446	18.0689	59.7079	33.4927	22.6673	70.5926	29.2658	16.7759	18.8369	50.9489	32.8623
ENSG00000133574	GIMAP4	55303	1.39859	3.21e-15	2.05e-13	685.534	302.819	424.089	645.57	512.958	476.585	462.579	800.03	314.124	1001.83	472.941	516.712	826.915	497.27	420.364	727.047	200.45	149.709	179.672	262.194	265.522	234.186	181.968	270.228	181.754	330.774	231.182	242.041	280.31	172.12	157.915	375.691	145.945	204.39	214.819	145.152	243.752	165.957	227.293	220.957	193.416	167.549	325.764	235.225
ENSG00000163154	TNFAIP8L2	79626	2.52748	1.29e-17	1.98e-15	59.5308	36.1575	32.7904	79.8728	35.4579	69.0459	58.186	102.131	29.5565	95.3287	33.4825	53.7574	95.9882	55.4042	38.6049	87.4843	6.4894	4.85543	18.0457	19.397	10.6209	15.3206	4.04374	8.18872	1.81754	20.2833	5.54838	14.3314	12.8246	3.24755	12.2823	5.07691	9.03469	9.38894	6.02298	9.26502	10.544	7.28593	24.048	9.5114	8.88135	8.92273	21.6147	7.78318
ENSG00000079263	SP140	11262	4.75765	1.4e-14	7.25e-13	252.076	234.271	238.277	283.26	267.116	250.923	415.303	1080.39	99.6673	570.207	128.908	398.767	570.422	299.593	376.04	699.211	7.21045	4.85543	8.63056	18.7281	14.1612	8.7546	2.02187	18.4246	7.27018	35.8859	9.2473	6.36949	21.9851	6.4951	17.5462	35.5383	4.86483	5.77781	8.03063	17.5006	14.2654	14.5719	21.7208	10.243	4.93408	5.94849	30.8782	12.1072
ENSG00000187951	LOC100288637	100288637	2.31822	8.29e-11	1.73e-09	58.6006	15.8189	28.4183	28.8201	18.9109	16.8405	56.0041	126.162	23.3703	57.3738	15.0671	40.1174	70.0242	41.7242	45.7539	76.2174	5.76836	21.8495	5.49217	16.0527	5.31044	6.56595	10.1093	10.2359	12.7228	6.24102	12.4839	11.1466	9.16044	9.74264	10.5277	10.1538	7.64474	7.22226	12.046	9.26502	16.1261	9.71457	18.6178	11.7063	11.8418	6.9399	6.17563	9.51278
ENSG00000259772	LOC283710	283710	3.013	2.11e-12	6.24e-11	57.6704	38.4174	26.2323	65.051	23.6386	18.5245	37.8209	156.201	24.745	114.748	36.8308	80.2349	103.069	45.8282	48.6136	96.1001	7.93149	9.71087	5.49217	3.34431	7.08059	0	16.1749	6.14154	12.7228	3.12051	9.70966	13.5352	12.8246	6.4951	8.77308	2.53845	5.55981	7.22226	6.02298	1.02945	6.82259	4.85728	9.30892	22.681	9.86816	7.93131	10.0354	9.51278
ENSG00000259834	NA	NA	2.70916	1.82e-18	5e-16	243.704	97.9267	138.448	174.567	158.379	143.144	162.921	255.329	85.9201	349.539	138.115	135.597	186.469	119.016	112.955	309.509	16.584	8.90163	11.7689	26.7545	21.2418	32.8298	30.328	47.0851	29.0807	17.1628	18.4946	19.1085	53.1306	25.9804	17.5462	63.4613	11.8146	16.6112	23.0881	27.7951	30.3915	18.6196	31.8055	24.876	22.6968	13.8798	50.9489	27.6735
ENSG00000159322	ADPGK	83440	0.68681	1.08e-13	4.36e-12	772.04	567.975	577.84	620.043	536.596	471.533	633.5	971.251	546.452	804.115	539.069	605.773	845.798	623.81	582.648	875.505	434.79	398.955	400.144	411.35	431.916	376.448	416.505	317.313	407.13	308.931	409.655	442.68	448.862	462.776	487.783	401.076	456.599	391.447	396.513	424.132	432.304	410.441	599.649	405.332	407.555	350.961	386.749	387.43
ENSG00000172081	MOB3A	126308	1.2702	2.48e-11	5.75e-10	586.936	650.082	538.491	743.558	574.418	611.309	958.615	1872.41	542.328	871.198	557.484	776.673	1304.5	739.407	840.729	1415.65	364.849	393.29	349.145	393.29	350.489	271.393	307.324	388.964	367.144	424.39	364.344	363.857	388.403	344.24	231.609	312.23	296.06	372.669	372.421	321.187	364.698	278.484	340.551	318.266	345.386	349.969	383.661	355.432
ENSG00000271680	NA	NA	5.90832	1.11e-13	4.47e-12	3.72067	10.5459	12.3875	5.76402	9.45544	3.36809	12.3645	31.04	7.56097	26.4802	1.67413	12.0352	15.7358	8.89204	6.43415	18.5573	0	0	0	0	0	0	0	0	0	0	0.462365	0	0	0	0	0	0	0	0	0	0	0	0.775743	0	0	0	0	0.864798
ENSG00000197520	FAM177B	400823	3.62039	1.34e-14	7.01e-13	11.162	48.9633	46.6352	20.5858	14.1832	25.2607	22.5471	31.04	15.1219	78.5579	8.37063	60.1761	43.2734	20.5201	47.8987	33.8007	0	8.09239	2.35379	4.01317	0	0	6.0656	2.04718	3.63509	3.12051	2.77419	1.59237	9.16044	3.24755	5.26385	0	0	5.05558	1.00383	3.08834	1.24047	1.61909	4.65446	0.731646	1.97363	2.97424	4.63172	3.45919
ENSG00000179715	PCED1B	91523	3.16041	1.79e-15	1.21e-13	231.612	118.265	145.006	233.031	139.468	165.037	272.02	545.703	103.104	439.571	118.026	278.415	366.643	195.625	216.616	487.791	20.1893	16.1848	10.9843	29.4299	28.3224	32.8298	20.2187	28.6605	30.8983	37.4461	19.4193	27.0703	38.4739	30.8517	26.3192	30.4614	13.8995	18.7779	11.0421	22.6478	22.9487	20.2387	74.4713	16.0962	21.71	8.92273	42.4575	29.4031
ENSG00000182010	RTKN2	219790	2.02147	8.04e-15	4.47e-13	71.623	49.7166	38.6198	59.287	87.4628	60.6257	98.1889	123.159	25.4324	148.289	31.8084	99.4912	92.841	53.3522	69.3458	85.496	15.863	15.3755	18.0457	22.7413	15.9313	28.4525	30.328	14.3303	14.5404	17.1628	12.9462	19.1085	7.32836	34.0993	26.3192	40.6152	13.2045	13.7223	21.0804	16.4711	10.544	15.3814	44.9931	14.6329	11.8418	15.8626	17.7549	24.2144
ENSG00000112149	CD83	9308	2.057	6.21e-14	2.69e-12	186.964	409.785	441.577	273.379	366.398	346.914	659.684	813.047	391.108	274.511	174.109	369.883	594.025	180.577	383.904	819.171	81.478	40.4619	57.2755	85.6142	139.842	67.8482	80.8747	210.86	81.7895	162.267	67.9676	78.8225	100.765	167.249	82.467	101.538	70.1926	71.5004	87.3331	225.449	118.465	63.9543	86.8832	89.9925	74.998	89.2273	76.4234	51.0231
ENSG00000124772	CPNE5	57699	3.66196	4.98e-15	2.99e-13	364.626	259.882	322.803	293.965	243.478	203.77	384.028	1035.33	142.284	729.088	159.879	397.163	623.136	346.789	411.785	753.558	5.04731	30.7511	21.1841	12.7084	30.0925	35.0184	6.0656	22.519	30.8983	46.8077	46.2365	57.3254	65.9552	19.4853	31.5831	30.4614	19.4593	37.5558	16.0613	39.119	39.0748	18.6196	114.81	24.1443	32.5649	26.7682	60.9843	41.5103
ENSG00000245869	NA	NA	2.79391	3.26e-09	4.75e-08	5.58101	9.03938	8.7441	8.23431	7.09158	3.36809	18.1831	34.0438	2.74944	7.94406	4.18532	4.01174	10.2283	12.9961	7.86396	22.5338	0.721045	0	1.56919	2.00658	1.77015	2.18865	6.0656	0	3.63509	1.56026	1.84946	3.18475	0	1.62377	1.75462	0	1.38995	0	0	4.11779	1.24047	0.809547	1.55149	2.92658	0.986816	1.98283	2.31586	0.864798
ENSG00000205784	ARRDC5	645432	3.99233	4.89e-18	9.87e-16	51.1593	24.105	24.0463	34.5841	21.2747	13.4724	33.457	60.0774	8.93569	61.7871	21.7636	36.1057	49.5677	28.7281	19.3024	58.3228	0.721045	0.809239	2.35379	3.34431	0	2.18865	0	0	0	3.12051	1.38709	0	5.49627	0	1.75462	0	0.694976	5.05558	3.01149	4.11779	2.48094	0.809547	2.32723	0.731646	0.986816	1.98283	5.40368	1.7296
ENSG00000150637	CD226	10666	2.5094	1.82e-18	5e-16	165.57	97.1734	104.929	152.335	49.6411	85.8864	93.825	189.244	40.5543	207.428	56.9203	97.8865	168.373	98.4964	108.666	152.435	13.6998	16.994	14.1227	22.0724	12.391	28.4525	14.1531	45.038	7.27018	20.2833	14.3333	24.6818	29.3134	34.0993	19.3008	35.5383	20.1543	11.5556	16.0613	24.7067	19.8475	15.3814	24.8238	19.7544	11.8418	14.8712	26.2464	26.8087
ENSG00000229474	PATL2	197135	3.23364	2.36e-19	1.07e-16	185.104	62.5224	71.4102	171.274	96.9183	50.5214	80.7331	182.235	54.9889	157.998	77.8469	97.0842	124.313	98.4964	50.7583	126.587	13.6998	6.47391	8.63056	10.0329	14.1612	4.3773	6.0656	2.04718	19.993	3.12051	12.9462	14.3314	20.153	6.4951	10.5277	20.3076	15.2895	10.1112	10.0383	10.2945	9.92377	16.1909	15.5149	4.38988	5.9209	2.97424	20.0708	19.0256
ENSG00000013016	EHD3	30845	1.14644	2.52e-14	1.21e-12	123.712	172.502	160.309	156.452	118.193	131.356	192.014	276.356	142.284	231.26	92.077	197.378	261.214	196.993	168.718	261.79	102.388	67.9761	94.9361	69.5616	69.0357	80.9801	80.8747	75.7457	76.3369	124.82	95.2472	93.1538	95.2686	77.9412	82.467	68.5382	72.2775	83.7783	70.268	64.8551	93.6555	70.4306	108.604	73.1646	113.484	100.133	80.2832	84.7502
ENSG00000136541	ERMN	57471	4.24813	9.3e-15	5.07e-13	37.2067	27.8714	23.3176	35.4075	28.3663	13.4724	56.7314	86.1109	16.4967	97.094	15.9042	31.2916	62.9431	26.6761	30.7409	57.6601	1.44209	1.61848	0	1.33772	1.77015	4.3773	4.04374	2.04718	0	0	2.31182	0	1.83209	4.87132	1.75462	2.53845	2.08493	0	1.00383	3.08834	1.86071	4.04774	3.10297	1.46329	0	0.991414	6.17563	1.7296
ENSG00000104903	LYL1	4066	2.09279	9.02e-14	3.75e-12	120.922	111.486	133.348	175.391	186.745	158.3	252.382	459.592	81.796	250.679	143.975	185.343	278.523	154.585	188.735	334.694	33.8891	37.225	24.3225	73.5747	61.9551	54.7163	48.5248	49.1323	16.3579	73.332	49.0107	65.2873	62.291	47.0895	19.3008	50.7691	29.189	49.8336	40.1532	24.7067	50.8593	34.001	51.9748	33.6557	32.5649	29.7424	62.5283	44.1047
ENSG00000154124	OTULIN	90268	1.22181	2.39e-12	6.97e-11	356.255	229.751	276.897	279.966	184.381	306.497	344.025	701.904	207.583	400.734	146.486	393.953	366.643	298.909	314.558	540.149	179.54	151.328	173.396	189.288	92.0477	96.3006	113.225	171.963	103.6	134.182	148.419	121.02	146.567	146.14	163.179	195.461	177.914	120.612	124.475	149.27	178.628	143.29	200.142	187.301	141.115	177.463	142.039	137.503
ENSG00000173200	PARP15	165631	4.33313	5.07e-18	1.01e-15	319.978	311.859	341.749	343.371	342.76	284.604	574.587	723.932	133.348	920.628	177.457	442.094	597.172	420.662	527.6	964.315	18.7472	12.9478	5.49217	35.4496	19.4716	6.56595	20.2187	28.6605	16.3579	17.1628	14.3333	29.4589	20.153	25.9804	17.5462	38.0768	16.6794	5.05558	13.0498	19.5595	19.2273	19.4291	140.41	21.2177	15.7891	6.9399	47.8611	12.972
ENSG00000135905	DOCK10	55619	3.04163	8.71e-21	1.53e-17	701.347	361.575	433.562	530.289	281.299	399.119	490.945	670.864	194.523	965.644	215.125	499.863	693.947	550.622	435.377	766.813	52.6363	33.988	58.0601	106.349	51.3343	43.773	26.2843	110.548	19.993	106.097	45.7741	46.975	69.6194	66.5747	64.9208	152.307	31.9689	35.3891	33.1264	60.7374	66.9854	46.9538	183.075	51.2152	53.2881	26.7682	74.1076	76.1022
ENSG00000204482	LST1	7940	2.33352	4.62e-18	9.46e-16	218.59	100.186	102.743	172.097	92.1906	47.1533	130.919	193.249	67.3614	183.596	138.953	119.55	195.91	127.225	90.793	180.271	11.5367	8.90163	11.7689	45.4826	31.8626	21.8865	8.08747	24.5662	19.993	31.2051	15.7204	14.3314	38.4739	50.337	17.5462	53.3075	9.72967	21.6668	26.0996	17.5006	27.9106	23.4769	62.0595	18.2912	23.6836	13.8798	44.0014	30.2679
ENSG00000228590	MIR4432HG	106660609	4.03695	1.46e-10	2.86e-09	7.44135	6.77954	5.10073	11.528	11.8193	10.1043	16.0012	47.0606	1.37472	25.5975	1.67413	24.8728	25.1772	12.312	27.8813	42.4166	0.721045	3.23696	0	2.00658	1.77015	2.18865	4.04374	0	0	0	0	1.59237	0	3.24755	0	0	0	0.722226	2.00766	0	1.86071	0	0	0	3.94726	2.97424	0.771954	0
ENSG00000175895	PLEKHF2	79666	1.32141	4.19e-11	9.32e-10	200.916	266.662	245.564	284.907	354.579	338.493	432.759	819.055	181.463	354.835	190.013	405.186	417.785	316.693	475.412	683.305	141.325	162.657	147.504	131.766	154.003	91.9233	109.181	206.765	145.404	159.146	144.258	122.613	117.254	164.001	149.142	190.384	145.25	124.223	164.628	153.388	164.362	168.386	139.634	142.671	144.075	169.532	197.62	134.044
ENSG00000282173	NA	NA	3.94434	8.02e-14	3.39e-12	12.0922	6.02626	7.28675	10.7046	9.45544	8.42024	10.9099	24.0309	3.4368	30.0109	2.51119	12.0352	9.44146	12.312	7.86396	16.569	0	0	1.56919	0.668861	0	0	0	0	3.63509	0	0	0.796186	0	0	3.50923	5.07691	1.38995	1.44445	1.00383	0	3.10118	0	1.55149	0	3.94726	0.991414	0	0.864798
ENSG00000119403	PHF19	26147	1.31185	4.87e-12	1.33e-10	270.679	272.688	251.393	293.965	217.475	195.349	359.299	731.942	225.454	450.163	194.199	343.405	527.148	343.369	391.768	448.025	117.53	155.374	163.981	187.95	134.531	98.4893	103.115	159.68	134.498	202.833	129.925	123.409	203.362	204.596	105.277	104.077	107.721	161.779	102.391	138.975	145.755	148.957	197.815	111.21	128.286	125.91	142.811	123.666
ENSG00000156127	BATF	10538	3.85973	1.13e-14	6.06e-13	96.7375	44.4436	51.0073	86.4602	26.0025	37.049	72.7325	198.255	49.49	156.233	32.6455	105.91	143.196	63.6123	47.1838	141.168	5.76836	4.04619	0.784596	12.0395	0	6.56595	4.04374	14.3303	0	10.9218	2.31182	3.18475	7.32836	4.87132	5.26385	15.2307	2.08493	3.61113	4.01532	1.02945	6.20235	1.61909	10.8604	4.38988	3.94726	0.991414	4.63172	5.18879
ENSG00000167286	CD3D	915	3.65873	1.84e-18	5.01e-16	225.101	128.058	173.425	186.095	148.923	117.883	137.465	358.462	103.792	454.577	123.048	291.253	330.451	181.261	150.13	287.638	12.2578	4.04619	4.70758	20.0658	30.0925	8.7546	10.1093	32.7549	10.9053	40.5667	16.1828	15.9237	20.153	14.614	17.5462	38.0768	4.86483	7.22226	6.02298	13.3828	9.30353	8.09547	12.4119	8.04811	8.88135	10.9056	20.8428	13.8368
ENSG00000269954	NA	NA	5.00379	4.84e-15	2.92e-13	35.3464	106.213	74.3249	53.523	66.1881	48.8374	176.74	241.311	30.2439	227.73	24.2748	125.969	137.688	112.176	147.27	194.851	0.721045	10.5201	4.70758	5.35089	3.54029	2.18865	2.02187	2.04718	3.63509	1.56026	1.84946	1.59237	5.49627	0	8.77308	2.53845	3.47488	3.61113	2.00766	3.08834	0	4.04774	0.775743	0.731646	5.9209	0.991414	6.17563	2.59439
ENSG00000184445	KNTC1	9735	2.00954	1.52e-12	4.65e-11	388.81	174.008	222.975	239.618	163.106	122.935	271.292	639.824	80.4212	400.734	108.818	280.02	356.415	233.929	255.221	452.002	56.2415	76.8777	61.1985	66.8861	35.4029	59.0936	60.656	61.4154	70.8842	54.609	71.2042	70.0644	73.2836	71.4461	82.467	73.6151	78.5323	58.5003	54.2068	73.0907	54.5807	73.6688	218.76	84.8709	69.0771	55.5192	58.6685	46.6991
ENSG00000111206	FOXM1	2305	1.84904	3.43e-09	4.97e-08	75.3437	59.5093	75.7822	78.2259	68.552	25.2607	121.463	308.397	38.4922	90.9153	47.7126	97.8865	191.19	94.3924	129.398	161.051	24.5155	73.6407	25.8917	41.4694	24.7821	52.5276	42.4592	8.18872	39.986	21.8436	29.129	21.497	34.8097	37.3468	33.3377	30.4614	29.189	36.8335	24.0919	46.3251	24.1892	28.3342	55.0778	35.119	25.6572	14.8712	24.7025	30.2679
ENSG00000165480	SKA3	221150	3.24012	1.09e-09	1.79e-08	25.1146	21.0919	12.3875	22.2326	14.1832	8.42024	24.7291	89.1147	3.4368	28.2455	2.51119	41.7221	70.811	29.4121	38.6049	55.009	5.04731	26.7049	1.56919	4.01317	3.54029	0	0	0	1.81754	6.24102	2.31182	3.18475	0	1.62377	3.50923	2.53845	3.47488	4.33336	1.00383	8.23557	3.10118	3.23819	7.75743	0	2.96045	2.97424	0.771954	1.7296
ENSG00000080986	NDC80	10403	2.95389	2.17e-11	5.1e-10	67.9023	48.9633	37.8911	52.6996	18.9109	15.1564	84.3698	199.257	26.8071	63.5525	29.2972	89.863	129.82	62.9282	83.6439	133.215	6.4894	38.8435	7.06136	10.7018	5.31044	8.7546	4.04374	22.519	10.9053	7.80128	7.39784	5.5733	10.9925	11.3664	5.26385	17.7692	9.72967	4.33336	7.0268	13.3828	9.30353	5.66683	34.1327	2.92658	8.88135	3.96566	7.71954	7.78318
ENSG00000152689	RASGRP3	25780	1.69284	5.36e-10	9.34e-09	316.257	317.885	316.245	376.308	371.126	308.181	549.858	1284.65	151.219	479.291	215.962	630.646	750.596	493.166	368.176	810.555	197.566	146.472	97.2899	244.134	104.439	159.771	113.225	133.067	201.747	148.224	213.613	339.972	146.567	125.031	98.2585	177.692	103.551	139.39	204.781	99.8563	212.12	136.004	280.043	144.866	142.102	147.721	174.462	130.585
ENSG00000198821	CD247	919	3.32472	8.41e-16	6.28e-14	229.752	162.709	172.696	211.622	122.921	166.721	174.558	402.518	130.599	610.81	113.841	296.067	384.74	236.665	178.011	404.283	10.0946	13.7571	12.5535	30.7676	30.0925	15.3206	20.2187	57.321	14.5404	31.2051	19.8817	23.8856	64.1231	25.9804	19.3008	48.2306	20.8493	10.1112	17.0651	16.4711	19.2273	14.5719	34.9084	19.7544	17.7627	13.8798	24.7025	31.9975
ENSG00000122122	SASH3	54440	4.08523	1.85e-17	2.65e-15	499.5	352.536	419.717	587.106	430.223	498.478	799.331	1595.05	305.876	1030.08	293.809	817.593	1083.41	512.318	674.156	1123.38	23.0734	14.5663	9.41515	64.2107	37.1731	32.8298	16.1749	98.2647	19.993	104.537	24.5053	46.975	65.9552	47.0895	31.5831	83.7689	13.2045	15.1668	20.0766	29.854	35.3534	31.5724	59.7322	28.5342	23.6836	15.8626	71.7917	38.9159
ENSG00000131323	TRAF3	7187	1.03643	6.67e-20	5.19e-17	552.52	463.268	492.585	579.695	456.225	449.641	562.95	769.991	472.904	677.01	351.567	513.503	720.698	616.97	484.706	699.211	243.713	296.181	265.193	357.841	283.224	234.186	279.018	286.605	252.639	238.719	302.387	285.035	267.485	285.784	164.934	322.383	243.242	296.835	302.153	246.038	306.396	229.911	190.833	240.712	264.467	267.682	289.483	322.57
ENSG00000143110	C1orf162	128346	1.76782	6.05e-18	1.12e-15	271.609	204.139	150.107	221.503	174.926	127.988	184.013	201.259	199.335	231.26	137.278	177.319	391.821	177.841	142.266	210.758	41.0995	37.225	35.3068	72.9059	70.8059	43.773	60.656	49.1323	63.6141	45.2474	42.5376	41.4017	95.2686	61.7034	64.9208	55.846	48.6483	37.5558	37.1417	55.5901	75.0485	53.4301	99.2951	46.8253	43.4199	40.648	97.2662	72.6431
ENSG00000100290	BIK	638	1.8683	6.07e-11	1.29e-09	17.6732	32.3911	51.7359	39.5247	33.094	21.8926	45.8215	119.153	26.8071	52.0777	31.8084	76.2231	75.5317	30.7801	71.4905	96.7629	12.9788	13.7571	5.49217	12.0395	12.391	17.5092	8.08747	4.09436	7.27018	9.36154	12.0215	16.7199	7.32836	9.74264	22.81	12.6923	13.8995	9.38894	25.0957	27.7951	14.8856	15.3814	6.98169	10.9747	13.8154	10.9056	13.1232	17.296
ENSG00000112742	TTK	7272	2.92419	5.88e-09	8.12e-08	31.6257	27.1181	18.9456	26.3498	28.3663	16.8405	52.3674	167.215	13.0599	44.1337	8.37063	61.7808	106.216	41.0402	61.4819	82.1822	5.76836	30.7511	1.56919	7.35747	1.77015	15.3206	2.02187	4.09436	5.45263	4.68077	6.01074	9.55424	3.66418	6.4951	5.26385	10.1538	7.64474	6.50004	2.00766	13.3828	6.82259	5.66683	21.7208	6.58481	6.90771	5.94849	1.54391	8.64798
ENSG00000100092	SH3BP1	23616	1.9009	1.41e-15	9.96e-14	123.712	66.2888	83.7977	116.104	68.552	79.1502	104.735	210.271	75.6097	159.764	90.4029	101.898	162.078	79.3443	78.6396	150.446	22.3524	21.0402	16.4765	44.1448	28.3224	39.3957	28.3062	38.8964	27.2632	34.3256	18.4946	15.9237	36.6418	35.723	19.3008	35.5383	17.3744	23.8335	26.0996	38.0895	22.9487	27.5246	41.8901	23.4127	15.7891	17.8455	25.4745	19.0256
ENSG00000106560	GIMAP2	26157	1.98073	5.89e-16	4.67e-14	224.171	89.6405	174.882	214.915	132.376	143.144	139.646	290.374	96.2305	377.784	127.234	188.552	281.67	174.421	127.968	265.104	52.6363	25.8956	36.876	64.8795	40.7134	65.6595	34.3718	51.1795	21.8105	74.8923	52.7096	62.1025	67.7873	45.4657	49.1293	88.8458	35.4438	46.2225	45.1723	25.7362	55.8212	39.6678	65.1624	42.4355	52.3013	44.6136	65.6161	57.9415
ENSG00000267369	NA	NA	2.55099	1.92e-15	1.29e-13	69.7626	18.0788	32.7904	52.6996	37.8218	20.2086	32.0023	57.0735	17.8714	68.8485	31.8084	26.4775	62.9431	21.8881	18.5875	33.8007	7.21045	3.23696	3.92298	7.35747	7.08059	2.18865	4.04374	8.18872	9.08772	4.68077	5.08601	14.3314	12.8246	11.3664	5.26385	5.07691	5.55981	9.38894	5.01915	5.14723	3.72141	1.61909	3.10297	5.12152	0.986816	2.97424	9.26345	5.18879
ENSG00000005513	SOX8	30812	2.33195	1.28e-12	4.01e-11	28.8352	42.9371	52.4646	51.0527	54.3688	45.4693	69.0959	148.191	36.4301	64.4351	18.4154	75.4208	65.3034	45.1442	98.6569	88.147	10.8157	15.3755	17.2611	19.397	7.08059	0	12.1312	8.18872	10.9053	6.24102	7.8602	13.5352	7.32836	14.614	5.26385	20.3076	3.47488	10.8334	8.03063	10.2945	13.0249	4.85728	24.048	6.58481	12.8286	4.95707	17.7549	12.972
ENSG00000154822	PLCL2	23228	1.46485	3.72e-16	3.14e-14	143.246	155.176	132.619	184.448	115.829	188.613	206.56	296.382	99.6673	289.517	95.4252	193.366	250.199	171.685	196.599	237.931	57.6836	76.8777	58.8447	79.5945	67.2656	67.8482	97.0497	69.6041	50.8913	59.2897	70.2795	94.7462	97.1007	76.3174	45.62	76.1536	54.2081	39.0002	70.268	57.649	85.5925	56.6683	59.7322	66.5798	65.1299	59.4849	91.0905	61.4007
ENSG00000102384	CENPI	2491	3.09888	5.15e-09	7.21e-08	23.2542	10.5459	12.3875	13.9983	23.6386	5.05214	33.457	88.1135	4.81153	15.0054	5.02238	31.2916	50.3545	17.7841	36.4602	39.7656	3.60522	10.5201	3.13838	2.67545	0	0	6.0656	2.04718	3.63509	9.36154	2.77419	3.98093	0	1.62377	5.26385	2.53845	1.38995	0.722226	3.01149	3.08834	4.34165	0.809547	12.4119	2.19494	1.97363	2.97424	5.40368	2.59439
ENSG00000083457	ITGAE	3682	1.27366	3.22e-10	5.88e-09	454.852	139.357	203.3	194.33	120.557	106.095	139.646	348.449	128.537	289.517	149.834	223.053	332.025	178.525	142.981	239.919	72.1045	80.1147	72.9674	94.9783	93.8178	113.81	99.0715	73.6985	79.972	62.4102	92.0106	91.5614	80.6119	84.4363	71.9393	91.3843	75.0574	78.7227	79.3025	86.4735	78.1497	85.812	86.8832	74.6279	84.8662	80.3046	87.2308	101.181
ENSG00000127084	FGD3	89846	1.66677	2.07e-15	1.38e-13	319.048	345.003	387.655	384.542	297.846	282.92	486.581	595.767	215.831	885.321	316.41	422.035	593.239	417.242	350.304	534.847	188.914	74.45	183.595	93.6406	223.039	161.96	149.618	110.548	72.7018	209.074	101.258	161.626	163.056	120.159	80.7123	137.076	139.69	143.001	136.521	123.534	106.68	169.195	155.924	139.013	190.456	115.995	114.249	132.314
ENSG00000111348	ARHGDIB	397	1.86854	6.88e-15	3.9e-13	1814.76	1696.39	1627.86	1958.94	1458.5	1473.54	1886.68	4038.2	1203.57	2994.91	1217.93	2244.97	3339.92	1871.43	1971.71	3091.77	468.679	356.065	409.559	570.539	578.838	520.899	388.199	800.447	368.962	1015.73	468.376	515.929	602.757	665.747	429.881	710.767	401.696	360.391	308.176	517.812	436.025	420.965	671.794	411.917	488.474	292.467	644.581	543.958
ENSG00000185245	GP1BA	2811	2.05201	3e-14	1.41e-12	42.7878	56.4961	50.2786	65.8745	63.8242	72.414	84.3698	174.224	45.3658	132.401	35.1567	118.748	95.2014	85.5003	130.828	153.76	19.4682	14.5663	21.9687	26.0856	31.8626	48.1503	24.2624	18.4246	36.3509	29.6449	18.957	33.4398	20.153	12.9902	21.0554	32.9999	22.9342	29.6113	35.134	23.6773	35.3534	25.9055	27.151	32.1924	21.71	25.7768	9.26345	25.0792
ENSG00000230266	XXYLT1-AS2	101410543	3.31794	1.02e-14	5.49e-13	11.162	4.51969	5.10073	8.23431	0	5.05214	7.27325	16.0206	4.12417	15.8881	5.02238	13.6399	11.8018	8.89204	10.0087	15.9062	1.44209	0.809239	0.784596	0	0	0	0	0	0	0	0.92473	0.796186	1.83209	1.62377	1.75462	5.07691	0	2.16668	1.00383	0	3.72141	0.809547	1.55149	0	0.986816	0.991414	0.771954	0.864798
ENSG00000152601	MBNL1	4154	1.22274	1.32e-14	6.91e-13	1814.76	1451.57	1320.36	1666.62	1380.49	1387.65	2035.78	3096.99	953.37	2431.76	899.843	1847.81	2146.36	1748.31	1710.77	2583.44	752.771	750.164	928.962	982.557	582.378	737.575	709.676	1109.57	648.864	806.652	778.16	704.625	837.265	730.698	707.11	1056	760.999	519.281	801.056	757.673	709.549	827.358	993.727	667.993	635.51	705.887	910.905	708.27
ENSG00000197142	ACSL5	51703	1.73094	1.6e-16	1.56e-14	567.403	261.389	263.78	396.894	219.839	191.981	294.567	485.625	217.893	475.761	261.164	251.937	476.007	309.853	228.055	461.281	93.0148	91.444	81.598	92.9717	111.519	74.4141	66.7216	141.255	79.972	112.338	92.0106	120.224	157.56	86.06	105.277	154.846	68.1077	92.445	93.3561	74.1202	91.1746	86.6216	162.906	70.238	83.8794	61.4677	145.899	95.9926
ENSG00000134516	DOCK2	1794	3.9934	3.79e-17	4.64e-15	751.576	531.817	618.645	713.091	451.497	522.055	867.699	1868.41	285.942	1473.18	273.72	881.781	1266.73	728.463	777.817	1432.89	55.5204	22.6587	40.0144	77.5879	38.9432	13.1319	38.4155	104.406	16.3579	126.381	35.1397	50.1597	82.444	55.2083	47.3746	114.23	24.3242	27.4446	28.1072	43.2368	43.4165	46.9538	100.847	39.5089	41.4463	29.7424	80.2832	59.6711
ENSG00000137474	MYO7A	4647	2.28878	1.24e-09	1.99e-08	624.143	149.903	162.495	275.026	127.648	95.9907	152.011	467.602	71.4855	281.573	88.7287	177.319	471.286	100.548	150.13	326.078	56.2415	38.8435	40.799	59.5287	49.5641	41.5844	58.6342	49.1323	41.8035	24.9641	37.9139	96.3386	51.2985	42.2181	45.62	73.6151	26.4091	67.8893	112.429	35.0012	63.264	35.6201	58.1807	51.9469	44.4067	58.4934	48.6331	58.8063
ENSG00000139618	BRCA2	675	2.47693	6.37e-12	1.68e-10	94.8772	41.4305	43.7205	42.8184	54.3688	62.3097	79.2785	218.281	21.3082	106.803	27.6231	83.4442	101.496	78.6603	85.0737	155.086	18.0261	22.6587	13.3381	13.3772	7.08059	4.3773	18.1968	16.3774	18.1754	26.5244	8.78493	11.1466	20.153	11.3664	19.3008	15.2307	14.5945	8.66672	20.0766	12.3534	11.1642	13.7623	31.8055	11.7063	9.86816	12.8884	12.3513	16.4312
ENSG00000234663	NA	NA	3.4271	1.46e-13	5.64e-12	89.2962	27.1181	37.1624	55.9933	18.9109	31.9969	28.3657	110.142	21.3082	127.988	45.2014	45.7339	77.1053	41.7242	31.4558	104.053	5.04731	4.04619	0.784596	11.3706	8.85074	0	6.0656	6.14154	5.45263	4.68077	3.23655	5.5733	9.16044	4.87132	5.26385	2.53845	0.694976	2.88891	4.01532	6.17668	3.10118	2.42864	2.32723	3.65823	0.986816	7.93131	10.8074	7.78318
ENSG00000174125	TLR1	7096	2.8032	1.39e-19	7.98e-17	124.643	50.4699	70.6815	107.046	82.7351	85.8864	162.921	168.217	39.8669	134.166	47.7126	93.8748	133.754	82.0803	81.4992	170.329	32.447	7.28315	15.6919	16.0527	12.391	17.5092	10.1093	34.8021	7.27018	12.482	12.9462	13.5352	12.8246	11.3664	12.2823	20.3076	6.25479	6.50004	22.0842	9.26502	13.6452	21.8578	26.3753	20.4861	13.8154	12.8884	18.5269	12.1072
ENSG00000112137	PHACTR1	221692	1.47906	1.37e-16	1.39e-14	190.685	170.242	148.65	157.275	127.648	92.6226	214.561	217.28	105.166	200.367	103.796	149.237	262.787	189.469	199.459	247.872	59.8467	48.5543	48.645	58.1909	76.1163	74.4141	56.6123	24.5662	67.2492	43.6872	63.344	74.0453	108.093	64.951	59.6569	50.7691	46.5634	84.5005	83.3178	56.6196	70.7068	40.4774	76.7986	65.8481	51.3144	40.648	73.3356	71.7783
ENSG00000231964	LOC102724323	102724323	3.58195	1.68e-15	1.15e-13	9.30169	9.03938	8.7441	14.8218	14.1832	15.1564	17.4558	33.0425	5.49889	17.6535	5.85944	8.82583	20.4565	13.6801	22.1621	33.138	0	1.61848	0.784596	3.34431	1.77015	2.18865	0	0	1.81754	0	0	0	1.83209	1.62377	0	2.53845	0.694976	0.722226	0	1.02945	1.24047	2.42864	10.8604	0.731646	0.986816	0	2.31586	2.59439
ENSG00000279149	NA	NA	3.3569	2.14e-12	6.31e-11	20.4637	6.77954	21.1316	15.6452	11.8193	11.7883	25.4564	62.0799	5.49889	36.1896	5.02238	21.6634	18.8829	20.5201	23.5919	43.0794	1.44209	0.809239	0	2.00658	0	2.18865	0	2.04718	5.45263	1.56026	2.77419	0.796186	3.66418	1.62377	7.01846	2.53845	3.47488	0	3.01149	0	1.86071	4.85728	6.20595	0.731646	2.96045	0	3.08782	3.45919
ENSG00000121281	ADCY7	113	2.99014	2.71e-17	3.48e-15	383.229	230.504	190.184	308.787	139.468	185.245	340.388	455.587	109.978	609.927	107.981	217.436	365.857	331.057	214.472	435.433	36.0522	32.3696	40.0144	81.6011	51.3343	21.8865	28.3062	69.6041	18.1754	40.5667	36.5268	52.5483	62.291	30.8517	17.5462	48.2306	33.3589	23.8335	33.1264	27.7951	32.2522	22.6673	76.7986	28.5342	26.644	36.6823	57.8965	27.6735
ENSG00000172578	KLHL6	89857	4.82969	8.23e-14	3.47e-12	692.976	686.993	688.598	536.877	484.591	282.92	953.524	2432.13	307.938	1354.9	179.132	1173.03	1333.61	891.256	721.339	2016.78	41.8206	11.3293	14.9073	32.1053	15.9313	10.9433	16.1749	71.6513	10.9053	70.2115	18.0322	20.7008	58.6268	42.2181	26.3192	55.846	18.0694	10.8334	10.0383	43.2368	40.3153	20.2387	59.7322	20.4861	25.6572	14.8712	53.2648	27.6735
ENSG00000146410	MTFR2	113115	3.03593	6.81e-12	1.79e-10	13.0224	7.53282	15.3022	15.6452	14.1832	3.36809	26.911	50.0645	7.56097	21.1842	7.53357	24.8728	40.913	14.3641	20.7323	35.1263	6.4894	0.809239	3.92298	2.00658	0	2.18865	2.02187	0	0	6.24102	2.31182	2.38856	1.83209	0	1.75462	2.53845	2.08493	2.16668	1.00383	3.08834	0.620235	2.42864	4.65446	1.46329	1.97363	0.991414	1.54391	4.32399
ENSG00000161405	IKZF3	22806	4.31946	1.09e-16	1.12e-14	1430.6	707.332	961.851	1160.21	758.799	946.434	1583.39	3163.07	472.904	2680.68	465.407	1737.08	2299.78	1344.07	1512.74	2719.3	31.0049	24.2772	34.5222	96.9849	69.0357	39.3957	48.5248	167.869	41.8035	168.508	44.8494	66.0835	78.7798	42.2181	50.8839	170.076	32.6639	35.3891	34.1302	57.649	43.4165	51.811	114.034	30.7291	88.8135	39.6566	113.477	74.3727
ENSG00000166707	ZCCHC18	644353	2.41996	1.4e-14	7.24e-13	12.0922	17.3255	20.4029	16.4686	18.9109	16.8405	21.0924	48.0619	15.1219	48.547	10.8818	32.0939	17.3093	21.8881	17.1577	24.5221	5.76836	4.04619	4.70758	8.02634	3.54029	4.3773	8.08747	2.04718	5.45263	3.12051	7.39784	3.18475	5.49627	3.24755	0	5.07691	4.16986	1.44445	5.01915	1.02945	3.72141	4.85728	8.53317	4.38988	3.94726	4.95707	4.63172	4.32399
ENSG00000121211	MND1	84057	2.94969	2.38e-07	2.29e-06	11.162	14.3124	13.1162	11.528	9.45544	10.1043	32.7296	101.13	6.87361	20.3015	1.67413	34.501	53.5016	17.1001	23.5919	41.7539	3.60522	9.71087	2.35379	6.01975	0	2.18865	4.04374	2.04718	1.81754	6.24102	6.93547	4.77712	1.83209	8.11887	0	5.07691	2.7799	2.16668	1.00383	1.02945	2.48094	5.66683	6.20595	1.46329	1.97363	0	0.771954	1.7296
ENSG00000163466	ARPC2	10109	1.05358	1.28e-12	4e-11	2114.27	1889.98	1767.04	1986.94	1548.33	1367.45	1923.05	4044.21	1659.29	2358.5	1422.17	2398.22	2981.93	1688.12	1848.75	3093.76	877.511	1002.65	874.825	1034.06	1056.78	857.951	905.797	1170.99	879.692	1181.11	872.483	1010.36	980.168	1195.1	898.363	1221	841.616	802.393	890.397	1047.98	909.265	913.17	1114.74	884.56	951.291	869.47	1135.54	1004.03
ENSG00000106785	TRIM14	9830	1.98925	5.33e-16	4.29e-14	533.917	300.559	347.578	461.121	297.846	244.187	287.294	752.969	178.026	695.546	205.918	449.315	656.968	461.702	369.606	628.296	61.2888	164.276	123.182	108.356	61.9551	63.4709	66.7216	153.539	138.133	174.749	75.3655	59.714	97.1007	113.664	101.768	182.769	81.3122	72.2226	92.3523	76.1791	130.249	93.098	146.615	84.8709	98.6816	70.3904	128.916	96.8574
ENSG00000246528	LOC101929759	101929759	6.28734	1.86e-11	4.43e-10	3.72067	0	2.18603	5.76402	2.36386	5.05214	10.1826	23.0297	2.06208	12.3574	1.67413	10.4305	13.3754	8.20803	12.1534	16.569	0	0	0	0.668861	0	0	0	0	0	0	0	0	0	0	0	0	0	0.722226	0	0	0	0	0	0	0	0	0.771954	0
ENSG00000111728	ST8SIA1	6489	2.21889	1.54e-15	1.07e-13	134.874	95.6668	139.177	153.982	137.104	148.196	199.287	373.481	54.9889	361.896	137.278	182.935	199.057	154.585	171.577	259.802	54.7994	13.7571	46.2912	24.7479	33.6328	63.4709	38.4155	59.3682	14.5404	99.8564	35.1397	26.2742	42.138	55.2083	28.0739	48.2306	34.7488	30.3335	65.2489	33.9717	32.8725	52.6206	39.5629	33.6557	31.5781	33.7081	27.0184	33.7271
ENSG00000113088	GZMK	3003	3.87921	6.03e-15	3.48e-13	144.176	65.5355	72.1389	123.515	35.4579	121.251	93.825	220.284	98.98	354.835	84.5434	178.924	170.733	121.068	47.8987	167.015	9.37358	2.42772	2.35379	8.02634	8.85074	6.56595	8.08747	24.5662	1.81754	15.6026	5.54838	3.98093	14.6567	9.74264	3.50923	10.1538	1.38995	0	4.01532	6.17668	3.72141	4.85728	4.65446	3.65823	5.9209	2.97424	12.3513	11.2424
ENSG00000163535	SGO2	151246	1.36857	1.22e-09	1.97e-08	60.461	58.0027	66.3095	53.523	61.4604	47.1533	107.644	208.268	37.8049	63.5525	23.4378	91.4677	113.298	66.3483	109.381	135.866	33.1681	38.0342	27.4609	36.7874	28.3224	26.2638	20.2187	42.9908	25.4456	32.7654	35.1397	30.2551	34.8097	40.5944	26.3192	32.9999	31.9689	26.0001	33.1264	32.9423	24.8094	41.2869	34.9084	30.7291	19.7363	30.7338	30.1062	27.6735
ENSG00000095585	BLNK	29760	1.46943	1.62e-10	3.15e-09	230.682	248.583	221.517	251.146	210.384	180.193	344.752	684.882	175.277	417.504	180.806	331.37	429.587	220.933	331.716	485.14	94.4569	135.143	94.1515	111.7	51.3343	87.546	93.0059	79.84	65.4316	78.0128	89.6988	110.67	108.093	77.9412	121.069	104.077	83.3971	119.167	87.3331	74.1202	114.123	104.432	155.924	123.648	136.181	66.4248	122.741	135.773
ENSG00000077984	CST7	8530	2.85323	1.72e-19	9.07e-17	200.916	128.811	99.8285	167.98	75.6435	117.883	119.281	207.267	145.721	308.936	104.633	154.853	172.307	90.2884	60.052	167.015	18.0261	8.90163	9.41515	28.0922	17.7015	6.56595	18.1968	55.2739	10.9053	32.7654	8.78493	18.3123	20.153	14.614	21.0554	27.923	11.8146	13.0001	6.02298	29.854	15.5059	15.3814	20.1693	13.9013	11.8418	6.9399	20.0708	25.9439
ENSG00000181036	FCRL6	343413	2.79462	8.79e-12	2.24e-10	109.76	11.2992	29.8757	79.8728	28.3663	35.365	34.1843	52.067	37.1175	117.396	21.7636	32.8963	89.6939	38.3042	20.7323	49.0442	3.60522	3.23696	4.70758	8.6952	14.1612	17.5092	0	12.2831	1.81754	7.80128	2.77419	10.3504	20.153	19.4853	7.01846	7.61536	3.47488	5.05558	5.01915	6.17668	4.34165	10.5241	6.20595	7.31646	6.90771	6.9399	9.26345	4.32399
ENSG00000067066	SP100	6672	0.82092	1.78e-13	6.76e-12	1394.32	1007.89	1020.87	1252.44	990.458	978.431	1127.35	1859.39	931.374	1567.63	883.939	1029.41	1530.3	1242.15	1173.87	1664.85	751.329	803.574	672.399	616.69	545.205	702.557	632.845	689.9	610.695	778.568	650.085	631.376	956.35	602.42	701.846	794.536	708.876	597.281	581.217	725.76	717.612	630.637	830.045	648.97	576.301	621.617	809.78	688.379
ENSG00000168421	RHOH	399	4.62707	1.24e-15	8.91e-14	242.774	371.368	320.617	260.204	189.109	191.981	437.85	1014.31	176.652	796.171	121.374	531.155	682.146	318.061	473.982	608.413	7.21045	9.71087	10.9843	24.7479	14.1612	6.56595	10.1093	53.2267	3.63509	43.6872	12.4839	13.5352	18.3209	4.87132	10.5277	22.8461	6.94976	6.50004	5.01915	18.53	13.6452	13.7623	20.1693	7.31646	12.8286	5.94849	30.1062	19.0256
ENSG00000225885	NA	NA	2.69568	1.58e-06	1.25e-05	16.743	28.6247	21.8603	22.2326	16.547	6.73619	28.3657	146.188	7.56097	18.5361	10.0448	57.7691	48.7809	29.4121	37.1751	96.1001	3.60522	2.42772	4.70758	2.67545	7.08059	10.9433	12.1312	0	7.27018	1.56026	6.01074	0	5.49627	1.62377	3.50923	2.53845	7.64474	7.22226	3.01149	9.26502	4.34165	2.42864	6.20595	8.04811	0.986816	10.9056	5.40368	8.64798
ENSG00000124721	DNAH8	1769	4.15233	5.48e-08	6.02e-07	10.2319	20.3386	19.6742	9.05774	14.1832	1.68405	15.2738	89.1147	6.87361	59.1391	4.18532	12.0352	44.8469	15.0481	10.0087	42.4166	0.721045	0.809239	0	0	3.54029	0	0	2.04718	0	3.12051	0.92473	1.59237	0	3.24755	3.50923	0	0.694976	1.44445	0	2.05889	0.620235	0	1.55149	2.92658	0.986816	2.97424	1.54391	0
ENSG00000136250	AOAH	313	2.58497	1.45e-16	1.44e-14	324.629	93.407	161.037	176.214	104.01	85.8864	214.561	228.294	118.913	395.438	113.841	116.341	233.676	200.413	113.67	201.479	28.1207	21.8495	18.8303	26.0856	24.7821	26.2638	10.1093	63.4626	21.8105	29.6449	12.9462	30.2551	40.306	47.0895	33.3377	48.2306	21.5443	23.8335	18.0689	32.9423	34.7332	26.7151	40.3386	32.9241	13.8154	28.751	50.177	40.6455
ENSG00000140853	NLRC5	84166	2.63797	2.01e-15	1.35e-13	2760.74	861.755	948.735	1727.56	832.079	810.027	1093.17	1592.05	677.738	2796.31	752.52	874.56	1994.51	1248.99	754.225	1920.01	179.54	237.107	163.981	260.187	270.833	199.167	208.252	223.143	165.397	235.599	202.516	193.473	283.974	191.605	184.235	436.614	122.316	153.834	188.72	211.037	289.03	174.053	394.853	147.792	164.798	86.253	286.395	317.381
ENSG00000121552	CSTA	1475	4.0427	2.93e-11	6.71e-10	51.1593	42.9371	60.4801	61.7573	63.8242	38.7331	92.3703	291.375	57.7383	62.6698	21.7636	138.806	143.982	56.0882	91.5079	200.153	4.32627	1.61848	1.56919	6.01975	1.77015	2.18865	0	6.14154	0	18.7231	1.38709	0.796186	1.83209	8.11887	7.01846	7.61536	2.08493	3.61113	4.01532	8.23557	7.44282	4.04774	10.8604	1.46329	3.94726	0	6.94758	2.59439
ENSG00000162739	SLAMF6	114836	4.42269	2.21e-16	1.99e-14	403.693	332.197	316.974	339.253	200.928	225.662	362.935	856.102	237.14	1123.64	174.109	464.56	673.491	465.122	403.207	628.959	11.5367	8.09239	13.3381	21.4036	17.7015	4.3773	8.08747	55.2739	9.08772	43.6872	12.9462	16.7199	27.4813	27.6042	19.3008	45.6921	9.72967	7.94449	11.0421	18.53	13.0249	11.3337	13.9634	8.77975	11.8418	14.8712	33.194	26.8087
ENSG00000262151	NA	NA	4.40434	2.74e-16	2.4e-14	2.79051	3.76641	5.8294	9.05774	2.36386	1.68405	8.00058	9.0116	2.06208	7.94406	3.34825	12.8376	7.0811	6.15602	7.86396	11.2669	0	0	0	0.668861	0	0	0	2.04718	0	0	0	0	1.83209	0	0	2.53845	0	0	0	0	0	0	2.32723	0	0	0	0	0
ENSG00000101194	SLC17A9	63910	2.98691	1.08e-17	1.72e-15	354.394	174.761	273.982	225.62	132.376	80.8343	268.383	399.514	158.78	464.286	159.042	186.145	425.653	196.309	133.687	316.799	23.0734	29.9418	27.4609	32.1053	19.4716	28.4525	16.1749	10.2359	10.9053	14.0423	21.7312	17.5161	38.4739	29.2279	28.0739	53.3075	16.6794	19.5001	11.0421	33.9717	17.3666	21.0482	101.622	21.2177	31.5781	15.8626	39.3696	32.8623
ENSG00000116191	RALGPS2	55103	1.68979	9.4e-14	3.9e-12	367.417	356.302	441.577	312.904	427.859	606.257	634.228	1092.41	215.831	689.368	221.822	636.262	564.127	513.686	727.774	955.699	320.865	179.651	122.397	141.799	107.979	142.262	141.531	190.388	139.951	260.563	190.494	136.944	144.735	120.159	228.1	213.23	253.666	114.834	163.624	221.331	160.021	204.006	355.29	176.327	173.68	153.669	137.408	167.771
ENSG00000122224	LY9	4063	3.99008	1.72e-16	1.64e-14	180.453	123.538	211.316	124.338	92.1906	186.929	202.924	475.612	118.226	471.347	102.122	210.215	217.154	194.941	146.556	336.019	8.65254	2.42772	7.84596	12.7084	12.391	8.7546	4.04374	28.6605	9.08772	18.7231	7.8602	11.9428	18.3209	24.3566	15.7915	43.1537	6.94976	8.66672	3.01149	20.5889	9.92377	9.71457	7.75743	7.31646	5.9209	10.9056	22.3867	12.972
ENSG00000123338	NCKAP1L	3071	3.63607	1.59e-19	8.75e-17	1095.74	523.531	721.389	933.77	498.775	517.002	872.791	1683.17	416.541	1599.4	421.043	966.028	1498.05	886.468	812.847	1498.5	77.8728	31.5603	43.1528	142.467	56.6447	41.5844	40.4374	165.822	34.5334	187.231	36.0645	61.3064	65.9552	100.674	61.4116	147.23	26.4091	33.9446	37.1417	53.5312	58.9224	60.7161	143.512	63.6532	46.3804	42.6308	115.793	83.0206
ENSG00000198851	CD3E	916	3.25662	7.3e-18	1.29e-15	593.448	456.489	451.779	545.111	380.582	552.367	413.848	1032.33	310.687	1407.86	349.893	654.716	955.948	538.994	405.351	870.866	41.0995	29.1326	30.5992	79.5945	67.2656	37.2071	50.5467	141.255	38.1684	126.381	41.1505	74.8415	97.1007	58.4559	66.6754	149.769	30.579	42.6114	34.1302	50.4429	31.0118	38.0487	32.5812	21.2177	54.2749	35.6909	84.9149	71.7783
ENSG00000081237	PTPRC	5788	4.16388	5.2e-18	1.02e-15	2683.54	1696.39	1971.07	2238.91	1522.33	2007.38	3090.41	5797.46	809.711	4830.87	848.782	2983.93	3551.56	2431.63	2557.93	4796.39	121.857	78.4962	94.1515	234.77	122.14	61.2822	80.8747	393.059	87.2422	368.22	104.032	125.797	203.362	129.902	149.142	378.229	75.0574	53.4447	82.314	158.535	114.123	117.384	227.293	86.3342	66.1167	92.2015	261.692	158.258
ENSG00000151651	ADAM8	101	1.86732	1.98e-19	9.89e-17	359.975	213.932	231.719	328.549	210.384	227.346	238.563	325.419	153.282	379.549	164.901	207.808	441.388	220.933	150.845	334.031	63.4519	55.0282	68.2599	91.634	132.761	100.678	117.268	59.3682	79.972	74.8923	50.3978	69.2682	98.9328	90.9314	54.3931	78.692	49.3433	67.8893	93.3561	107.062	96.7567	64.7638	108.604	53.4102	63.1562	67.4162	79.5112	67.4543
ENSG00000170006	TMEM154	201799	3.45101	5.98e-21	1.29e-17	94.8772	126.551	121.689	113.633	139.468	176.825	202.924	249.321	45.3658	238.322	53.5721	201.389	217.94	143.641	193.739	271.731	8.65254	8.90163	15.6919	15.3838	8.85074	2.18865	6.0656	24.5662	7.27018	29.6449	9.2473	10.3504	21.9851	19.4853	7.01846	32.9999	10.4246	2.16668	11.0421	20.5889	18.6071	21.0482	47.3203	13.1696	12.8286	8.92273	19.2988	3.45919
ENSG00000214517	PPME1	51400	-0.417166	3.65e-14	1.69e-12	313.467	360.069	303.858	319.491	387.673	345.23	324.387	322.415	425.476	237.439	403.465	329.765	293.472	361.837	365.317	319.45	470.121	462.075	463.696	440.111	474.399	431.164	404.374	360.304	561.621	443.113	428.612	419.59	421.38	508.241	429.881	385.845	437.14	455.003	369.409	505.458	457.734	472.776	481.737	435.329	525.973	458.033	384.433	465.261
ENSG00000010671	BTK	695	4.38881	4.5e-16	3.75e-14	274.4	225.231	222.246	274.202	234.022	205.454	425.485	888.144	122.35	464.286	123.885	411.605	545.244	290.701	354.593	681.317	21.6313	12.9478	8.63056	32.1053	8.85074	4.3773	4.04374	22.519	1.81754	31.2051	9.2473	10.3504	32.9776	14.614	10.5277	15.2307	13.8995	7.94449	10.0383	16.4711	20.4678	12.9528	44.9931	10.9747	12.8286	5.94849	36.2818	16.4312
ENSG00000137807	KIF23	9493	3.1441	1.72e-08	2.12e-07	61.3911	50.4699	36.4338	57.6402	37.8218	10.1043	104.008	294.379	13.7472	57.3738	16.7413	81.0372	132.18	60.8762	116.53	148.458	9.37358	59.8837	10.9843	13.3772	7.08059	2.18865	4.04374	6.14154	3.63509	12.482	5.08601	6.36949	5.49627	12.9902	7.01846	10.1538	6.25479	5.77781	6.02298	18.53	4.34165	10.5241	44.2174	2.92658	1.97363	4.95707	5.40368	2.59439
ENSG00000072864	NDE1	54820	1.08865	9.98e-11	2.04e-09	133.014	149.903	136.262	163.039	111.101	131.356	153.466	404.521	125.1	224.199	102.959	194.971	252.559	160.741	181.586	239.256	94.4569	114.103	82.3826	82.2699	99.1282	89.7347	74.8091	92.1231	74.5193	92.0551	87.8493	90.7653	100.765	79.5649	78.9577	50.7691	81.3122	87.3894	82.314	71.0318	103.579	96.3361	118.689	99.5039	77.9585	84.2702	108.845	68.3191
ENSG00000174718	RESF1	55196	1.80886	3.45e-15	2.18e-13	1605.47	839.156	1159.32	1017.76	746.98	1050.85	1148.45	1723.22	563.636	2912.82	552.462	1473.11	1354.06	1536.95	1206.05	1640.99	469.4	328.551	433.097	424.727	228.349	295.468	374.046	530.22	312.618	489.92	384.688	295.385	397.563	274.418	394.789	599.075	407.951	321.391	310.183	296.481	525.96	426.632	536.039	415.575	337.491	403.506	313.413	409.05
ENSG00000126561	STAT5A	6776	0.960776	1.63e-13	6.25e-12	657.629	390.2	407.33	546.758	411.312	481.637	442.941	769.991	400.044	704.373	378.353	471.781	771.84	464.438	403.207	632.935	266.787	224.968	256.563	308.345	292.074	275.77	214.318	298.888	245.369	338.576	266.322	250.799	261.989	269.547	231.609	378.229	225.172	277.335	286.091	224.419	234.449	276.056	304.091	253.15	211.179	233.974	293.342	238.684
ENSG00000135596	MICAL1	64780	2.08727	1.52e-17	2.28e-15	989.699	684.733	619.374	1100.1	588.601	444.588	808.786	1359.75	617.25	1565.86	465.407	759.022	1420.15	972.652	784.251	1306.96	293.465	178.033	153.781	240.121	316.856	214.488	153.662	126.925	190.842	149.785	347.236	171.976	304.127	196.477	291.266	223.384	168.879	163.223	186.712	181.183	205.918	161.909	425.883	142.671	215.126	106.081	208.428	213.605
ENSG00000125454	SLC25A19	60386	1.19475	9.34e-12	2.37e-10	74.4135	45.9502	53.922	77.4025	49.6411	38.7331	71.2779	136.175	59.113	77.6752	47.7126	81.8396	111.724	53.3522	66.4862	123.273	33.1681	37.225	32.953	26.7545	58.4149	28.4525	26.2843	24.5662	30.8983	34.3256	24.9677	34.236	27.4813	30.8517	26.3192	27.923	27.1041	20.2223	19.0728	28.8245	29.7713	31.5724	44.2174	30.7291	41.4463	21.8111	34.7379	28.5383
ENSG00000072858	SIDT1	54847	3.25057	4.85e-18	9.85e-16	112.55	106.213	118.045	107.869	66.1881	121.251	144.738	202.26	60.4878	322.176	57.7574	140.411	198.271	125.172	120.819	188.224	8.65254	8.90163	12.5535	15.3838	15.9313	10.9433	18.1968	28.6605	3.63509	14.0423	13.8709	9.55424	27.4813	19.4853	12.2823	27.923	11.8146	6.50004	10.0383	26.7656	13.0249	12.1432	9.30892	8.77975	2.96045	13.8798	13.1232	17.296
ENSG00000123219	CENPK	64105	2.55514	8.15e-10	1.37e-08	52.0894	40.6772	24.0463	37.8778	23.6386	15.1564	74.1872	155.2	20.6208	38.8376	12.556	46.5362	83.3996	37.6201	60.052	102.728	5.04731	16.1848	5.49217	13.3772	7.08059	13.1319	12.1312	8.18872	10.9053	1.56026	6.01074	3.18475	10.9925	11.3664	7.01846	10.1538	5.55981	6.50004	2.00766	9.26502	5.58212	5.66683	41.1144	6.58481	3.94726	3.96566	8.49149	3.45919
ENSG00000169313	P2RY12	64805	2.76642	3.5e-12	9.91e-11	23.2542	29.378	27.6897	22.2326	28.3663	6.73619	48.0035	93.1199	21.3082	52.0777	10.0448	44.9315	74.7449	61.5602	32.8856	90.1353	0.721045	8.90163	9.41515	8.6952	10.6209	6.56595	6.0656	10.2359	1.81754	6.24102	5.54838	5.5733	7.32836	4.87132	3.50923	15.2307	3.47488	2.16668	4.01532	1.02945	9.30353	4.85728	14.7391	3.65823	5.9209	3.96566	5.40368	4.32399
ENSG00000029534	ANK1	286	2.43325	1.29e-14	6.79e-13	33.4861	46.7035	36.4338	62.5807	44.9134	28.6288	53.8221	112.144	19.2461	92.6807	24.2748	50.548	59.7959	37.6201	50.7583	80.1939	12.9788	4.85543	6.27677	20.0658	15.9313	8.7546	4.04374	8.18872	0	10.9218	12.0215	8.75805	20.153	3.24755	0	15.2307	2.7799	2.88891	29.111	6.17668	12.4047	3.23819	3.87872	5.12152	6.90771	0	9.26345	8.64798
ENSG00000096996	IL12RB1	3594	3.78149	1.91e-16	1.77e-14	176.732	79.0946	99.0998	153.158	89.8267	77.4662	175.285	340.438	44.6785	270.981	77.0098	160.47	235.25	127.909	97.2271	233.954	9.37358	1.61848	3.92298	12.0395	10.6209	4.3773	12.1312	30.7077	3.63509	18.7231	7.39784	8.75805	14.6567	17.8615	10.5277	20.3076	2.7799	3.61113	3.01149	5.14723	11.7845	4.85728	21.7208	7.31646	5.9209	2.97424	14.6671	8.64798
ENSG00000188511	C22orf34	348645	1.66184	1.53e-12	4.69e-11	48.3688	34.651	47.3639	44.4653	21.2747	38.7331	42.1849	91.1173	21.9956	75.0272	23.4378	41.7221	44.8469	58.1402	35.0304	78.8684	9.37358	21.8495	12.5535	20.7347	12.391	35.0184	10.1093	12.2831	9.08772	7.80128	16.6451	25.478	25.6492	22.7328	10.5277	15.2307	8.33971	18.0557	13.0498	13.3828	15.5059	7.28593	27.151	10.243	15.7891	12.8884	16.983	18.1608
ENSG00000169413	RNASE6	6039	2.84602	1.31e-17	2e-15	162.779	198.113	145.735	165.51	59.0965	104.411	101.098	141.182	140.909	353.069	102.959	154.853	260.427	170.317	60.052	147.133	13.6998	21.0402	15.6919	36.7874	15.9313	10.9433	8.08747	24.5662	18.1754	37.4461	12.4839	14.3314	16.4888	19.4853	24.5646	32.9999	9.72967	12.2778	8.03063	17.5006	17.9868	17.81	34.1327	16.0962	9.86816	15.8626	37.0538	23.3496
ENSG00000128340	RAC2	5880	3.85923	1.49e-18	4.4e-16	912.495	735.956	731.59	1034.23	704.43	874.02	1122.26	2289.95	512.771	2088.4	486.334	1312.64	1900.88	991.12	1025.17	1871.63	51.1942	18.6125	32.1684	100.329	93.8178	50.339	36.3936	190.388	32.7158	177.869	44.387	77.2301	128.246	73.0698	43.8654	162.461	27.799	37.5558	42.1608	87.503	50.8593	42.0965	149.718	56.3367	56.2485	36.6823	92.6345	70.0487
ENSG00000146112	c("PPP1R18", "LOC107987457")	c("170954", "107987457")	1.71607	8.71e-15	4.79e-13	755.297	405.266	524.646	885.188	631.151	767.925	850.243	1695.18	628.248	1139.53	571.714	865.734	1187.26	753.771	744.216	1405.05	242.271	189.362	180.457	313.027	247.821	277.959	196.121	329.596	252.639	408.787	214.537	233.283	349.929	261.428	164.934	350.306	154.98	208.001	246.942	227.508	225.766	231.531	311.849	196.081	224.994	175.48	308.782	214.47
ENSG00000142512	SIGLEC10	89790	4.12129	2.98e-18	6.89e-16	156.268	81.3544	86.7124	126.808	78.0074	74.0981	138.192	268.346	105.166	183.596	41.8532	137.202	295.832	117.648	135.832	237.268	5.76836	7.28315	7.06136	10.7018	7.08059	0	4.04374	16.3774	3.63509	14.0423	4.16128	5.5733	9.16044	3.24755	8.77308	12.6923	2.7799	9.38894	2.00766	11.3239	5.58212	1.61909	12.4119	5.12152	0.986816	3.96566	16.211	9.51278
ENSG00000104738	MCM4	4173	1.38442	1.8e-07	1.78e-06	283.701	282.481	255.036	297.258	255.297	218.926	550.585	1319.7	156.031	364.544	173.272	525.538	687.653	359.785	522.596	677.34	177.377	252.483	138.089	179.255	180.555	148.828	125.356	186.293	147.221	205.954	129	187.9	130.078	149.387	166.689	147.23	150.115	185.612	156.597	155.446	144.515	136.814	323.485	147.792	171.706	154.661	132.004	164.312
ENSG00000198837	DENND4B	9909	0.900325	3.47e-14	1.62e-12	799.945	668.914	700.986	854.721	832.079	634.886	945.523	1301.68	618.625	1068.92	605.197	713.288	1116.45	870.735	739.927	1110.12	458.584	508.202	591.585	552.479	665.575	628.143	564.101	292.747	545.263	329.214	509.988	475.323	556.955	482.261	428.126	512.767	389.882	575.614	477.823	399.425	582.401	419.346	534.487	398.015	473.672	388.634	507.174	477.369
ENSG00000174371	EXO1	9156	2.96312	3.29e-11	7.47e-10	26.0447	20.3386	18.2169	18.9389	18.9109	13.4724	37.8209	86.1109	4.81153	27.3629	2.51119	32.8963	55.0752	20.5201	43.6092	52.358	3.60522	15.3755	2.35379	4.01317	5.31044	0	0	6.14154	1.81754	6.24102	3.23655	4.77712	5.49627	3.24755	3.50923	5.07691	4.16986	7.22226	4.01532	5.14723	3.10118	1.61909	9.30892	1.46329	3.94726	2.97424	3.85977	7.78318
ENSG00000111247	RAD51AP1	10635	1.72797	5.74e-09	7.95e-08	60.461	41.4305	24.775	40.3481	42.5495	18.5245	45.8215	139.179	14.4346	45.899	17.5783	44.9315	94.4146	40.3562	51.4732	72.9036	23.0734	25.8956	11.7689	12.7084	10.6209	19.6979	18.1968	12.2831	14.5404	14.0423	12.4839	11.9428	10.9925	21.1091	10.5277	32.9999	14.5945	15.889	12.046	14.4123	9.30353	15.3814	21.7208	10.9747	6.90771	11.897	14.6671	13.8368
ENSG00000137078	SIT1	27240	3.45912	1.81e-17	2.63e-15	80.9247	40.6772	62.6661	103.752	35.4579	92.6226	110.553	166.214	33.6807	188.892	53.5721	154.051	145.556	75.2403	120.819	159.062	6.4894	1.61848	3.13838	10.0329	19.4716	0	12.1312	22.519	5.45263	29.6449	6.47311	12.739	18.3209	8.11887	5.26385	25.3845	4.86483	6.50004	8.03063	12.3534	3.10118	6.47638	5.4302	5.85317	1.97363	3.96566	10.8074	5.18879
ENSG00000128394	APOBEC3F	200316	1.03254	9.49e-15	5.16e-13	270.679	126.551	169.781	202.564	137.104	138.092	162.921	253.326	153.282	255.975	146.486	212.622	291.112	182.629	160.139	251.186	115.367	83.3516	81.598	66.2173	88.5074	76.6028	115.246	53.2267	74.5193	104.537	109.58	97.1347	111.757	107.169	89.4854	106.615	98.6866	105.445	111.425	115.298	104.2	66.3829	73.6956	97.3089	96.708	90.2187	104.214	107.235
ENSG00000171657	GPR82	27197	2.743	1.05e-13	4.27e-12	27.9051	16.5722	15.3022	17.292	30.7302	11.7883	23.2744	40.0516	8.93569	57.3738	9.2077	37.7104	63.7299	30.7801	37.1751	39.1028	3.60522	5.66467	2.35379	8.6952	0	0	0	4.09436	1.81754	7.80128	1.84946	5.5733	5.49627	4.87132	3.50923	2.53845	4.16986	5.05558	3.01149	0	6.20235	2.42864	5.4302	3.65823	8.88135	9.91414	4.63172	8.64798
ENSG00000196358	NTNG2	84628	2.28826	1.01e-12	3.25e-11	48.3688	35.4043	34.2477	55.1699	37.8218	16.8405	29.093	56.0722	21.3082	102.39	15.0671	39.3151	56.6488	75.2403	29.3111	97.4257	7.93149	10.5201	3.13838	9.36406	10.6209	4.3773	8.08747	12.2831	1.81754	6.24102	13.4086	9.55424	12.8246	11.3664	5.26385	15.2307	3.47488	6.50004	7.0268	3.08834	8.06306	9.71457	15.5149	6.58481	6.90771	8.92273	5.40368	5.18879
ENSG00000102445	RUBCNL	80183	2.53337	4.63e-13	1.61e-11	235.333	277.208	262.323	319.491	335.668	250.923	581.133	1069.38	164.967	394.555	182.48	344.208	601.106	300.277	488.28	607.088	47.5889	55.8375	19.6149	31.4365	116.83	76.6028	109.181	63.4626	12.7228	78.0128	29.5914	58.9178	78.7798	107.169	29.8285	86.3074	31.9689	51.2781	104.398	131.769	27.9106	97.1457	34.9084	26.3393	77.9585	70.3904	77.9673	63.1303
ENSG00000153283	CD96	10225	2.09468	2.82e-16	2.46e-14	399.972	238.79	298.757	288.201	179.653	227.346	220.38	518.668	175.964	639.055	154.857	294.462	414.638	227.089	213.042	357.89	75.7097	13.7571	72.9674	64.8795	58.4149	63.4709	74.8091	85.9816	63.6141	93.6154	43.9247	88.3767	75.1156	113.664	71.9393	83.7689	54.9031	48.3892	49.1876	118.386	60.1628	62.3352	57.405	64.3848	50.3276	71.3818	72.5637	77.8318
ENSG00000218052	NA	NA	2.54015	1.3e-13	5.13e-12	23.2542	20.3386	22.5889	21.4092	16.547	13.4724	16.7285	51.0657	12.3725	52.9604	6.69651	29.6869	27.5376	21.8881	20.7323	26.5104	4.32627	5.66467	8.63056	4.68203	1.77015	10.9433	2.02187	2.04718	3.63509	3.12051	4.62365	2.38856	0	0	7.01846	0	5.55981	3.61113	5.01915	3.08834	3.72141	5.66683	1.55149	0.731646	4.93408	2.97424	2.31586	2.59439
ENSG00000086300	SNX10	29887	2.55978	2.14e-12	6.31e-11	371.137	82.861	78.6969	261.028	78.0074	89.2545	112.008	255.329	93.4811	172.121	73.6616	143.62	320.223	115.596	122.964	256.488	36.7733	17.8033	17.2611	26.7545	23.0119	8.7546	14.1531	49.1323	16.3579	24.9641	14.7957	23.0894	20.153	38.9706	31.5831	45.6921	11.8146	12.2778	19.0728	17.5006	17.3666	23.4769	46.5446	20.4861	20.7231	18.8369	40.1416	38.0511
ENSG00000131747	TOP2A	7153	3.68989	5.05e-09	7.09e-08	369.277	275.701	214.231	343.371	238.75	138.092	625.5	1918.47	81.1086	461.638	87.8917	583.307	968.537	464.438	645.559	988.175	41.0995	329.36	17.2611	66.2173	12.391	10.9433	12.1312	47.0851	32.7158	49.9282	20.8064	21.497	18.3209	53.5845	14.0369	50.7691	22.2392	30.3335	22.0842	105.004	21.7082	22.6673	191.609	17.5595	37.499	10.9056	31.6501	19.0256
ENSG00000140968	IRF8	3394	4.18959	1.17e-15	8.41e-14	611.121	833.883	713.373	872.013	621.695	597.837	1073.53	2723.51	387.672	1473.18	269.534	1316.65	1682.94	919.3	1241.08	1838.5	36.0522	42.0804	22.7533	127.753	65.4954	50.339	22.2405	188.341	21.8105	170.068	37.9139	42.1979	42.138	71.4461	54.3931	91.3843	17.3744	24.5557	52.1991	61.7668	45.2772	38.8583	91.5377	35.119	19.7363	27.7596	85.6869	43.2399
ENSG00000134255	CEPT1	10390	0.878906	2.93e-15	1.89e-13	443.69	394.72	371.624	396.894	460.953	358.702	540.403	664.856	316.186	544.609	277.068	493.444	472.073	422.714	458.254	650.167	296.349	237.916	266.763	274.902	189.406	231.997	283.062	227.237	210.835	202.833	303.311	255.576	261.989	224.081	317.586	246.23	298.145	210.168	306.168	242.949	237.55	285.77	314.952	279.489	253.612	266.69	246.253	247.332
ENSG00000152270	PDE3B	5140	2.69503	3.29e-13	1.18e-11	89.2962	119.019	44.4492	74.1088	47.2772	65.6778	90.1884	203.262	59.113	227.73	30.1343	97.0842	129.033	84.8163	53.6179	159.062	12.9788	12.1386	8.63056	23.4101	12.391	15.3206	16.1749	14.3303	0	18.7231	5.54838	13.5352	18.3209	25.9804	24.5646	20.3076	6.94976	3.61113	8.03063	14.4123	17.3666	16.1909	22.4966	16.8279	8.88135	15.8626	20.8428	9.51278
ENSG00000172175	MALT1	10892	1.09285	1.77e-12	5.32e-11	529.266	469.295	400.043	482.53	472.772	409.223	565.859	1106.42	338.869	711.435	272.883	572.075	631.004	546.518	611.244	892.737	264.623	261.384	286.378	312.358	203.567	282.336	313.39	276.369	254.456	238.719	234.881	216.563	313.287	220.833	343.905	355.383	287.025	223.89	266.015	246.038	252.436	324.629	367.702	277.294	221.047	265.699	303.378	290.572
ENSG00000026950	BTN3A1	11119	1.8707	2.51e-17	3.28e-15	1730.11	568.728	912.302	1203.86	820.26	550.683	733.144	1161.5	499.711	1369.03	690.577	710.881	1247.06	841.323	548.332	1249.3	289.86	188.553	187.518	228.751	244.28	286.713	254.755	231.331	199.93	316.732	243.204	255.576	287.638	191.605	268.456	350.306	241.157	220.279	235.9	248.097	281.587	277.675	486.391	268.514	170.719	170.523	323.449	326.894
ENSG00000129071	MBD4	8930	0.788835	3.29e-10	5.98e-09	368.347	397.733	393.485	437.242	451.497	365.438	580.406	1022.32	334.057	559.615	333.151	585.714	584.584	435.026	571.924	736.989	340.333	278.378	249.502	274.233	299.155	345.807	305.302	282.511	294.442	248.081	314.408	299.366	298.63	310.141	319.34	263.999	323.164	351.724	303.156	329.423	283.448	318.962	378.563	296.317	288.15	318.244	317.273	312.192
ENSG00000174799	CEP135	9662	1.08887	2.82e-11	6.49e-10	214.869	151.41	148.65	191.036	222.203	136.408	258.928	423.545	110.665	259.506	112.167	229.472	219.514	223.669	244.498	345.298	145.651	93.8717	109.059	113.706	86.7372	135.696	123.334	69.6041	112.688	57.7295	127.613	118.632	124.582	99.0502	135.105	91.3843	124.401	104.001	110.421	83.3852	95.5162	131.147	179.972	110.479	82.8926	144.746	113.477	120.207
ENSG00000166428	PLD4	122618	2.39116	1.57e-18	4.49e-16	95.8074	100.186	123.146	155.628	80.3713	144.828	170.921	227.293	50.8647	215.372	97.9364	169.296	210.859	134.065	96.5122	198.828	23.7945	23.4679	16.4765	36.1185	21.2418	8.7546	36.3936	10.2359	23.6281	67.091	17.1075	24.6818	34.8097	17.8615	21.0554	48.2306	12.5096	26.0001	24.0919	19.5595	27.2904	18.6196	35.6842	25.6076	20.7231	21.8111	25.4745	19.8904
ENSG00000077238	IL4R	3566	1.63424	6.09e-12	1.62e-10	701.347	942.356	813.93	941.181	858.081	523.739	933.886	2179.81	786.341	1226.92	516.468	1049.47	1537.38	1174.43	1246.08	1243.34	302.118	318.031	236.948	369.211	380.582	293.279	363.936	259.992	281.719	315.172	352.322	306.532	377.41	289.032	270.211	426.46	198.068	382.058	306.168	371.63	283.448	216.959	361.496	353.385	291.111	225.051	309.553	306.139
ENSG00000168229	PTGDR	5729	1.72967	4.02e-09	5.75e-08	37.2067	12.0525	30.6044	23.0561	16.547	20.2086	29.8203	31.04	11.6851	96.2114	17.5783	41.7221	35.4055	43.0922	28.5962	38.4401	7.93149	6.47391	4.70758	13.3772	5.31044	6.56595	8.08747	2.04718	7.27018	3.12051	10.172	20.7008	18.3209	14.614	10.5277	22.8461	9.72967	13.7223	5.01915	7.20613	14.2654	16.1909	7.75743	7.31646	10.855	7.93131	9.26345	10.3776
ENSG00000134954	ETS1	2113	1.84543	3.74e-15	2.32e-13	2110.55	2601.84	1939.73	1907.89	1534.15	1958.55	2285.26	3975.12	1235.19	5095.67	841.249	2660.59	3136.93	2850.92	2470.71	3395.98	594.141	559.184	704.567	785.243	608.931	798.857	600.495	988.788	699.755	989.202	683.375	783.447	798.791	639.767	573.759	1081.38	537.217	495.447	517.976	517.812	849.722	590.97	1284.63	601.413	527.947	532.389	857.641	641.68
ENSG00000185669	SNAI3	333929	1.48877	3.67e-14	1.7e-12	44.6481	21.0919	39.3485	44.4653	42.5495	48.8374	42.9122	40.0516	30.2439	89.15	32.6455	30.4892	48.7809	40.3562	28.5962	49.0442	10.8157	12.1386	16.4765	17.3904	15.9313	13.1319	10.1093	14.3303	7.27018	17.1628	15.258	20.7008	7.32836	19.4853	17.5462	7.61536	9.72967	15.1668	25.0957	13.3828	19.2273	12.9528	20.1693	18.2912	7.89453	15.8626	13.8952	27.6735
ENSG00000164104	HMGB2	3148	1.12055	1.77e-08	2.17e-07	698.557	992.826	899.185	857.191	600.421	463.113	1245.91	2812.62	623.436	1038.02	514.794	1382.45	1587.74	878.943	1211.76	1400.41	598.467	464.503	410.344	399.31	515.113	468.371	636.888	542.503	381.684	500.842	517.386	499.209	368.25	397.825	707.11	390.922	602.544	668.059	406.551	557.96	478.822	569.921	514.318	498.983	464.79	560.149	398.328	434.994
ENSG00000185862	EVI2B	2124	3.53402	5.17e-21	1.21e-17	515.313	366.848	377.454	499.822	368.762	382.279	494.581	1010.3	287.317	937.399	290.461	570.47	771.053	477.434	398.917	804.59	41.0995	26.7049	25.1071	51.5023	30.0925	32.8298	20.2187	94.1703	25.4456	106.097	17.1075	35.8284	84.2761	58.4559	43.8654	98.9997	23.6292	15.1668	26.0996	40.1484	27.9106	35.6201	69.8169	27.0709	14.8022	25.7768	99.582	51.8879
ENSG00000257242	LINC01619	256021	3.54708	5.66e-14	2.47e-12	6.51118	18.832	14.5735	14.8218	9.45544	15.1564	12.3645	39.0503	14.4346	47.6643	10.8818	15.2446	25.1772	14.3641	7.14905	24.5221	1.44209	1.61848	0.784596	3.34431	1.77015	0	4.04374	0	0	1.56026	0.462365	1.59237	0	3.24755	1.75462	2.53845	0.694976	1.44445	2.00766	1.02945	1.86071	0.809547	3.87872	0.731646	0	0	2.31586	2.59439
ENSG00000105063	PPP6R1	22870	0.893356	7.07e-12	1.85e-10	1108.76	1055.35	973.51	1122.34	886.448	863.916	1178.27	2402.09	1057.85	1631.18	866.361	1187.48	1617.64	1136.81	1202.47	1523.68	619.377	765.54	790.088	781.899	754.083	477.126	608.582	661.239	786.997	659.988	632.515	599.528	608.253	615.41	540.422	670.152	569.185	721.504	624.382	598.109	700.866	656.543	764.883	616.778	723.336	513.553	615.247	670.219
ENSG00000066294	CD84	8832	3.60819	2.16e-16	1.96e-14	1105.04	360.069	531.933	805.315	293.119	323.337	514.219	1260.62	363.614	1629.41	308.039	719.707	1083.41	831.747	611.959	1165.13	89.4095	17.8033	34.5222	92.9717	60.185	35.0184	26.2843	133.067	21.8105	112.338	24.9677	27.0703	64.1231	89.3076	63.1662	76.1536	29.884	21.6668	24.0919	45.2957	50.2391	40.4774	136.531	62.9216	31.5781	35.6909	79.5112	57.9415
ENSG00000087586	AURKA	6790	2.01876	3.69e-07	3.38e-06	45.5783	45.1969	34.2477	60.9339	37.8218	18.5245	107.644	295.38	25.4324	64.4351	26.786	81.0372	151.85	73.1883	97.2271	132.552	16.584	43.6989	26.6763	17.3904	17.7015	19.6979	24.2624	22.519	21.8105	26.5244	15.258	20.7008	12.8246	24.3566	19.3008	10.1538	17.3744	13.7223	11.0421	22.6478	22.9487	14.5719	33.357	19.0228	20.7231	16.854	16.211	16.4312
ENSG00000123136	DDX39A	10212	1.17122	2.68e-11	6.17e-10	439.97	421.085	396.399	424.067	316.757	279.552	480.035	980.262	416.541	598.452	348.218	472.583	664.049	426.134	399.632	634.261	174.493	246.818	182.026	213.367	283.224	251.695	210.274	137.161	214.47	157.586	234.881	218.951	229.011	219.21	224.591	266.538	150.115	227.501	170.651	169.859	195.994	148.957	207.899	153.646	208.218	151.686	199.164	215.335
ENSG00000112763	BTN2A1	11120	0.683247	1.59e-14	8.09e-13	483.688	293.78	354.136	411.715	338.032	333.441	382.573	495.638	314.811	473.113	345.707	347.417	477.581	363.889	318.133	508.999	289.139	254.101	254.209	240.79	249.591	249.506	244.646	176.058	265.362	213.755	243.204	249.206	287.638	287.408	294.776	230.999	230.037	256.39	235.9	219.272	269.802	253.388	324.261	209.251	250.651	230.008	250.885	243.873
ENSG00000134061	CD180	4064	5.02676	1.42e-13	5.53e-12	190.685	117.512	164.681	202.564	191.473	195.349	345.48	898.156	116.851	423.683	82.0322	382.72	402.836	236.665	356.023	564.008	5.76836	2.42772	3.92298	14.0461	7.08059	2.18865	4.04374	14.3303	0	35.8859	1.84946	4.77712	14.6567	11.3664	10.5277	12.6923	4.16986	4.33336	3.01149	6.17668	8.06306	4.04774	17.0663	8.77975	4.93408	4.95707	17.7549	5.18879
ENSG00000112343	TRIM38	10475	0.828936	2.48e-13	9.09e-12	1012.95	700.552	912.302	914.832	728.069	666.883	893.156	1302.68	685.986	962.114	755.868	781.487	1034.63	702.471	854.312	1176.4	459.305	439.417	451.927	498.302	492.101	542.785	475.139	401.247	541.628	404.106	418.903	413.221	507.489	496.875	554.459	428.999	523.317	410.225	467.784	960.474	529.681	535.92	725.32	537.028	394.726	392.6	534.192	548.282
ENSG00000175063	UBE2C	11065	4.21511	2.87e-09	4.25e-08	34.4162	51.2232	41.5345	57.6402	54.3688	11.7883	102.553	340.438	24.0576	86.502	23.4378	138.004	167.586	73.1883	97.2271	161.713	3.60522	29.9418	0.784596	6.68861	3.54029	0	0	6.14154	16.3579	4.68077	1.84946	1.59237	3.66418	6.4951	0	0	2.08493	3.61113	1.00383	16.4711	3.10118	3.23819	24.048	2.19494	0.986816	0.991414	1.54391	1.7296
ENSG00000213420	GPC2	221914	2.11284	7.19e-13	2.41e-11	10.2319	6.77954	10.2015	11.528	16.547	3.36809	19.6378	26.0335	8.93569	21.1842	7.53357	10.4305	22.8169	17.1001	9.29377	23.8593	2.16313	1.61848	2.35379	5.35089	3.54029	8.7546	2.02187	0	1.81754	3.12051	2.31182	4.77712	3.66418	1.62377	3.50923	0	4.16986	1.44445	3.01149	3.08834	4.34165	3.23819	11.6361	4.38988	1.97363	0.991414	3.85977	4.32399
ENSG00000013725	CD6	923	3.64756	2.89e-18	6.82e-16	433.459	268.922	351.222	419.95	302.574	372.174	413.121	701.904	206.208	1087.45	230.192	418.826	638.872	385.778	328.856	596.484	20.9103	11.3293	17.2611	50.8335	35.4029	24.0752	16.1749	81.8872	14.5404	65.5307	27.2795	38.2169	54.9627	34.0993	38.6016	78.692	16.6794	25.2779	13.0498	18.53	26.0499	22.6673	29.4782	28.5342	14.8022	21.8111	43.2294	48.4287
ENSG00000142731	PLK4	10733	1.76071	4.87e-09	6.86e-08	66.9721	50.4699	29.147	46.9356	42.5495	30.3128	80.0058	214.276	34.368	53.8431	22.6007	94.6771	110.937	73.8723	80.7843	99.4139	24.5155	34.7973	22.7533	13.3772	21.2418	15.3206	20.2187	30.7077	21.8105	34.3256	18.957	15.9237	20.153	30.8517	28.0739	22.8461	25.7141	17.3334	19.0728	19.5595	16.7464	22.6673	47.3203	18.2912	23.6836	20.8197	13.1232	21.62
ENSG00000198826	ARHGAP11A	9824	2.40482	1.69e-08	2.09e-07	88.366	55.7429	51.0073	83.9899	44.9134	28.6288	152.738	377.486	35.0554	108.569	16.7413	118.748	193.55	87.5523	154.42	206.781	22.3524	68.7853	13.3381	20.7347	8.85074	19.6979	14.1531	26.6133	30.8983	23.4038	24.043	19.1085	9.16044	32.4755	14.0369	22.8461	15.2895	14.4445	24.0919	22.6478	24.8094	17.81	37.2357	17.5595	24.6704	20.8197	21.6147	26.8087
ENSG00000197471	SPN	6693	3.03653	3.65e-18	8e-16	463.224	239.544	263.78	490.765	281.299	293.024	389.846	773.997	204.834	722.027	212.614	397.965	767.906	428.87	345.299	693.247	43.9837	19.4217	14.1227	121.064	67.2656	32.8298	34.3718	131.02	43.6211	110.778	30.9784	50.1597	73.2836	55.2083	28.0739	93.9228	23.6292	26.0001	35.134	37.0601	40.9355	47.7633	100.071	44.6304	26.644	31.7253	88.7747	42.3751
ENSG00000149311	ATM	472	1.24309	6.93e-16	5.36e-14	1601.75	1044.8	1186.28	1062.23	1113.38	1423.02	1324.46	2198.83	674.301	2159.9	676.347	1415.34	1424.09	1588.25	1322.57	1919.35	679.945	544.618	598.647	630.067	444.307	636.897	620.713	734.938	547.081	797.291	690.773	460.196	648.559	560.202	793.086	738.69	761.694	485.336	637.432	600.167	572.477	743.165	867.281	640.922	543.736	696.964	596.72	594.981
ENSG00000127561	SYNGR3	9143	3.11076	1.13e-17	1.79e-15	16.743	18.832	27.6897	14.8218	11.8193	11.7883	11.6372	42.0541	12.3725	37.9549	9.2077	19.2564	29.898	22.5721	17.8726	25.1849	1.44209	0.809239	7.06136	3.34431	1.77015	0	2.02187	4.09436	1.81754	1.56026	3.69892	0.796186	3.66418	1.62377	1.75462	5.07691	2.08493	10.1112	1.00383	2.05889	1.86071	1.61909	3.10297	2.92658	0	1.98283	2.31586	2.59439
ENSG00000158517	NCF1	653361	3.65878	1.08e-17	1.72e-15	194.405	164.969	195.285	279.143	151.287	129.672	301.113	554.714	100.355	364.544	101.285	266.38	450.043	204.517	283.817	398.319	34.6101	14.5663	13.3381	21.4036	21.2418	6.56595	6.0656	53.2267	9.08772	35.8859	10.6344	13.5352	20.153	22.7328	10.5277	30.4614	13.8995	7.22226	13.0498	8.23557	21.088	12.1432	24.048	22.681	21.71	15.8626	27.7903	21.62
ENSG00000171241	SHCBP1	79801	4.66057	3.17e-09	4.65e-08	63.2515	76.0815	56.108	74.9322	52.0049	21.8926	152.738	477.615	24.0576	119.161	20.9266	142.818	225.022	101.916	183.731	231.966	3.60522	17.8033	2.35379	4.68203	3.54029	2.18865	0	10.2359	3.63509	15.6026	1.84946	7.16568	7.32836	8.11887	8.77308	7.61536	1.38995	2.16668	3.01149	7.20613	3.10118	1.61909	12.4119	3.65823	2.96045	1.98283	10.0354	2.59439
ENSG00000197057	DTHD1	401124	3.7567	4.86e-13	1.68e-11	54.8799	38.4174	28.4183	41.1715	23.6386	31.9969	56.0041	113.146	47.4279	162.412	19.2525	51.3503	52.7148	56.0882	27.8813	80.8567	2.16313	0.809239	0.784596	5.35089	5.31044	0	10.1093	8.18872	1.81754	6.24102	2.77419	6.36949	10.9925	3.24755	1.75462	5.07691	4.16986	1.44445	2.00766	11.3239	1.86071	4.85728	0.775743	5.85317	3.94726	1.98283	5.40368	0
ENSG00000280734	NA	NA	1.498	4.19e-11	9.32e-10	36.2766	14.3124	12.3875	18.9389	26.0025	15.1564	24.7291	40.0516	6.87361	52.0777	13.393	21.6634	23.6037	30.7801	23.5919	29.1614	14.4209	7.28315	9.41515	8.02634	8.85074	2.18865	2.02187	4.09436	5.45263	17.1628	8.32257	11.9428	9.16044	8.11887	5.26385	10.1538	8.33971	7.22226	9.03446	8.23557	11.7845	10.5241	10.8604	13.1696	4.93408	4.95707	7.71954	4.32399
ENSG00000101003	GINS1	9837	1.68789	3.2e-09	4.69e-08	53.0196	27.8714	28.4183	50.2293	47.2772	35.365	65.4593	153.197	15.8093	47.6643	19.2525	69.002	105.43	39.6722	67.916	86.8215	22.3524	25.8956	11.7689	13.3772	15.9313	32.8298	24.2624	10.2359	29.0807	14.0423	10.172	15.9237	7.32836	14.614	29.8285	15.2307	20.8493	18.7779	19.0728	20.5889	15.5059	13.7623	38.0114	16.8279	8.88135	20.8197	23.9306	29.4031
ENSG00000280135	NA	NA	3.42463	3.92e-09	5.63e-08	23.2542	27.8714	24.775	29.6435	11.8193	15.1564	16.0012	24.0309	8.93569	107.686	9.2077	22.4658	44.8469	23.2561	14.2981	31.8125	0	0.809239	2.35379	3.34431	3.54029	4.3773	2.02187	4.09436	1.81754	1.56026	0.92473	2.38856	3.66418	0	5.26385	0	1.38995	1.44445	1.00383	1.02945	1.24047	0	3.10297	0	3.94726	0	3.85977	3.45919
ENSG00000076003	MCM6	4175	1.41013	4.24e-09	6.03e-08	270.679	202.633	222.975	234.678	196.2	191.981	376.755	864.113	152.594	324.824	143.138	344.208	504.331	271.549	325.997	468.571	151.419	169.94	80.8134	113.706	106.209	74.4141	133.443	126.925	79.972	202.833	112.817	110.67	166.72	128.278	105.277	164.999	148.03	95.3339	83.3178	117.357	87.4532	111.718	188.506	81.9444	106.576	169.532	127.372	148.745
ENSG00000160593	JAML	120425	2.63944	1.37e-18	4.15e-16	532.056	303.573	302.4	444.653	215.111	170.089	362.935	600.774	200.709	605.514	226.007	301.683	614.482	388.514	203.033	526.894	31.726	25.8956	32.1684	141.799	58.4149	32.8298	42.4592	79.84	43.6211	63.9705	33.2903	43.7903	69.6194	74.6936	66.6754	104.077	29.189	34.6669	38.1455	51.4723	55.2009	55.0492	121.792	36.5823	43.4199	35.6909	111.933	86.4798
ENSG00000136960	ENPP2	5168	1.76703	1.54e-13	5.93e-12	263.238	356.302	231.719	345.017	255.297	282.92	434.941	709.914	178.714	585.212	152.346	362.662	575.929	450.758	416.79	794.649	131.23	179.651	101.213	149.825	107.979	135.696	125.356	139.208	138.133	132.622	103.107	154.46	47.6343	87.6838	143.879	111.692	138.3	127.112	164.628	103.974	91.1746	72.8593	92.3134	125.111	72.0376	100.133	136.636	57.0767
ENSG00000183570	PCBP3	54039	2.09087	1.05e-13	4.27e-12	13.9525	15.0656	13.1162	16.4686	7.09158	6.73619	8.72791	29.0374	9.62305	22.0668	10.8818	13.6399	22.0301	15.7321	12.8683	26.5104	2.88418	3.23696	3.92298	4.01317	3.54029	2.18865	6.0656	8.18872	3.63509	1.56026	4.62365	0	3.66418	8.11887	7.01846	5.07691	2.08493	1.44445	10.0383	7.20613	4.34165	1.61909	3.10297	0	2.96045	2.97424	4.63172	4.32399
ENSG00000105851	PIK3CG	5294	3.31049	5.65e-16	4.53e-14	378.579	231.258	255.036	336.783	208.02	255.975	422.576	856.102	104.479	625.815	118.026	350.626	444.536	259.237	339.58	617.029	34.6101	15.3755	14.1227	57.5221	17.7015	26.2638	14.1531	94.1703	16.3579	81.1333	26.8172	42.1979	56.7948	40.5944	28.0739	58.3844	25.7141	14.4445	28.1072	39.119	28.5308	51.0015	62.0595	38.7772	29.6045	30.7338	57.8965	34.5919
ENSG00000138623	SEMA7A	8482	3.99846	1.85e-14	9.19e-13	100.458	122.785	141.363	172.097	111.101	143.144	286.566	519.669	99.6673	198.601	60.2686	195.773	286.391	119.016	209.467	411.574	12.2578	8.90163	2.35379	23.4101	21.2418	10.9433	6.0656	24.5662	9.08772	42.1269	6.01074	5.5733	12.8246	14.614	8.77308	5.07691	5.55981	2.16668	9.03446	14.4123	7.44282	6.47638	20.9451	8.04811	2.96045	4.95707	16.211	12.1072
ENSG00000007312	CD79B	974	5.34035	7.6e-14	3.23e-12	103.249	152.916	174.882	210.798	236.386	197.034	424.031	895.153	103.104	389.259	91.2399	384.325	501.184	227.089	367.461	526.231	5.76836	4.04619	3.13838	10.7018	5.31044	6.56595	4.04374	14.3303	5.45263	42.1269	4.16128	5.5733	10.9925	6.4951	0	17.7692	3.47488	0.722226	5.01915	11.3239	5.58212	5.66683	6.98169	2.19494	1.97363	4.95707	18.5269	4.32399
ENSG00000006576	PHTF2	57157	1.09978	1.13e-15	8.18e-14	346.953	245.57	266.695	269.262	267.116	259.343	301.113	490.632	173.215	360.131	150.671	303.288	346.187	257.869	349.589	427.48	167.282	157.802	164.765	145.143	104.439	155.394	157.706	157.633	129.046	135.742	137.322	135.352	141.071	155.882	178.971	129.461	156.37	108.334	144.551	165.741	139.553	151.385	211.778	144.134	105.589	144.746	129.688	156.528
ENSG00000205885	C1RL-AS1	283314	1.60199	1.98e-17	2.78e-15	219.52	125.045	136.991	196.8	132.376	75.7821	152.011	233.3	87.9822	196.836	106.307	159.667	190.403	201.097	130.828	234.617	59.1257	80.1147	44.722	76.919	54.8746	70.0368	62.6779	24.5662	70.8842	17.1628	50.8601	72.453	67.7873	37.3468	63.1662	48.2306	61.1579	53.4447	68.2604	44.2662	72.5675	48.5728	117.913	63.6532	48.354	31.7253	59.4404	44.9695
ENSG00000115232	ITGA4	3676	3.55093	1.54e-17	2.3e-15	599.029	311.859	406.601	427.361	297.846	399.119	528.038	800.03	196.585	1165.13	170.761	430.059	519.28	462.386	369.606	770.789	21.6313	33.988	31.3838	54.8466	30.0925	13.1319	34.3718	102.359	38.1684	88.9346	25.8924	37.4208	58.6268	37.3468	49.1293	104.077	27.1041	15.1668	36.1379	37.0601	53.3402	24.2864	75.2471	29.2658	26.644	27.7596	61.7563	40.6455
ENSG00000088325	TPX2	22974	3.85058	3.03e-08	3.54e-07	104.179	112.239	80.883	122.691	89.8267	45.4693	256.746	826.064	39.1796	141.228	27.6231	269.589	361.923	183.313	279.528	340.658	16.584	85.7793	8.63056	18.7281	14.1612	4.3773	10.1093	18.4246	16.3579	31.2051	9.2473	16.7199	5.49627	12.9902	5.26385	25.3845	6.94976	13.7223	3.01149	42.2073	10.544	5.66683	69.0411	7.31646	13.8154	6.9399	10.0354	6.91839
ENSG00000226660	NA	NA	3.8655	1.06e-12	3.38e-11	8.37152	8.2861	10.2015	12.3515	2.36386	10.1043	13.8192	45.058	10.9978	22.0668	10.0448	18.454	18.0961	7.52403	12.1534	17.2317	2.88418	0	0.784596	0	5.31044	0	0	0	0	1.56026	0.462365	0.796186	0	1.62377	3.50923	2.53845	0.694976	0.722226	0	0	0.620235	1.61909	0.775743	0.731646	0	0.991414	2.31586	0
ENSG00000171320	ESCO2	157570	3.85863	9.24e-10	1.54e-08	36.2766	20.3386	16.0309	19.7623	21.2747	10.1043	52.3674	128.165	3.4368	25.5975	4.18532	48.1409	76.3185	31.4641	57.9073	58.9856	3.60522	12.9478	1.56919	3.34431	1.77015	0	0	4.09436	9.08772	4.68077	4.62365	2.38856	1.83209	1.62377	1.75462	10.1538	2.08493	0.722226	4.01532	4.11779	1.86071	0	5.4302	2.92658	2.96045	1.98283	0	1.7296
ENSG00000260719	NA	NA	4.51305	3.47e-16	2.96e-14	19.5335	22.5985	21.1316	18.1155	16.547	6.73619	26.911	51.0657	10.9978	61.7871	16.7413	28.0822	27.5376	26.6761	11.4385	34.4635	0	0	0	0.668861	1.77015	0	0	0	0	3.12051	0	0.796186	3.66418	0	0	2.53845	0.694976	0	2.00766	1.02945	1.86071	0	1.55149	0	0	0	2.31586	1.7296
ENSG00000140280	LYSMD2	256586	1.28407	8.27e-11	1.72e-09	130.224	87.3807	83.7977	121.044	78.0074	116.199	115.645	281.362	68.7361	130.636	91.2399	135.597	141.622	90.9724	119.389	214.734	25.2366	33.1788	38.4452	55.5155	51.3343	70.0368	58.6342	51.1795	45.4386	59.2897	55.4838	39.8093	56.7948	53.5845	33.3377	65.9998	41.0036	41.8891	48.1838	45.2957	40.9355	34.001	51.9748	35.119	41.4463	41.6394	47.0892	48.4287
ENSG00000152061	RABGAP1L	9910	1.19378	1.05e-10	2.12e-09	643.677	501.686	517.359	548.405	458.589	419.328	625.5	1421.83	334.057	883.556	277.905	653.914	741.155	569.09	596.946	1099.52	328.075	269.477	387.59	320.385	223.039	240.752	226.449	323.454	301.712	277.726	270.483	308.124	346.265	267.923	415.844	403.614	330.114	244.835	265.011	331.482	273.524	367.535	295.558	302.901	266.44	265.699	271.728	218.794
ENSG00000196584	XRCC2	7516	2.23034	1.43e-07	1.43e-06	39.0671	16.5722	28.4183	16.4686	35.4579	15.1564	56.7314	153.197	8.93569	28.2455	12.556	46.5362	65.3034	32.1481	54.3328	94.7746	12.9788	15.3755	11.7689	8.02634	12.391	4.3773	14.1531	8.18872	7.27018	0	11.0968	18.3123	5.49627	16.2377	8.77308	7.61536	4.86483	14.4445	11.0421	10.2945	9.92377	12.1432	33.357	5.12152	7.89453	10.9056	10.8074	4.32399
ENSG00000020633	RUNX3	864	3.36639	1.52e-20	2.5e-17	456.713	396.226	362.88	498.176	302.574	373.858	424.031	831.07	274.257	852.662	258.653	495.049	833.996	394.67	346.729	786.033	33.1681	25.8956	18.8303	65.5484	53.1044	26.2638	12.1312	100.312	23.6281	101.417	29.129	41.4017	71.4515	32.4755	26.3192	88.8458	25.0191	34.6669	20.0766	41.1779	37.2141	25.9055	34.1327	34.3874	29.6045	19.8283	71.7917	51.8879
ENSG00000163606	CD200R1	131450	2.446	2.76e-18	6.68e-16	66.042	35.4043	27.6897	61.7573	37.8218	55.5736	39.2756	68.0877	17.184	79.4406	34.3196	32.8963	77.8921	28.7281	39.3198	67.6015	11.5367	8.09239	4.70758	12.7084	23.0119	8.7546	12.1312	10.2359	7.27018	12.482	7.39784	11.9428	16.4888	9.74264	10.5277	12.6923	4.86483	2.88891	5.01915	7.20613	6.20235	8.90502	12.4119	2.92658	3.94726	2.97424	18.5269	8.64798
ENSG00000224950	NA	NA	1.86846	3.57e-12	1.01e-10	22.324	6.77954	16.0309	23.8795	18.9109	13.4724	21.0924	33.0425	12.3725	33.5416	12.556	17.6517	22.8169	39.6722	21.4472	47.0559	5.76836	5.66467	3.92298	8.6952	1.77015	2.18865	8.08747	2.04718	9.08772	0	4.62365	7.16568	14.6567	4.87132	1.75462	7.61536	4.16986	3.61113	5.01915	4.11779	6.82259	4.85728	10.0847	8.77975	3.94726	0.991414	13.1232	6.05359
ENSG00000274020	LINC01138	388685	2.10397	3.15e-13	1.13e-11	62.3213	26.3649	33.5191	51.0527	40.1856	25.2607	42.1849	81.1044	13.7472	96.2114	43.5273	63.3855	56.6488	34.8841	29.3111	66.9387	5.04731	7.28315	18.8303	11.3706	12.391	10.9433	10.1093	4.09436	1.81754	7.80128	8.32257	8.75805	20.153	16.2377	5.26385	17.7692	9.03469	6.50004	8.03063	7.20613	7.44282	17.81	34.1327	10.243	7.89453	5.94849	16.211	11.2424
ENSG00000155465	SLC7A7	9056	1.57736	6.46e-15	3.7e-13	364.626	166.475	149.378	275.849	122.921	87.5704	161.466	227.293	173.215	277.159	157.368	162.877	323.37	181.261	111.525	241.907	90.8516	66.3576	50.9987	56.8532	60.185	50.339	60.656	96.2175	41.8035	68.6513	71.6666	49.3636	65.9552	68.1985	75.4485	68.5382	59.073	54.167	68.2604	82.3557	73.1878	46.9538	100.847	55.6051	43.4199	38.6652	64.0722	62.2655
ENSG00000136573	BLK	640	5.33194	1.63e-15	1.13e-13	74.4135	318.638	245.564	139.983	231.658	225.662	501.127	917.181	145.721	557.849	131.419	429.256	442.962	338.581	369.606	562.02	5.76836	8.90163	3.13838	8.02634	5.31044	2.18865	10.1093	4.09436	3.63509	15.6026	5.08601	4.77712	9.16044	8.11887	5.26385	17.7692	3.47488	7.22226	10.0383	7.20613	3.10118	4.04774	3.10297	2.92658	4.93408	1.98283	27.0184	6.91839
ENSG00000277734	NA	NA	3.45791	1.06e-18	3.37e-16	705.998	396.98	478.74	694.976	423.131	490.058	626.955	1301.68	273.57	1324.89	433.599	663.542	918.969	517.106	431.088	996.128	40.3785	16.994	19.6149	78.9256	84.9671	30.6411	38.4155	147.397	47.2562	129.501	40.6881	66.8797	73.2836	61.7034	47.3746	119.307	25.0191	35.3891	24.0919	64.8551	28.5308	29.9533	63.6109	22.681	46.3804	22.8025	63.3002	53.6175
ENSG00000151092	NGLY1	55768	0.58179	1.79e-13	6.81e-12	335.791	291.52	319.16	290.671	328.577	301.444	331.66	492.634	275.632	412.208	262.001	365.069	340.679	294.805	330.286	407.597	204.777	229.015	229.102	196.645	246.05	212.299	250.712	204.718	227.193	205.954	219.161	205.416	240.004	261.428	238.628	276.691	185.559	233.279	245.938	232.655	215.222	213.721	217.208	207.056	216.113	234.965	237.762	236.955
ENSG00000142583	SLC2A5	6518	4.6021	3.88e-10	6.94e-09	180.453	103.953	80.883	113.633	63.8242	37.049	154.193	555.716	43.9911	176.535	30.1343	142.016	246.265	77.9763	130.828	221.362	9.37358	0	4.70758	4.68203	1.77015	8.7546	0	8.18872	0	12.482	5.08601	1.59237	3.66418	1.62377	0	7.61536	4.16986	1.44445	3.01149	7.20613	9.30353	3.23819	12.4119	11.7063	1.97363	1.98283	5.40368	6.91839
ENSG00000166128	RAB8B	51762	1.22257	4.43e-16	3.7e-14	533.917	432.384	425.546	522.055	427.859	464.797	543.312	900.159	399.357	619.637	261.164	574.482	556.259	494.534	632.691	831.763	298.512	247.627	271.47	265.538	173.474	144.451	151.64	331.643	192.66	248.081	382.838	191.881	207.026	199.724	235.119	258.922	202.238	227.501	245.938	221.331	258.018	207.244	200.142	183.643	227.955	228.025	250.113	275.871
ENSG00000254087	LYN	4067	1.44078	3.05e-14	1.43e-12	749.716	439.917	462.709	686.741	548.416	464.797	645.865	1094.41	409.667	679.658	391.746	614.599	995.287	549.938	692.028	890.086	249.481	187.743	181.242	226.075	205.337	181.658	181.968	282.511	218.105	255.882	239.967	275.481	218.019	214.338	273.72	286.845	221.002	178.39	253.969	218.243	243.132	213.721	355.29	207.787	188.482	196.3	243.165	229.172
ENSG00000082212	ME2	4200	0.848127	4.71e-15	2.86e-13	606.47	338.977	351.222	434.771	399.492	314.917	377.482	614.792	361.552	510.185	348.218	474.188	658.542	403.562	418.935	613.715	240.108	296.991	260.486	263.531	270.833	277.959	224.427	249.756	267.179	198.153	246.44	226.117	236.339	311.765	245.646	289.384	245.327	197.89	224.858	242.949	217.703	250.15	309.522	206.324	253.612	256.776	309.553	297.491
ENSG00000163029	SMC6	79677	0.80794	8.92e-12	2.27e-10	381.369	294.533	343.935	317.021	262.389	261.027	362.208	593.765	245.388	463.403	225.17	405.186	390.247	353.629	369.606	562.683	241.55	170.749	221.256	230.757	175.245	304.222	230.493	198.576	227.193	207.514	222.86	214.174	229.011	201.348	235.119	246.23	229.342	195.001	172.659	241.92	205.298	208.863	248.238	193.155	170.719	254.793	199.936	209.281
ENSG00000145016	RUBCN	9711	1.00022	7.54e-15	4.22e-13	483.688	455.736	442.306	485.824	458.589	422.696	525.129	784.009	386.297	732.619	347.381	436.478	625.497	491.114	485.421	793.323	285.534	296.181	276.962	296.974	269.062	273.581	274.974	208.812	299.895	204.394	283.892	236.467	293.134	248.437	210.554	286.845	243.937	275.89	234.896	266.627	310.118	243.674	532.936	273.636	274.335	228.025	249.341	231.766
ENSG00000073861	TBX21	30009	2.8211	1.45e-13	5.63e-12	106.039	33.1444	58.294	93.0477	26.0025	38.7331	48.0035	161.208	34.368	105.921	45.2014	49.7456	110.15	39.6722	30.026	107.367	2.88418	5.66467	3.92298	10.7018	7.08059	2.18865	4.04374	20.4718	5.45263	15.6026	5.54838	14.3314	21.9851	17.8615	5.26385	22.8461	9.03469	5.05558	6.02298	10.2945	11.1642	5.66683	6.20595	12.438	7.89453	5.94849	7.71954	9.51278
ENSG00000211771	NA	NA	4.01528	1.75e-12	5.29e-11	10.2319	11.2992	11.6588	11.528	7.09158	8.42024	16.0012	39.0503	4.81153	22.0668	5.02238	5.61644	7.0811	10.26	6.43415	17.8945	0	0	0.784596	2.00658	0	0	0	2.04718	0	0	0.92473	1.59237	1.83209	1.62377	0	0	0.694976	2.16668	1.00383	2.05889	0	0.809547	0.775743	0.731646	0	0	2.31586	1.7296
ENSG00000071539	TRIP13	9319	2.18155	6.47e-09	8.83e-08	27.9051	33.8977	17.4882	27.9966	16.547	10.1043	40.0029	107.138	13.0599	33.5416	6.69651	30.4892	69.2374	23.9401	36.4602	53.6835	7.21045	15.3755	13.3381	7.35747	10.6209	6.56595	6.0656	6.14154	12.7228	9.36154	9.70966	8.75805	5.49627	12.9902	1.75462	2.53845	9.72967	8.66672	4.01532	5.14723	4.96188	7.28593	21.7208	5.12152	2.96045	5.94849	3.85977	5.18879
ENSG00000167613	LAIR1	3903	3.01952	5.39e-15	3.19e-13	813.897	210.166	324.261	631.571	224.567	161.669	295.294	415.535	213.082	704.373	261.164	312.114	842.65	349.525	270.234	538.824	52.6363	20.231	29.8146	80.9322	44.2537	21.8865	32.3499	57.321	18.1754	73.332	26.3548	48.5674	51.2985	74.6936	38.6016	76.1536	25.7141	26.7224	29.111	46.3251	61.4033	41.2869	125.67	39.5089	33.5518	35.6909	73.3356	51.0231
ENSG00000128218	VPREB3	29802	4.96195	7.58e-14	3.22e-12	15.8129	38.4174	64.8521	59.287	106.374	97.6747	116.372	250.322	30.9312	148.289	20.9266	164.481	131.394	89.6044	139.407	249.86	4.32627	6.47391	2.35379	3.34431	5.31044	6.56595	8.08747	6.14154	0	6.24102	1.84946	4.77712	0	4.87132	1.75462	0	4.16986	2.16668	5.01915	6.17668	2.48094	6.47638	0.775743	2.19494	0.986816	3.96566	4.63172	3.45919
ENSG00000066336	SPI1	6688	2.24612	8.24e-16	6.22e-14	595.308	260.636	279.083	657.921	288.391	190.297	396.392	789.016	272.882	517.246	300.506	389.139	818.26	380.99	298.83	585.217	87.2464	59.8837	58.0601	179.924	95.5879	63.4709	58.6342	139.208	47.2562	143.544	55.0214	70.0644	93.4365	128.278	80.7123	119.307	63.2428	70.7782	77.2948	79.2674	77.5294	85.0025	164.458	89.9925	65.1299	36.6823	103.442	95.9926
ENSG00000134460	IL2RA	3559	2.92463	2.18e-15	1.45e-13	84.6453	100.186	63.3948	94.6945	56.7327	40.4171	93.825	137.177	38.4922	230.378	55.2462	94.6771	190.403	103.284	101.517	143.819	13.6998	11.3293	14.9073	36.7874	7.08059	4.3773	2.02187	18.4246	5.45263	24.9641	6.47311	11.9428	12.8246	22.7328	7.01846	12.6923	4.86483	10.8334	0	10.2945	7.44282	13.7623	39.5629	10.9747	8.88135	9.91414	12.3513	10.3776
ENSG00000164398	ACSL6	23305	1.48546	3.12e-10	5.73e-09	18.6034	30.1313	21.8603	37.0544	16.547	26.9448	37.0936	67.0864	16.4967	67.9658	20.0895	32.8963	41.6998	35.5681	25.7366	64.2877	7.93149	16.994	7.06136	17.3904	14.1612	10.9433	18.1968	14.3303	16.3579	9.36154	9.2473	15.9237	7.32836	9.74264	5.26385	20.3076	11.8146	8.66672	19.0728	8.23557	11.1642	14.5719	8.53317	11.7063	14.8022	23.7939	23.9306	12.1072
ENSG00000167077	MEI1	150365	3.17515	8.48e-09	1.12e-07	211.148	153.67	201.114	102.929	63.8242	42.1012	93.0977	154.199	82.4833	559.615	70.3133	105.91	133.754	87.5523	45.039	112.006	6.4894	10.5201	10.1997	19.397	17.7015	13.1319	18.1968	16.3774	7.27018	15.6026	7.39784	13.5352	34.8097	24.3566	14.0369	15.2307	9.03469	18.7779	13.0498	18.53	11.7845	11.3337	15.5149	8.77975	9.86816	8.92273	27.7903	12.972
ENSG00000188404	SELL	6402	4.37842	6.18e-17	6.98e-15	264.168	589.066	384.012	417.479	486.955	749.401	570.223	1117.44	275.632	1596.76	197.547	771.057	1020.46	668.271	713.475	1083.61	21.6313	15.3755	19.6149	28.761	12.391	6.56595	18.1968	81.8872	9.08772	115.459	12.0215	23.8856	84.2761	22.7328	14.0369	38.0768	9.72967	15.889	18.0689	28.8245	29.1511	29.1437	34.9084	23.4127	11.8418	14.8712	39.3696	26.8087
ENSG00000174130	TLR6	10333	3.95934	1.96e-18	5.25e-16	118.131	80.6012	78.6969	101.282	59.0965	134.724	173.831	230.297	32.9933	220.668	37.6679	144.423	143.982	101.232	128.683	220.699	6.4894	4.85543	7.06136	15.3838	5.31044	6.56595	6.0656	18.4246	3.63509	17.1628	5.08601	3.18475	9.16044	19.4853	8.77308	15.2307	5.55981	0.722226	8.03063	7.20613	11.1642	7.28593	19.3936	6.58481	5.9209	10.9056	7.71954	11.2424
ENSG00000148154	UGCG	7357	1.72149	2.67e-17	3.46e-15	471.595	424.851	411.702	508.88	345.124	373.858	464.761	803.034	482.527	571.089	217.636	427.652	666.41	390.566	463.259	756.871	136.277	126.241	143.581	157.182	130.991	133.508	103.115	204.718	90.8772	176.309	108.656	121.02	126.414	157.506	145.633	162.461	109.111	89.5561	107.41	213.095	133.351	109.289	267.631	87.7975	99.6684	148.712	122.741	115.883
ENSG00000119969	HELLS	3070	1.81136	3.69e-08	4.23e-07	133.014	101.693	91.0844	139.16	139.468	52.2055	227.653	511.659	40.5543	142.11	51.8979	166.888	295.832	136.117	169.433	319.45	51.1942	76.0685	40.0144	49.4957	54.8746	63.4709	38.4155	34.8021	70.8842	21.8436	37.4516	60.5102	51.2985	76.3174	70.1846	60.9229	54.9031	46.9447	26.0996	52.5018	37.2141	53.4301	161.355	29.9975	32.5649	46.5965	57.8965	42.3751
ENSG00000261416	NA	NA	3.66859	2.51e-14	1.21e-12	6.51118	12.0525	17.4882	13.1749	11.8193	6.73619	22.5471	42.0541	5.49889	36.1896	9.2077	19.2564	28.3244	14.3641	14.2981	26.5104	0	0	0	0.668861	1.77015	2.18865	0	0	0	1.56026	0.92473	1.59237	7.32836	0	3.50923	7.61536	0.694976	1.44445	2.00766	1.02945	0	0.809547	4.65446	0	1.97363	0	2.31586	2.59439
ENSG00000105339	DENND3	22898	0.991883	4.64e-13	1.61e-11	941.331	664.395	744.706	745.205	720.977	552.367	919.339	1505.94	613.126	1059.21	475.452	807.163	1004.73	950.764	827.86	1237.37	588.372	576.178	483.311	441.448	479.71	518.71	420.549	223.143	428.941	304.25	578.418	488.858	569.78	326.379	461.464	401.076	458.684	537.336	400.528	394.278	552.63	420.155	551.553	548.003	475.645	317.253	402.188	514.555
ENSG00000263482	NA	NA	4.27468	9.78e-12	2.46e-10	5.58101	3.76641	4.37205	6.58745	4.72772	6.73619	13.0919	13.0168	4.81153	31.7762	0.837063	12.0352	9.44146	11.628	16.4428	10.6042	0	2.42772	0	2.00658	1.77015	0	0	0	1.81754	1.56026	0.462365	0	0	0	0	0	0	0	0	0	0	0	2.32723	0	0	0	2.31586	0
ENSG00000129673	AANAT	15	1.85969	2.88e-14	1.36e-12	22.324	17.3255	17.4882	21.4092	18.9109	6.73619	21.8198	35.0451	10.3104	31.7762	10.0448	20.8611	29.898	32.8321	15.7279	24.5221	2.88418	5.66467	8.63056	4.01317	3.54029	6.56595	14.1531	0	7.27018	7.80128	6.01074	3.18475	5.49627	4.87132	5.26385	7.61536	2.08493	10.8334	5.01915	4.11779	9.30353	4.04774	4.65446	8.04811	2.96045	7.93131	5.40368	11.2424
ENSG00000285535	NA	NA	3.19801	3.29e-10	5.98e-09	10.2319	4.51969	7.28675	6.58745	0	11.7883	0.727325	19.0245	5.49889	24.7148	2.51119	10.4305	11.015	9.57604	5.71924	24.5221	0	0.809239	0.784596	1.33772	0	2.18865	0	2.04718	1.81754	1.56026	0	2.38856	1.83209	0	3.50923	5.07691	0.694976	0	0	1.02945	1.24047	0.809547	0	0.731646	0.986816	0	0	1.7296
ENSG00000131979	GCH1	2643	1.86572	1.02e-12	3.29e-11	253.006	122.785	99.0998	165.51	89.8267	69.0459	116.372	249.321	89.3569	161.529	60.2686	125.969	184.895	89.6044	91.5079	231.966	35.3312	37.225	29.0301	25.4167	37.1731	35.0184	58.6342	59.3682	30.8983	20.2833	40.2257	31.0513	31.1455	27.6042	26.3192	50.7691	30.579	24.5557	59.2259	80.2968	32.8725	17.81	32.5812	29.9975	21.71	22.8025	38.5977	29.4031
ENSG00000012124	CD22	933	4.36662	2.4e-09	3.63e-08	273.47	830.117	1031.8	1078.69	1120.47	828.551	2486.73	6774.72	372.55	1462.59	375.841	2332.43	2432.75	1455.56	2287.7	3753.87	26.6787	66.3576	119.259	132.435	136.301	105.055	18.1968	88.0288	12.7228	70.2115	15.7204	22.2932	53.1306	99.0502	38.6016	38.0768	42.3935	177.668	16.0613	49.4134	32.8725	120.623	838.578	59.995	19.7363	60.4763	53.2648	28.5383
ENSG00000043462	LCP2	3937	2.87971	3.12e-17	3.9e-15	879.009	324.665	370.167	671.096	293.119	335.125	360.753	923.189	378.736	1007.13	335.662	503.073	954.374	502.058	364.602	831.763	64.894	45.3174	54.9217	105.011	69.0357	39.3957	38.4155	124.878	30.8983	78.0128	48.0859	66.0835	89.7724	86.06	78.9577	154.846	48.6483	31.0557	37.1417	81.3263	63.264	74.4784	134.204	43.8988	50.3276	33.7081	97.2662	83.0206
ENSG00000154065	ANKRD29	147463	1.96465	7.59e-12	1.97e-10	64.1816	120.525	120.96	166.333	141.832	69.0459	124.373	341.44	80.4212	166.825	60.2686	129.178	121.165	186.049	178.011	307.52	25.9576	33.988	30.5992	58.1909	44.2537	52.5276	48.5248	30.7077	41.8035	34.3256	43.9247	31.8475	43.9701	40.5944	14.0369	83.7689	23.6292	36.8335	56.2144	14.4123	33.4927	46.1442	37.2357	37.3139	33.5518	21.8111	60.2124	38.9159
ENSG00000122483	CCDC18	343099	1.41475	3.03e-10	5.57e-09	99.528	81.3544	85.9837	109.516	108.738	53.8895	122.918	280.361	43.9911	132.401	70.3133	110.724	139.262	111.492	105.806	231.966	41.8206	51.7913	30.5992	44.8137	28.3224	67.8482	42.4592	28.6605	45.4386	24.9641	53.172	31.8475	29.3134	48.7132	40.3562	30.4614	43.7835	53.4447	52.1991	54.5607	39.0748	50.1919	70.5926	50.4836	42.4331	45.6051	63.3002	44.9695
ENSG00000164512	ANKRD55	79722	4.22809	9.81e-05	0.000510999	16.743	29.378	18.2169	12.3515	4.72772	10.1043	8.00058	17.0219	11.6851	159.764	2.51119	20.8611	28.3244	26.6761	12.8683	11.9297	0.721045	1.61848	0	0.668861	3.54029	0	0	2.04718	0	3.12051	0.92473	3.98093	0	0	0	0	2.08493	4.33336	3.01149	0	1.86071	0	3.10297	0.731646	0	0.991414	1.54391	1.7296
ENSG00000110436	SLC1A2	6506	2.86951	2.1e-10	3.98e-09	36.2766	43.6904	52.4646	61.7573	78.0074	80.8343	119.281	265.342	12.3725	64.4351	25.949	108.317	85.7599	58.1402	118.674	207.444	18.0261	12.9478	34.5222	12.7084	7.08059	13.1319	28.3062	10.2359	1.81754	40.5667	12.0215	7.16568	12.8246	12.9902	7.01846	15.2307	27.799	8.66672	21.0804	10.2945	5.58212	13.7623	17.0663	12.438	9.86816	18.8369	11.5793	8.64798
ENSG00000115919	KYNU	8942	2.2743	9.69e-16	7.07e-14	146.036	60.2626	71.4102	131.749	44.9134	47.1533	90.1884	160.206	59.8004	118.278	56.9203	113.933	162.078	80.0283	71.4905	158.4	37.4943	13.7571	14.1227	28.761	8.85074	10.9433	6.0656	51.1795	9.08772	31.2051	26.3548	11.1466	25.6492	42.2181	10.5277	38.0768	27.1041	15.1668	16.0613	18.53	21.7082	23.4769	31.0297	10.243	2.96045	14.8712	16.983	16.4312
ENSG00000116824	CD2	914	3.05911	2.84e-18	6.78e-16	644.607	267.415	371.624	536.877	278.936	321.653	333.842	786.012	315.499	977.119	312.225	453.327	739.581	385.094	285.247	694.572	51.1942	16.994	17.2611	61.5352	63.7253	54.7163	40.4374	151.491	34.5334	101.417	42.5376	62.8987	56.7948	68.1985	63.1662	177.692	34.0538	28.8891	26.0996	50.4429	24.8094	44.5251	50.4233	31.4608	40.4595	36.6823	72.5637	65.7247
ENSG00000179051	RCC2	55920	0.998871	4.84e-11	1.06e-09	791.573	620.704	581.483	830.018	590.965	580.996	914.975	1656.13	584.944	812.059	563.344	816.791	1147.14	818.067	860.031	1254.6	475.889	419.995	531.171	428.74	430.146	350.184	396.286	341.879	399.86	483.679	394.86	374.208	340.769	370.221	307.058	383.306	398.916	417.447	448.712	369.571	498.669	378.059	784.276	458.01	401.634	451.093	445.417	401.266
ENSG00000126353	CCR7	1236	3.78268	1.18e-13	4.7e-12	141.386	341.237	256.494	180.331	200.928	254.291	209.47	348.449	136.097	953.287	109.655	363.464	541.31	329.005	262.37	399.644	22.3524	16.1848	13.3381	38.794	30.0925	26.2638	14.1531	42.9908	10.9053	54.609	11.5591	22.2932	25.6492	12.9902	19.3008	17.7692	13.2045	18.0557	27.1034	12.3534	23.5689	14.5719	23.2723	16.8279	16.7759	12.8884	27.0184	23.3496
ENSG00000228427	LOC107985688	107985688	3.55214	2.21e-18	5.74e-16	14.8827	9.79267	8.7441	9.88117	7.09158	8.42024	10.1826	23.0297	6.18625	20.3015	6.69651	18.454	20.4565	13.6801	7.14905	16.569	0.721045	0.809239	0	4.68203	0	2.18865	2.02187	2.04718	0	3.12051	0	0	0	3.24755	0	0	0	0	1.00383	0	1.24047	0	1.55149	0	0	0	3.08782	1.7296
ENSG00000205837	LINC00487	400941	3.62465	0.000146661	0.000730804	2.79051	15.8189	13.8448	7.41088	14.1832	0	17.4558	157.202	6.87361	8.82673	4.18532	25.6752	30.6848	20.5201	15.7279	80.8567	0	3.23696	0	2.67545	0	0	4.04374	0	5.45263	0	2.77419	1.59237	0	0	1.75462	0	1.38995	2.16668	3.01149	1.02945	1.24047	2.42864	3.10297	2.19494	1.97363	0	6.17563	6.05359
ENSG00000188389	PDCD1	5133	4.4223	5.5e-14	2.42e-12	359.975	106.213	150.836	245.382	115.829	119.567	261.11	688.887	140.222	488.118	94.5882	243.914	459.484	201.781	187.305	532.196	10.8157	1.61848	2.35379	13.3772	28.3224	6.56595	10.1093	18.4246	5.45263	35.8859	9.2473	5.5733	16.4888	9.74264	14.0369	35.5383	11.1196	5.05558	6.02298	15.4417	4.96188	4.85728	4.65446	2.92658	8.88135	3.96566	15.4391	13.8368
ENSG00000154473	BUB3	9184	0.592728	2.6e-11	6.01e-10	620.422	537.843	565.452	617.573	557.871	523.739	705.506	1106.42	492.838	746.741	491.356	742.975	753.743	580.034	719.91	840.379	433.348	448.318	405.636	441.448	437.226	492.446	456.942	460.616	490.737	469.637	498.429	433.125	465.351	386.458	503.575	479.768	437.14	451.391	471.8	431.338	414.317	411.25	465.446	456.547	428.278	465.965	460.084	457.478
ENSG00000206432	TMEM200C	645369	2.84009	1.36e-13	5.34e-12	2.79051	7.53282	9.47278	10.7046	4.72772	16.8405	10.9099	24.0309	4.12417	16.7708	2.51119	13.6399	16.5226	18.4681	11.4385	21.2083	2.16313	0.809239	1.56919	1.33772	5.31044	0	2.02187	4.09436	0	3.12051	2.31182	3.18475	1.83209	0	0	2.53845	2.7799	0.722226	2.00766	2.05889	1.24047	1.61909	1.55149	0	1.97363	0	2.31586	0.864798
ENSG00000181804	SLC9A9	285195	1.59509	1.44e-16	1.44e-14	170.221	122.785	146.464	106.223	106.374	149.88	146.92	262.338	76.2971	285.986	115.515	170.9	189.616	162.793	146.556	206.118	59.8467	50.1728	45.5066	66.2173	58.4149	45.9617	26.2843	57.321	30.8983	76.4525	49.9354	69.2682	82.444	56.8321	56.1477	27.923	47.9534	30.3335	54.2068	56.6196	60.7831	42.906	51.9748	51.9469	37.499	74.3561	88.7747	66.5895
ENSG00000123454	DBH	1621	2.14771	1.21e-13	4.81e-12	109.76	54.9896	48.0926	51.0527	26.0025	13.4724	58.186	83.107	24.0576	90.0327	25.1119	48.9433	53.5016	58.8242	55.0477	108.693	10.0946	6.47391	4.70758	24.079	15.9313	10.9433	30.328	14.3303	12.7228	10.9218	11.0968	13.5352	14.6567	27.6042	8.77308	5.07691	9.72967	13.0001	22.0842	17.5006	11.1642	10.5241	16.2906	8.77975	14.8022	21.8111	11.5793	13.8368
ENSG00000115091	ACTR3	10096	1.2456	5.99e-13	2.04e-11	1712.44	1399.6	1307.24	1617.22	1274.12	1231.04	1817.59	3294.24	1121.77	1882.74	840.412	1912	2416.23	1443.93	1682.89	2699.42	667.687	780.106	769.689	700.298	727.53	606.256	517.598	982.647	739.741	752.043	750.418	663.223	718.179	789.154	603.588	956.997	647.023	516.392	601.294	977.974	605.35	749.641	710.581	626.289	621.694	629.548	914.765	690.974
ENSG00000005020	SKAP2	8935	1.1465	1.24e-12	3.9e-11	330.21	265.155	268.153	331.019	309.666	299.76	334.57	664.856	195.211	353.069	189.176	330.568	482.301	304.381	391.053	585.879	167.282	164.276	145.935	181.261	106.209	179.469	90.9841	219.048	179.937	201.273	150.269	165.607	166.72	112.04	147.388	152.307	187.644	113.39	131.502	180.153	132.11	154.624	118.689	175.595	117.431	176.472	180.637	145.286
ENSG00000231752	EMBP1	647121	2.78636	8.06e-13	2.67e-11	13.0224	7.53282	9.47278	10.7046	2.36386	15.1564	14.5465	23.0297	2.74944	28.2455	6.69651	14.4423	13.3754	8.20803	12.8683	27.8359	0.721045	2.42772	1.56919	2.67545	3.54029	0	0	0	0	7.80128	1.38709	1.59237	1.83209	6.4951	3.50923	0	1.38995	1.44445	0	1.02945	3.10118	1.61909	5.4302	0.731646	3.94726	0.991414	3.08782	0
ENSG00000187688	TRPV2	51393	1.87066	2.58e-15	1.67e-13	239.983	131.824	147.921	235.501	80.3713	121.251	155.648	231.298	125.787	294.813	118.863	137.202	331.238	175.789	103.661	214.734	36.7733	38.8435	43.9374	86.2831	53.1044	28.4525	30.328	92.1231	23.6281	74.8923	35.6021	33.4398	58.6268	64.951	33.3377	65.9998	27.799	33.9446	39.1493	29.854	52.72	35.6201	64.3867	51.9469	36.5122	28.751	71.7917	38.0511
ENSG00000104998	IL27RA	9466	1.63245	4.85e-17	5.67e-15	218.59	151.41	185.084	264.321	184.381	279.552	216.743	345.445	200.709	348.656	170.761	236.693	327.304	229.141	247.357	331.38	72.1045	39.6527	55.7063	76.919	69.0357	61.2822	54.5904	83.9344	105.418	106.097	85.0751	54.1407	84.2761	64.951	82.467	91.3843	71.5825	73.6671	31.1187	54.5607	76.9092	58.2874	111.707	83.4076	70.0639	42.6308	67.9319	89.0742
ENSG00000182287	AP1S2	8905	1.06893	1.3e-15	9.29e-14	381.369	290.014	203.3	411.715	283.663	227.346	261.837	407.525	259.822	293.93	244.423	305.695	477.581	272.233	271.664	462.606	167.282	126.241	150.642	152.5	111.519	196.979	135.465	169.916	129.046	117.019	147.494	138.536	135.575	141.268	159.67	180.23	142.47	108.334	182.697	147.211	151.337	151.385	181.524	160.962	113.484	162.592	194.532	179.013
ENSG00000162894	FCMR	9214	4.40342	3.13e-19	1.31e-16	259.517	522.778	481.654	378.778	463.317	687.091	629.864	1132.46	353.304	1466.12	272.883	777.476	885.137	655.959	707.041	938.468	20.9103	10.5201	14.1227	37.4562	35.4029	13.1319	10.1093	63.4626	16.3579	96.7359	17.5699	15.9237	34.8097	9.74264	35.0923	55.846	19.4593	10.8334	8.03063	41.1779	27.2904	14.5719	31.8055	19.7544	20.7231	6.9399	41.6855	38.0511
ENSG00000274536	NA	NA	2.59835	3.96e-21	1.01e-17	35.3464	32.3911	26.961	37.8778	30.7302	25.2607	50.9128	53.0683	21.9956	54.7257	29.2972	41.7221	59.7959	55.4042	35.7453	66.9387	4.32627	4.04619	5.49217	9.36406	21.2418	8.7546	6.0656	0	1.81754	4.68077	4.16128	5.5733	12.8246	8.11887	7.01846	7.61536	2.7799	4.33336	3.01149	3.08834	9.30353	8.90502	19.3936	8.04811	3.94726	3.96566	13.8952	15.5664
ENSG00000077150	NFKB2	4791	1.35239	3.24e-16	2.79e-14	736.693	785.673	1116.33	902.48	744.616	643.306	892.428	1334.72	853.015	973.588	600.174	742.975	1236.04	706.575	626.972	1202.91	337.449	220.113	305.992	305.001	405.364	433.353	374.046	253.85	243.551	277.726	294.526	286.627	355.425	365.349	215.818	340.153	255.056	312.002	256.98	641.345	352.294	301.961	466.222	248.028	250.651	217.12	287.167	379.646
ENSG00000224614	NA	NA	2.35493	1.36e-14	7.08e-13	11.162	2.25985	6.55808	12.3515	14.1832	6.73619	13.8192	17.0219	2.74944	22.0668	10.0448	9.62818	14.949	11.628	8.57886	14.5807	3.60522	3.23696	0.784596	1.33772	0	0	4.04374	4.09436	1.81754	0	1.38709	2.38856	1.83209	0	0	5.07691	4.16986	3.61113	4.01532	2.05889	3.10118	0.809547	2.32723	2.19494	0.986816	1.98283	3.08782	5.18879
ENSG00000134256	CD101	9398	1.82095	5.28e-11	1.14e-09	88.366	21.8452	30.6044	43.6418	7.09158	15.1564	34.9116	50.0645	10.9978	54.7257	36.8308	52.955	22.8169	45.1442	21.4472	44.4049	10.8157	4.04619	6.27677	16.0527	5.31044	8.7546	8.08747	12.2831	14.5404	12.482	9.70966	13.5352	10.9925	11.3664	5.26385	12.6923	12.5096	10.8334	11.0421	14.4123	8.68329	8.09547	13.1876	13.1696	13.8154	7.93131	10.0354	10.3776
ENSG00000105011	ASF1B	55723	2.78271	1.44e-07	1.44e-06	64.1816	48.21	40.8058	52.6996	26.0025	26.9448	96.007	315.406	20.6208	71.4965	22.6007	94.6771	160.505	60.1922	101.517	141.168	11.5367	38.8435	6.27677	9.36406	8.85074	6.56595	4.04374	12.2831	5.45263	15.6026	7.39784	10.3504	7.32836	17.8615	7.01846	7.61536	8.33971	13.0001	6.02298	17.5006	8.68329	4.85728	33.357	5.12152	14.8022	8.92273	10.0354	3.45919
ENSG00000211772	NA	NA	3.38512	1.15e-17	1.82e-15	831.571	535.583	652.164	741.911	479.864	744.349	656.048	1650.12	312.749	1737.1	465.407	982.075	1372.16	733.935	604.81	1218.15	65.6151	12.1386	29.0301	84.9454	88.5074	61.2822	72.7872	182.199	32.7158	185.67	71.2042	92.3576	91.6044	84.4363	70.1846	164.999	48.6483	43.3336	30.1149	92.6502	47.1379	51.0015	62.8352	35.8507	61.1826	36.6823	94.1784	74.3727
ENSG00000185527	PDE6G	5148	2.81386	5.32e-15	3.16e-13	15.8129	13.5591	11.6588	29.6435	11.8193	11.7883	17.4558	32.0413	8.93569	38.8376	9.2077	19.2564	38.5526	21.2041	20.0173	33.8007	3.60522	4.04619	0.784596	3.34431	0	2.18865	0	10.2359	3.63509	1.56026	4.16128	1.59237	1.83209	4.87132	3.50923	5.07691	0	1.44445	5.01915	2.05889	1.86071	0.809547	3.87872	2.92658	1.97363	2.97424	1.54391	0.864798
ENSG00000164483	SAMD3	154075	2.98679	9.22e-17	9.78e-15	103.249	27.8714	40.8058	62.5807	28.3663	53.8895	34.1843	67.0864	26.1197	91.798	36.8308	56.9667	70.0242	34.8841	23.5919	76.2174	5.04731	1.61848	0	11.3706	8.85074	2.18865	6.0656	14.3303	3.63509	12.482	7.39784	6.36949	7.32836	4.87132	1.75462	20.3076	2.7799	2.88891	3.01149	5.14723	3.10118	4.04774	11.6361	3.65823	7.89453	4.95707	11.5793	7.78318
ENSG00000140521	POLG	5428	0.639531	1.67e-15	1.15e-13	495.78	451.969	488.941	478.413	456.225	429.432	493.127	585.754	439.911	660.239	356.589	442.094	569.635	467.858	440.382	566.659	368.454	376.296	368.76	383.926	304.465	317.354	335.63	282.511	365.327	285.527	350.473	335.991	342.601	319.884	312.322	337.614	317.604	333.669	338.29	295.451	399.432	310.866	417.35	289.732	331.57	317.253	293.342	320.84
ENSG00000040933	INPP4A	3631	1.04485	6.72e-15	3.82e-13	701.347	445.943	470.724	527.819	371.126	409.223	452.396	661.852	327.871	835.009	332.314	488.63	577.503	567.038	455.395	693.909	272.555	227.396	277.747	321.722	212.418	247.318	270.93	212.907	259.909	215.315	253.838	260.353	218.019	230.576	261.438	327.46	248.801	209.446	264.007	280.01	302.675	259.865	532.16	221.689	235.849	249.836	257.833	226.577
ENSG00000226942	NA	NA	2.08358	4.22e-12	1.17e-10	11.162	13.5591	29.147	21.4092	30.7302	3.36809	37.8209	45.058	11.6851	39.7203	5.85944	21.6634	32.2583	21.8881	39.3198	41.0911	6.4894	6.47391	7.06136	4.01317	7.08059	2.18865	12.1312	2.04718	9.08772	3.12051	13.8709	11.1466	3.66418	4.87132	10.5277	5.07691	10.4246	7.94449	11.0421	6.17668	6.82259	2.42864	5.4302	8.04811	2.96045	2.97424	6.94758	1.7296
ENSG00000115956	PLEK	5341	3.71432	5.55e-18	1.04e-15	943.191	390.953	516.631	920.596	408.948	358.702	707.688	1509.94	452.971	1056.56	354.915	807.163	1411.5	642.963	648.419	1389.81	93.0148	23.4679	21.9687	99.6603	60.185	19.6979	26.2843	155.586	30.8983	135.742	24.5053	36.6246	54.9627	82.8125	45.62	114.23	31.9689	24.5557	19.0728	53.5312	65.7449	46.1442	89.9862	50.4836	33.5518	27.7596	79.5112	48.4287
ENSG00000236946	NA	NA	4.63163	1.58e-09	2.49e-08	13.0224	6.02626	10.9301	4.11715	4.72772	8.42024	9.45523	20.0258	4.12417	48.547	4.18532	25.6752	11.015	17.1001	7.14905	9.27863	0	0.809239	0	0	3.54029	0	0	0	0	0	0	0	5.49627	0	0	2.53845	0	0	0	1.02945	0	0	0.775743	0	0	0	0.771954	0.864798
ENSG00000111796	KLRB1	3820	2.11304	7.85e-19	2.68e-16	88.366	33.8977	67.7668	71.6385	54.3688	42.1012	49.4581	36.0464	35.0554	74.1445	30.9713	58.5714	70.0242	44.4602	26.4515	43.7421	6.4894	3.23696	7.06136	24.079	28.3224	8.7546	6.0656	22.519	7.27018	18.7231	11.0968	19.9047	12.8246	14.614	8.77308	15.2307	11.1196	12.2778	7.0268	7.20613	5.58212	9.71457	9.30892	6.58481	6.90771	16.854	14.6671	17.296
ENSG00000143494	VASH2	79805	1.53163	1.45e-11	3.52e-10	11.162	29.378	26.2323	27.1732	28.3663	30.3128	17.4558	57.0735	8.24833	41.4856	12.556	20.8611	30.6848	42.4082	28.5962	44.4049	9.37358	5.66467	7.06136	15.3838	5.31044	6.56595	18.1968	8.18872	12.7228	7.80128	11.0968	12.739	7.32836	4.87132	12.2823	17.7692	9.72967	9.38894	9.03446	10.2945	9.92377	13.7623	17.0663	12.438	7.89453	9.91414	8.49149	10.3776
ENSG00000164038	SLC9B2	133308	1.41123	1.08e-12	3.44e-11	57.6704	47.4568	56.108	46.9356	42.5495	53.8895	50.1855	113.146	43.3037	87.3846	39.342	56.1644	88.9071	58.1402	47.1838	86.8215	16.584	21.8495	21.9687	38.794	26.5522	10.9433	28.3062	34.8021	19.993	24.9641	24.043	26.2742	23.8172	29.2279	28.0739	32.9999	15.9845	19.5001	21.0804	16.4711	23.5689	21.8578	15.5149	20.4861	13.8154	12.8884	37.0538	25.0792
ENSG00000125430	HS3ST3B1	9953	2.20448	7.19e-17	7.87e-15	114.411	66.2888	65.5808	69.9916	61.4604	69.0459	50.1855	112.144	43.3037	156.233	41.0161	88.2583	139.262	66.3483	51.4732	112.006	15.1419	15.3755	17.2611	24.079	28.3224	15.3206	22.2405	42.9908	12.7228	7.80128	24.5053	16.7199	23.8172	27.6042	14.0369	12.6923	12.5096	9.38894	9.03446	16.4711	23.5689	12.9528	14.7391	19.0228	12.8286	14.8712	11.5793	14.7016
ENSG00000113263	ITK	3702	4.09973	1.3e-13	5.13e-12	330.21	482.1	375.268	298.905	219.839	229.03	304.749	714.92	145.033	1248.98	101.285	399.57	564.127	435.026	233.059	554.73	18.0261	12.1386	13.3381	26.0856	21.2418	17.5092	12.1312	49.1323	18.1754	42.1269	23.1182	27.8665	29.3134	11.3664	19.3008	45.6921	12.5096	18.0557	13.0498	22.6478	13.0249	15.3814	29.4782	8.77975	13.8154	13.8798	35.5099	24.2144
ENSG00000128578	STRIP2	57464	2.13663	8.23e-15	4.55e-13	52.0894	31.6378	32.7904	47.759	16.547	26.9448	46.5488	94.1212	17.8714	60.0218	20.0895	51.3503	73.1713	40.3562	67.916	57.6601	7.93149	13.7571	7.06136	12.7084	24.7821	17.5092	16.1749	12.2831	12.7228	7.80128	10.172	15.1275	18.3209	4.87132	15.7915	10.1538	8.33971	5.77781	11.0421	7.20613	11.1642	6.47638	30.254	6.58481	6.90771	8.92273	10.0354	8.64798
ENSG00000153179	RASSF3	283349	1.3482	2.34e-13	8.65e-12	255.796	249.336	185.084	315.374	205.656	254.291	315.659	518.668	160.842	366.309	149.834	298.474	373.725	255.817	283.817	416.213	95.8989	109.247	127.889	145.143	109.749	120.376	66.7216	124.878	105.418	146.664	118.828	105.893	128.246	131.526	68.43	164.999	81.3122	75.8338	87.3331	89.5619	119.085	106.86	158.252	90.7241	164.798	91.2101	165.97	97.7222
ENSG00000258181	NA	NA	3.30472	2.24e-12	6.57e-11	5.58101	9.03938	5.10073	10.7046	7.09158	3.36809	12.3645	20.0258	0.687361	21.1842	5.85944	9.62818	15.7358	10.26	17.1577	27.8359	0	0	1.56919	2.00658	0	2.18865	0	0	0	0	1.84946	0.796186	3.66418	0	0	5.07691	0	0.722226	1.00383	0	1.24047	0.809547	3.10297	0	0.986816	0.991414	2.31586	0
ENSG00000008083	JARID2	3720	0.706143	3.93e-12	1.1e-10	300.444	308.092	249.936	299.729	212.747	222.294	351.298	373.481	188.337	477.526	222.659	302.485	317.076	331.741	320.278	350.6	209.103	180.46	229.887	210.691	168.164	146.64	204.209	184.246	189.025	159.146	186.333	203.824	188.705	206.219	161.425	197.999	170.269	227.501	215.823	182.212	236.93	199.958	236.602	209.251	198.35	169.532	175.234	197.174
ENSG00000005059	MCUB	55013	1.97014	5.03e-14	2.22e-12	162.779	157.436	136.991	185.272	127.648	146.512	159.284	389.502	130.599	291.282	112.167	207.006	320.223	183.997	178.726	290.289	34.6101	36.4158	24.3225	51.5023	47.794	70.0368	32.3499	63.4626	27.2632	57.7295	44.8494	42.9941	51.2985	51.9608	43.8654	65.9998	32.6639	30.3335	40.1532	43.2368	35.3534	48.5728	149.718	29.9975	17.7627	27.7596	71.7917	50.1583
ENSG00000204252	HLA-DOA	3111	3.56178	1.51e-18	4.41e-16	2125.44	644.056	952.379	1338.07	631.151	658.462	909.157	1525.96	580.82	1141.3	681.37	873.758	2085.78	688.107	817.137	1430.24	54.7994	29.9418	48.645	88.9586	72.576	39.3957	62.6779	231.331	47.2562	163.827	55.9462	32.6436	148.399	66.5747	57.9023	340.153	36.1388	38.278	67.2566	66.914	105.44	55.0492	93.0892	72.433	38.4858	24.7854	150.531	76.967
ENSG00000130309	COLGALT1	79709	0.90275	6.82e-14	2.94e-12	766.459	451.216	518.817	713.914	479.864	429.432	581.133	700.902	527.206	777.635	523.165	523.934	923.69	651.855	541.898	775.429	353.312	303.465	359.345	406.668	407.134	356.75	329.564	255.898	272.632	318.292	339.376	333.602	399.395	306.893	268.456	304.614	264.091	360.391	313.195	276.921	323.763	301.152	508.888	313.876	310.847	304.364	348.923	338.136
ENSG00000281344	NA	NA	1.86622	2.04e-12	6.08e-11	23.2542	29.378	8.01543	23.8795	28.3663	11.7883	25.4564	37.0477	6.18625	30.0109	13.393	16.8493	47.9941	43.0922	20.7323	37.1145	4.32627	6.47391	6.27677	8.6952	3.54029	4.3773	8.08747	8.18872	10.9053	1.56026	1.84946	7.96186	3.66418	8.11887	1.75462	12.6923	11.1196	7.22226	11.0421	9.26502	6.20235	6.47638	10.0847	5.85317	6.90771	6.9399	15.4391	12.1072
ENSG00000055163	CYFIP2	26999	1.43157	3.55e-15	2.22e-13	610.191	697.539	835.791	764.967	673.7	788.134	901.884	1530.97	340.244	1312.53	443.644	1075.15	1037.77	811.911	885.768	1287.08	191.077	216.067	394.652	337.775	194.716	251.695	264.865	440.144	238.098	358.859	182.634	365.45	337.104	466.023	254.419	390.922	282.855	265.057	361.379	319.128	236.93	240.436	328.139	383.383	374.003	336.089	338.888	469.585
ENSG00000110448	CD5	921	3.4801	2.43e-19	1.08e-16	191.615	183.048	169.781	214.092	137.104	223.978	218.925	454.585	134.723	510.185	145.649	248.728	339.106	216.829	186.59	360.541	18.0261	4.04619	10.9843	36.7874	23.0119	15.3206	18.1968	67.5569	9.08772	48.3679	11.0968	20.7008	27.4813	16.2377	14.0369	50.7691	13.8995	13.7223	19.0728	14.4123	13.6452	15.3814	22.4966	15.3646	10.855	15.8626	34.7379	27.6735
ENSG00000140030	GPR65	8477	2.9952	3.46e-23	5.6e-19	136.735	68.5487	90.3557	81.5196	54.3688	60.6257	76.3692	124.16	49.49	100.625	51.0609	92.2701	127.46	65.6643	52.903	123.273	8.65254	2.42772	7.06136	12.0395	12.391	2.18865	2.02187	20.4718	5.45263	26.5244	6.93547	7.16568	9.16044	14.614	10.5277	20.3076	6.25479	7.94449	4.01532	8.23557	4.96188	6.47638	20.9451	5.85317	8.88135	7.93131	16.211	8.64798
ENSG00000070961	ATP2B1	490	0.73872	6.54e-13	2.21e-11	532.987	662.888	633.948	610.986	527.141	599.521	744.054	1043.34	487.339	671.714	426.902	706.067	701.029	648.435	689.884	1002.76	410.274	348.782	451.143	433.422	316.856	418.032	345.739	466.757	327.158	382.263	433.236	352.711	335.272	389.706	389.525	406.152	425.325	293.946	366.398	471.487	393.849	387.773	398.732	503.372	401.634	432.257	401.416	433.264
ENSG00000143869	GDF7	151449	3.34064	1.16e-08	1.48e-07	13.0224	67.7954	39.3485	11.528	16.547	23.5767	106.917	148.191	17.184	227.73	16.7413	34.501	66.877	93.7084	83.6439	117.308	5.04731	5.66467	18.8303	7.35747	8.85074	4.3773	2.02187	2.04718	9.08772	14.0423	4.16128	8.75805	5.49627	9.74264	5.26385	2.53845	2.7799	2.88891	4.01532	5.14723	5.58212	4.04774	13.9634	2.92658	6.90771	5.94849	10.8074	4.32399
ENSG00000070190	DAPP1	27071	4.81217	6.05e-16	4.77e-14	216.729	249.336	239.734	225.62	167.834	170.089	299.658	765.986	74.9223	518.129	83.7063	318.532	440.602	330.373	270.234	556.718	7.93149	6.47391	10.1997	17.3904	10.6209	4.3773	6.0656	12.2831	3.63509	23.4038	5.08601	4.77712	12.8246	11.3664	17.5462	15.2307	5.55981	4.33336	6.02298	10.2945	9.92377	8.09547	24.048	6.58481	2.96045	1.98283	16.983	16.4312
ENSG00000248996	NA	NA	3.38729	4.22e-11	9.39e-10	8.37152	7.53282	12.3875	16.4686	11.8193	3.36809	23.2744	52.067	4.12417	21.1842	7.53357	12.8376	30.6848	12.312	21.4472	31.1497	2.16313	0.809239	1.56919	1.33772	5.31044	0	4.04374	2.04718	0	1.56026	0	1.59237	1.83209	6.4951	1.75462	5.07691	0	0.722226	2.00766	1.02945	3.10118	2.42864	1.55149	1.46329	1.97363	0.991414	1.54391	3.45919
ENSG00000251301	LINC02384	100507195	3.80276	1.56e-14	7.95e-13	37.2067	35.4043	43.7205	21.4092	16.547	16.8405	22.5471	84.1083	12.3725	71.4965	20.9266	32.0939	39.3394	21.8881	30.7409	76.8801	1.44209	0.809239	2.35379	4.01317	1.77015	2.18865	0	0	0	0	3.69892	3.18475	1.83209	4.87132	0	7.61536	3.47488	2.16668	3.01149	4.11779	2.48094	0.809547	3.87872	2.19494	0	4.95707	3.08782	4.32399
ENSG00000147010	SH3KBP1	30011	0.923284	5.38e-12	1.45e-10	746.925	857.988	626.661	886.835	659.517	682.039	859.699	1687.17	658.492	1100.69	609.382	1005.34	1021.25	846.111	809.273	1236.71	496.8	364.967	376.606	496.964	481.48	481.503	543.883	550.692	625.235	500.842	475.311	472.935	415.884	581.311	670.263	665.075	413.511	503.392	442.689	415.896	452.772	387.773	363.048	546.54	481.566	468.939	548.859	444.506
ENSG00000123473	STIL	6491	1.71232	3.52e-08	4.05e-07	58.6006	39.9239	51.0073	39.5247	37.8218	37.049	93.825	218.281	27.4944	56.4911	14.2301	68.1996	121.165	56.7722	76.4949	117.971	22.3524	30.7511	26.6763	16.0527	10.6209	24.0752	28.3062	18.4246	16.3579	29.6449	26.3548	27.0703	14.6567	19.4853	14.0369	20.3076	20.8493	13.7223	19.0728	19.5595	24.1892	15.3814	37.2357	26.3393	14.8022	17.8455	16.211	19.8904
ENSG00000157191	NECAP2	55707	0.534045	5.11e-12	1.39e-10	533.917	506.205	526.104	564.873	517.685	473.217	501.855	706.91	428.913	722.027	492.193	580.9	746.662	543.782	496.144	599.797	413.159	356.874	355.422	390.615	341.638	385.203	297.215	436.049	374.414	429.07	383.3	417.202	388.403	474.142	338.641	370.614	355.828	374.835	368.405	407.661	378.344	393.44	422.004	343.142	416.436	372.772	396.784	358.891
ENSG00000167261	DPEP2	64174	1.92929	1.19e-13	4.73e-12	76.2738	85.1209	96.9138	99.6351	89.8267	35.365	88.7337	155.2	59.113	214.49	63.6168	85.8513	173.88	107.388	82.929	151.109	25.9576	14.5663	21.1841	28.0922	44.2537	37.2071	30.328	12.2831	25.4456	15.6026	30.0537	41.4017	27.4813	29.2279	21.0554	27.923	18.0694	31.0557	38.1455	13.3828	50.2391	19.4291	25.5995	35.119	31.5781	23.7939	38.5977	45.8343
ENSG00000071564	TCF3	6929	0.800173	4.24e-11	9.43e-10	812.037	761.568	882.426	885.188	794.257	845.392	1163.72	1974.54	595.255	1294.88	719.038	1153.78	1280.1	989.752	1095.95	1388.48	719.603	581.034	538.233	660.166	608.931	663.161	608.582	562.975	630.688	777.007	601.537	653.669	597.261	501.746	454.446	517.844	592.12	741.004	682.604	604.285	640.703	673.544	725.32	684.821	599.984	544.286	592.861	578.55
ENSG00000198554	WDHD1	11169	1.5724	3.32e-09	4.84e-08	58.6006	40.6772	45.1779	60.9339	54.3688	43.7852	98.1889	199.257	28.1818	64.4351	27.6231	81.8396	117.231	59.5082	68.6309	135.203	30.2839	29.9418	25.8917	28.761	8.85074	13.1319	18.1968	28.6605	23.6281	34.3256	18.4946	26.2742	20.153	17.8615	21.0554	38.0768	34.7488	24.5557	22.0842	23.6773	24.1892	30.7628	54.302	20.4861	22.6968	33.7081	20.8428	26.8087
ENSG00000241163	LINC00877	285286	5.62221	4.46e-08	5e-07	14.8827	22.5985	25.5036	23.8795	23.6386	5.05214	48.7308	175.226	6.87361	31.7762	4.18532	53.7574	58.2223	34.2001	51.4732	127.25	0	0	1.56919	4.01317	0	2.18865	0	0	0	1.56026	0.92473	0	0	1.62377	0	5.07691	0	0.722226	2.00766	3.08834	1.24047	0	0	0.731646	0	0.991414	0.771954	0.864798
ENSG00000196329	GIMAP5	55340	1.75717	8.22e-13	2.72e-11	147.897	72.3151	75.0536	139.983	122.921	55.5736	94.5523	176.227	55.6762	271.863	57.7574	102.701	154.997	142.957	99.3718	187.561	54.7994	46.9359	31.3838	44.8137	17.7015	37.2071	44.4811	18.4246	32.7158	10.9218	39.301	35.8284	36.6418	55.2083	49.1293	38.0768	35.4438	46.9447	38.1455	20.5889	66.9854	34.8105	55.8535	36.5823	48.354	31.7253	50.177	59.6711
ENSG00000204397	CARD16	114769	1.63625	2.49e-13	9.11e-12	121.852	50.4699	54.6507	94.6945	54.3688	57.2576	42.9122	103.133	39.1796	121.809	56.9203	113.933	136.901	60.1922	60.052	108.693	16.584	12.1386	9.41515	23.4101	30.0925	26.2638	18.1968	22.519	16.3579	29.6449	18.0322	30.2551	23.8172	22.7328	22.81	32.9999	22.9342	14.4445	23.0881	22.6478	31.632	17.0005	29.4782	27.0709	33.5518	25.7768	33.966	21.62
ENSG00000089558	KCNH4	23415	2.90685	1.89e-11	4.5e-10	9.30169	4.51969	7.28675	13.1749	11.8193	3.36809	14.5465	32.0413	3.4368	11.4748	5.85944	12.0352	20.4565	10.26	8.57886	21.8711	0.721045	0.809239	1.56919	0.668861	5.31044	2.18865	2.02187	2.04718	1.81754	0	0.92473	0	0	4.87132	1.75462	2.53845	1.38995	0	3.01149	1.02945	3.10118	0.809547	3.10297	0	0.986816	1.98283	0	0
ENSG00000227155	NA	NA	2.67129	8.73e-11	1.81e-09	33.4861	26.3649	20.4029	15.6452	16.547	16.8405	34.9116	61.0786	9.62305	96.2114	6.69651	34.501	22.8169	33.5161	27.1664	51.0325	3.60522	8.09239	5.49217	7.35747	5.31044	2.18865	10.1093	2.04718	3.63509	1.56026	6.47311	7.96186	5.49627	3.24755	8.77308	5.07691	6.94976	4.33336	5.01915	2.05889	6.20235	3.23819	13.9634	8.04811	2.96045	5.94849	3.85977	7.78318
ENSG00000159314	ARHGAP27	201176	0.880942	2.11e-15	1.4e-13	551.59	474.568	534.848	556.639	529.505	400.803	638.592	820.056	405.543	754.685	463.733	479.002	716.764	554.042	454.68	714.455	287.697	319.649	291.085	414.694	315.086	378.637	281.04	235.426	319.888	237.159	285.742	310.513	371.914	321.507	277.229	322.383	278.685	367.613	278.061	319.128	348.572	340.819	424.332	343.874	304.926	246.862	279.447	381.376
ENSG00000168234	TTC39C	125488	1.55644	4.06e-13	1.43e-11	197.196	98.6799	103.472	164.686	106.374	97.6747	136.01	321.414	81.1086	237.439	88.7287	154.853	214.793	120.384	139.407	218.711	49.7521	33.1788	26.6763	57.5221	56.6447	65.6595	50.5467	42.9908	39.986	60.85	52.2472	54.9369	53.1306	45.4657	59.6569	63.4613	73.6675	70.056	48.1838	75.1496	65.1247	39.6678	76.7986	54.1418	42.4331	58.4934	39.3696	31.9975
ENSG00000139194	RBP5	83758	1.83233	4.1e-18	8.52e-16	125.573	98.6799	123.146	144.924	125.285	85.8864	112.008	211.272	85.9201	187.127	71.1504	125.969	165.226	146.377	141.551	220.036	42.5416	20.231	18.0457	45.4826	47.794	74.4141	56.6123	30.7077	27.2632	40.5667	25.8924	46.975	36.6418	47.0895	47.3746	38.0768	42.3935	34.6669	46.1761	30.8834	42.176	30.7628	59.7322	60.7266	33.5518	47.5879	25.4745	29.4031
ENSG00000115163	CENPA	1058	3.88036	2.37e-07	2.28e-06	12.0922	16.5722	13.1162	15.6452	9.45544	3.36809	33.457	126.162	8.93569	21.1842	3.34825	41.7221	46.4205	19.1521	35.7453	51.6952	1.44209	12.9478	0	1.33772	0	0	0	2.04718	1.81754	3.12051	0.92473	1.59237	1.83209	8.11887	1.75462	0	0.694976	1.44445	1.00383	5.14723	1.86071	1.61909	4.65446	2.19494	4.93408	0.991414	1.54391	1.7296
ENSG00000123485	HJURP	55355	4.33605	3.02e-08	3.53e-07	51.1593	39.1707	32.0617	55.9933	33.094	5.05214	119.281	343.442	15.8093	69.7312	11.7189	86.6536	139.262	77.2923	103.661	133.215	5.76836	38.8435	0	7.35747	5.31044	2.18865	4.04374	2.04718	3.63509	7.80128	1.84946	2.38856	7.32836	1.62377	3.50923	2.53845	1.38995	2.16668	3.01149	14.4123	5.58212	3.23819	17.0663	5.85317	3.94726	1.98283	1.54391	4.32399
ENSG00000265612	MIR4539	100616374	5.55572	2.17e-22	1.37e-18	18.6034	8.2861	16.7595	14.8218	14.1832	16.8405	18.1831	18.0232	2.74944	30.8936	8.37063	10.4305	22.8169	26.6761	19.3024	15.2435	0	0	0	0.668861	0	0	0	0	0	0	0	0	3.66418	0	0	0	0	0.722226	0	0	0	0	0	0	0	0.991414	1.54391	0
ENSG00000138180	CEP55	55165	3.62453	1.47e-09	2.32e-08	61.3911	32.3911	34.9764	64.2276	30.7302	15.1564	88.0064	259.334	19.2461	67.9658	15.9042	102.701	131.394	56.0882	67.916	149.784	6.4894	29.9418	2.35379	6.68861	0	2.18865	2.02187	4.09436	3.63509	7.80128	3.69892	4.77712	0	16.2377	3.50923	0	5.55981	3.61113	0	21.6184	4.96188	4.85728	20.1693	5.85317	2.96045	0	2.31586	1.7296
ENSG00000127564	PKMYT1	9088	3.33471	3.91e-08	4.44e-07	22.324	30.1313	32.7904	30.4669	14.1832	3.36809	82.9151	202.26	8.93569	52.0777	10.0448	58.5714	91.2675	56.0882	55.7626	76.8801	2.16313	15.3755	3.13838	5.35089	7.08059	4.3773	4.04374	4.09436	7.27018	1.56026	3.23655	9.55424	1.83209	4.87132	1.75462	7.61536	0.694976	5.05558	5.01915	4.11779	4.34165	4.85728	34.1327	1.46329	5.9209	1.98283	2.31586	2.59439
ENSG00000173221	GLRX	2745	1.46849	2.46e-14	1.18e-12	497.64	207.906	323.532	329.372	229.294	176.825	212.379	443.571	216.519	524.308	237.726	302.485	453.977	246.241	193.024	400.97	111.041	89.8255	102.782	94.9783	143.382	115.998	111.203	102.359	78.1544	110.778	68.43	96.3386	135.575	120.159	57.9023	121.846	100.077	67.167	97.3714	141.034	135.211	81.7643	131.876	75.3595	64.1431	94.1844	95.7223	112.424
ENSG00000258546	NA	NA	3.86735	1.26e-09	2.02e-08	4.65084	10.5459	6.55808	4.94058	9.45544	1.68405	7.27325	33.0425	0	11.4748	3.34825	5.61644	12.5886	6.15602	15.013	21.2083	2.16313	0	0.784596	0.668861	0	0	2.02187	0	0	0	0.92473	0	0	1.62377	0	0	1.38995	0	1.00383	1.02945	3.10118	0	0	1.46329	0	0	0	0.864798
ENSG00000261644	NA	NA	3.3752	1.48e-19	8.31e-17	36.2766	21.8452	22.5889	32.9372	18.9109	15.1564	24.7291	43.0554	13.0599	44.1337	14.2301	21.6634	51.1413	19.8361	20.0173	41.7539	1.44209	1.61848	3.13838	1.33772	0	2.18865	0	4.09436	3.63509	6.24102	2.31182	1.59237	1.83209	0	3.50923	2.53845	0	2.16668	2.00766	3.08834	1.86071	1.61909	6.20595	0	0.986816	0	6.94758	0
ENSG00000256128	NA	NA	3.96547	4.28e-11	9.5e-10	6.51118	3.76641	19.6742	11.528	4.72772	3.36809	8.00058	18.0232	4.81153	28.2455	3.34825	24.8728	7.0811	4.10402	5.00434	13.918	0	0	0	0.668861	0	0	0	0	0	0	0.462365	0	3.66418	0	0	0	0	0.722226	1.00383	2.05889	0	0.809547	0	0	0	0	1.54391	1.7296
ENSG00000137804	NUSAP1	51203	3.12554	3.23e-09	4.72e-08	18.6034	8.2861	5.8294	22.2326	14.1832	6.73619	30.5477	78.1006	3.4368	15.8881	5.85944	28.0822	38.5526	15.7321	30.026	39.7656	2.16313	9.71087	2.35379	5.35089	1.77015	2.18865	4.04374	2.04718	5.45263	4.68077	1.38709	1.59237	1.83209	8.11887	1.75462	2.53845	2.08493	2.88891	0	4.11779	3.72141	0.809547	6.98169	0	0	1.98283	4.63172	0.864798
ENSG00000186265	BTLA	151888	4.86786	4.36e-14	1.98e-12	132.084	79.0946	107.844	87.2837	54.3688	111.147	104.008	209.269	33.6807	417.504	24.2748	247.123	240.757	207.253	173.722	191.538	2.16313	1.61848	3.13838	9.36406	1.77015	2.18865	6.0656	22.519	3.63509	18.7231	1.38709	2.38856	5.49627	3.24755	3.50923	5.07691	2.7799	0.722226	4.01532	3.08834	1.86071	10.5241	6.98169	2.19494	4.93408	0.991414	4.63172	11.2424
ENSG00000130038	CRACR2A	84766	2.04968	8.51e-16	6.33e-14	73.4833	50.4699	66.3095	67.5213	33.094	50.5214	70.5506	121.156	39.1796	127.988	21.7636	70.6067	77.8921	73.8723	61.4819	102.065	15.1419	18.6125	21.9687	26.0856	10.6209	8.7546	18.1968	22.519	19.993	14.0423	16.6451	11.1466	16.4888	11.3664	1.75462	12.6923	12.5096	10.8334	19.0728	10.2945	13.6452	18.6196	49.6476	14.6329	19.7363	11.897	13.8952	9.51278
ENSG00000006634	DBF4	10926	1.35515	1.19e-10	2.38e-09	80.9247	70.0552	56.8367	98.8117	96.9183	65.6778	119.281	254.327	70.1108	120.926	46.8756	113.933	144.769	80.7123	117.959	165.69	49.031	43.6989	43.1528	32.1053	38.9432	54.7163	62.6779	30.7077	29.0807	40.5667	34.6774	39.0131	32.9776	51.9608	54.3931	35.5383	47.9534	39.7224	19.0728	44.2662	42.176	40.4774	61.2837	38.7772	34.5386	52.545	33.194	44.9695
ENSG00000132681	ATP1A4	480	3.13027	2.72e-09	4.06e-08	3.72067	2.25985	7.28675	6.58745	2.36386	3.36809	8.00058	23.0297	2.06208	12.3574	4.18532	0.802349	5.50752	4.78802	8.57886	11.2669	0	0	0.784596	0.668861	0	0	2.02187	0	0	0	0.92473	1.59237	1.83209	1.62377	1.75462	2.53845	0.694976	0.722226	0	1.02945	0.620235	0.809547	0.775743	1.46329	1.97363	1.98283	0.771954	0.864798
ENSG00000128815	WDFY4	57705	4.35831	9.84e-16	7.16e-14	586.936	520.518	547.235	652.157	491.683	545.631	984.799	2111.72	275.632	1383.15	209.266	990.9	1338.33	748.299	951.539	1545.56	35.3312	19.4217	19.6149	133.103	46.0238	17.5092	32.3499	126.925	14.5404	126.381	12.9462	25.478	16.4888	38.9706	43.8654	45.6921	12.5096	15.1668	26.0996	31.9128	36.5939	36.4296	100.071	36.5823	16.7759	22.8025	83.371	40.6455
ENSG00000165168	CYBB	1536	3.25308	3.95e-16	3.31e-14	2006.37	564.208	770.21	1464.88	527.141	557.42	981.162	1706.2	306.563	1488.19	482.149	1016.58	2052.73	903.568	813.562	1775.53	200.45	62.3114	75.3212	196.645	76.1163	50.339	58.6342	214.954	34.5334	187.231	54.0967	96.3386	115.422	147.763	70.1846	187.846	66.0227	54.167	72.2757	85.4441	121.566	87.4311	326.588	98.7722	58.2222	62.4591	170.602	105.505
ENSG00000104774	MAN2B1	4125	1.21473	4.61e-16	3.81e-14	833.431	466.282	483.84	807.786	442.042	476.585	581.86	882.136	503.836	923.276	539.906	535.166	1052.72	678.531	545.473	904.004	276.881	287.28	300.5	350.483	293.844	269.204	228.471	294.794	241.733	299.569	245.516	259.557	272.981	321.507	308.812	350.306	247.412	288.168	280.068	248.097	280.346	248.531	414.247	300.707	324.663	253.802	308.01	275.006
ENSG00000242258	LINC00996	285972	3.96377	9.53e-14	3.95e-12	34.4162	30.8846	21.8603	28.8201	37.8218	11.7883	46.5488	110.142	9.62305	81.2059	18.4154	29.6869	63.7299	51.3002	37.1751	78.2056	3.60522	1.61848	0	4.01317	1.77015	0	0	6.14154	0	1.56026	1.84946	1.59237	3.66418	6.4951	1.75462	2.53845	2.08493	2.88891	1.00383	2.05889	6.20235	2.42864	17.8421	0.731646	0.986816	1.98283	0.771954	1.7296
ENSG00000107263	RAPGEF1	2889	0.809614	1.27e-13	5.03e-12	1289.21	1202.24	1147.66	1228.56	1033.01	1096.31	1328.82	2079.68	1020.04	1879.21	810.277	1251.66	1658.55	1420.67	1277.54	1736.43	934.474	961.376	855.994	783.905	846.13	693.802	588.364	743.126	732.471	940.834	933.052	826.442	793.294	620.282	624.643	835.151	694.281	748.949	733.799	718.554	896.86	685.687	819.961	866.269	992.737	756.449	865.36	696.163
ENSG00000164430	CGAS	115004	1.47626	2.49e-12	7.22e-11	113.481	61.7691	72.1389	103.752	73.2797	84.2024	80.7331	194.25	65.9867	104.155	55.2462	77.8278	154.997	86.8683	70.7756	145.807	36.7733	37.225	40.799	36.7874	33.6328	26.2638	42.4592	63.4626	29.0807	24.9641	39.301	34.236	29.3134	43.8419	24.5646	43.1537	35.4438	18.0557	19.0728	29.854	27.2904	38.8583	69.0411	24.1443	20.7231	29.7424	37.8257	30.2679
ENSG00000173198	CYSLTR1	10800	1.88622	1.67e-15	1.15e-13	90.2263	54.2363	64.8521	86.4602	44.9134	75.7821	66.1866	77.0993	40.5543	157.116	48.5497	66.5949	93.6278	67.0323	72.9203	112.006	14.4209	10.5201	14.1227	34.1119	26.5522	26.2638	8.08747	24.5662	32.7158	31.2051	18.957	19.9047	10.9925	27.6042	19.3008	32.9999	15.2895	8.66672	14.0536	17.5006	28.5308	20.2387	30.254	16.8279	13.8154	22.8025	13.8952	19.0256
ENSG00000081189	MEF2C	4208	1.10176	4.52e-14	2.04e-12	784.132	625.977	797.9	755.909	697.339	688.775	1009.53	1589.05	476.341	916.215	580.922	863.327	1058.23	818.067	862.176	1295.69	478.774	317.222	375.037	358.51	382.352	431.164	337.652	507.701	229.011	525.806	491.956	440.291	421.38	404.32	359.696	573.69	420.461	314.891	406.551	422.073	387.027	468.728	505.009	378.993	381.898	320.227	377.485	432.399
ENSG00000261471	NA	NA	3.52814	4.41e-13	1.54e-11	7.44135	5.27297	13.1162	3.29372	11.8193	6.73619	15.2738	22.0284	2.74944	24.7148	3.34825	13.6399	14.1622	6.15602	6.43415	20.5455	0	3.23696	0	0.668861	1.77015	0	0	0	0	1.56026	0.92473	0.796186	5.49627	1.62377	0	0	0	0.722226	5.01915	0	4.34165	2.42864	1.55149	0	0.986816	0	1.54391	1.7296
ENSG00000198833	UBE2J1	51465	1.11431	5.8e-13	1.98e-11	1312.47	1077.19	1176.81	1169.27	1111.01	963.275	1417.56	2771.57	839.955	2018.67	866.361	1591.86	1665.63	1123.82	1323.29	1819.28	602.072	699.182	597.862	571.876	633.713	652.218	584.32	759.504	808.807	723.959	646.848	633.764	674.209	664.124	594.815	875.766	601.154	481.003	570.175	750.467	626.438	654.924	699.72	521.664	526.96	597.823	758.059	580.28
ENSG00000108669	CYTH1	9267	0.743963	5.74e-13	1.97e-11	1372.93	1580.39	1391.77	1439.36	1281.21	1145.15	1773.95	2355.03	1095.65	2171.38	1127.52	1566.99	1819.84	1528.06	1383.34	2039.97	1049.84	917.677	923.469	1060.15	1046.16	1118.4	1126.18	722.655	959.664	697.434	842.891	1038.23	1112.08	881.709	1084.35	769.151	1029.26	1151.95	1092.17	1059.3	1062.46	1005.46	1038.72	1237.21	1005.57	899.213	837.57	813.775
ENSG00000159023	EPB41	2035	0.974255	4.21e-15	2.59e-13	759.948	664.395	660.18	766.614	673.7	746.033	808.059	1165.5	621.374	1368.14	498.89	787.906	944.146	893.308	807.128	1068.37	483.821	510.63	482.527	520.374	316.856	363.316	456.942	436.049	436.211	358.859	525.247	485.674	456.19	394.577	459.709	558.46	407.951	430.447	462.765	380.895	509.213	518.92	429.762	444.109	435.186	384.669	477.839	456.613
ENSG00000232613	NA	NA	5.17456	3.76e-14	1.73e-12	44.6481	26.3649	30.6044	32.1138	33.094	13.4724	47.2762	127.164	14.4346	75.0272	14.2301	41.7221	88.9071	38.3042	42.1794	60.9739	3.60522	0	0	1.33772	0	0	0	0	3.63509	6.24102	0	0.796186	5.49627	0	1.75462	0	0	1.44445	2.00766	3.08834	0.620235	0	0	0.731646	0	0.991414	3.08782	2.59439
ENSG00000237702	NA	NA	4.30982	2.71e-13	9.81e-12	13.0224	3.76641	8.01543	4.11715	7.09158	10.1043	9.45523	35.0451	5.49889	19.4188	6.69651	12.8376	22.0301	13.6801	6.43415	13.918	0.721045	0	0.784596	0.668861	0	0	0	2.04718	0	0	0	0	1.83209	0	0	2.53845	0	0	1.00383	0	0.620235	0	1.55149	0.731646	0	0	0.771954	0
ENSG00000158711	ELK4	2005	1.14332	3.31e-13	1.18e-11	744.135	571.741	531.204	629.925	600.421	665.199	750.6	1338.72	410.355	857.958	349.055	649.1	752.17	729.831	762.089	1155.19	283.371	332.597	407.99	408.005	261.982	319.543	299.236	409.436	321.705	338.576	325.967	278.665	392.067	276.042	435.145	479.768	359.998	226.779	324.237	345.894	330.585	356.201	604.304	343.142	238.81	328.158	362.046	279.33
ENSG00000065328	MCM10	55388	2.81552	7.76e-08	8.23e-07	20.4637	27.8714	15.3022	20.5858	21.2747	20.2086	35.6389	133.171	6.18625	26.4802	1.67413	48.9433	76.3185	25.9921	40.0347	62.9622	2.88418	16.994	14.1227	4.68203	7.08059	2.18865	2.02187	2.04718	5.45263	4.68077	3.69892	3.18475	5.49627	3.24755	10.5277	5.07691	2.08493	2.88891	3.01149	4.11779	11.7845	6.47638	13.1876	2.92658	6.90771	3.96566	5.40368	2.59439
ENSG00000178965	ERICH3	127254	3.0857	1.88e-10	3.61e-09	5.58101	8.2861	14.5735	10.7046	4.72772	5.05214	13.8192	33.0425	2.74944	11.4748	5.02238	8.02349	14.1622	9.57604	27.1664	32.4752	1.44209	2.42772	3.92298	3.34431	0	2.18865	2.02187	6.14154	0	4.68077	0.462365	2.38856	1.83209	0	1.75462	0	0.694976	1.44445	9.03446	1.02945	1.24047	0.809547	0.775743	0.731646	1.97363	1.98283	0.771954	1.7296
ENSG00000163507	CIP2A	57650	1.42594	2.69e-10	5.01e-09	73.4833	53.483	50.2786	54.3464	40.1856	43.7852	74.1872	172.222	26.8071	60.0218	24.2748	84.2466	103.856	54.7202	77.2098	108.693	28.8418	40.4619	38.4452	33.4431	26.5522	30.6411	24.2624	24.5662	23.6281	26.5244	23.1182	23.0894	23.8172	24.3566	21.0554	40.6152	31.9689	26.7224	23.0881	29.854	22.3285	30.7628	29.4782	21.9494	20.7231	19.8283	20.0708	22.4848
ENSG00000232869	NA	NA	3.31778	5.86e-18	1.1e-15	20.4637	8.2861	24.0463	16.4686	14.1832	37.049	13.0919	37.0477	9.62305	36.1896	14.2301	32.0939	30.6848	12.9961	14.2981	18.5573	0.721045	0	0	0	1.77015	0	2.02187	4.09436	0	4.68077	0.92473	0.796186	0	1.62377	3.50923	7.61536	0.694976	0.722226	1.00383	2.05889	0.620235	0.809547	2.32723	0.731646	2.96045	0.991414	4.63172	4.32399
ENSG00000108798	ABI3	51225	1.53687	4.16e-13	1.46e-11	221.38	108.473	145.735	213.269	78.0074	101.043	156.375	279.36	125.787	253.327	133.93	154.051	334.385	173.053	127.968	240.582	50.4731	51.7913	43.1528	95.6472	70.8059	48.1503	36.3936	83.9344	45.4386	81.1333	61.0322	55.733	45.8022	61.7034	66.6754	114.23	34.7488	50.5558	33.1264	40.1484	55.2009	41.2869	83.0045	51.9469	44.4067	43.6222	74.1076	65.7247
ENSG00000279933	NA	NA	3.90247	1.57e-12	4.78e-11	4.65084	3.01313	5.8294	4.94058	0	3.36809	8.72791	10.0129	2.06208	14.1228	1.67413	4.01174	10.2283	4.78802	3.57453	6.6276	0	0	0	0.668861	0	0	0	0	0	0	0	0	0	0	3.50923	0	0	0	1.00383	0	1.86071	1.61909	0.775743	0	0	0	0.771954	0
ENSG00000205683	DPF3	8110	1.34945	2.5e-13	9.12e-12	30.6956	22.5985	20.4029	30.4669	16.547	20.2086	29.8203	40.0516	9.62305	33.5416	9.2077	29.6869	31.4715	25.9921	25.7366	31.1497	7.21045	9.71087	7.84596	10.0329	5.31044	8.7546	4.04374	16.3774	3.63509	9.36154	6.47311	13.5352	9.16044	4.87132	17.5462	5.07691	10.4246	13.0001	9.03446	10.2945	11.7845	11.3337	11.6361	8.04811	10.855	11.897	8.49149	12.1072
ENSG00000153044	CENPH	64946	1.45075	7.67e-07	6.52e-06	33.4861	41.4305	32.7904	32.1138	30.7302	30.3128	66.9139	154.199	26.1197	45.899	20.0895	59.3738	86.5467	47.1962	65.0564	84.8332	21.6313	22.6587	20.3995	16.7215	17.7015	10.9433	16.1749	14.3303	12.7228	17.1628	9.2473	19.9047	21.9851	25.9804	19.3008	12.6923	12.5096	16.6112	13.0498	15.4417	14.8856	14.5719	35.6842	24.876	14.8022	11.897	14.6671	12.972
ENSG00000197629	MPEG1	219972	2.8349	7e-20	5.3e-17	769.249	443.683	549.421	853.074	446.77	611.309	760.782	974.254	307.938	1166.01	348.218	585.714	1204.57	740.091	585.507	1224.12	100.946	47.7451	121.612	219.387	92.0477	72.2255	50.5467	264.086	56.3439	210.635	62.4193	107.485	102.597	146.14	63.1662	104.077	46.5634	61.3892	61.2336	97.7974	87.4532	91.4789	179.972	98.7722	52.3013	70.3904	242.393	99.4518
ENSG00000150782	IL18	3606	2.2313	2.29e-13	8.47e-12	315.327	113.746	132.619	233.854	118.193	52.2055	113.463	295.38	104.479	248.914	135.604	156.458	389.46	166.213	110.095	320.776	36.7733	26.7049	36.876	39.4628	49.5641	50.339	44.4811	49.1323	14.5404	67.091	26.8172	29.4589	23.8172	45.4657	26.3192	60.9229	32.6639	23.1112	29.111	38.0895	31.0118	44.5251	119.464	31.4608	23.6836	30.7338	40.9136	39.7807
ENSG00000177885	GRB2	2885	0.673537	1.47e-11	3.57e-10	1190.62	1007.14	1044.92	1308.43	907.722	1076.11	1146.99	2063.66	921.751	1476.71	945.045	1276.54	1778.93	1105.35	1225.35	1625.09	781.612	755.829	831.672	759.826	766.474	665.35	756.179	894.618	748.828	976.72	708.343	811.314	762.149	764.798	696.583	817.382	702.621	784.338	761.906	822.528	772.813	740.736	760.228	735.304	830.899	782.226	886.203	751.51
ENSG00000243811	APOBEC3D	140564	1.90204	5.8e-13	1.98e-11	28.8352	13.5591	16.7595	23.8795	4.72772	5.05214	21.8198	33.0425	5.49889	32.6589	12.556	25.6752	23.6037	15.0481	22.877	28.4987	5.76836	2.42772	7.06136	3.34431	10.6209	2.18865	8.08747	6.14154	5.45263	7.80128	7.8602	5.5733	5.49627	1.62377	5.26385	2.53845	8.33971	4.33336	5.01915	6.17668	4.96188	4.04774	5.4302	8.04811	2.96045	7.93131	8.49149	6.91839
ENSG00000186854	c("TRABD2A", "LOC105374836")	c("129293", "105374836")	2.82914	3.94e-12	1.1e-10	52.0894	125.798	64.1234	78.2259	68.552	70.73	113.463	291.375	25.4324	207.428	54.4091	113.933	141.622	88.9204	107.236	189.549	5.76836	7.28315	5.49217	15.3838	17.7015	6.56595	6.0656	12.2831	9.08772	26.5244	15.7204	9.55424	23.8172	16.2377	17.5462	12.6923	10.4246	8.66672	6.02298	6.17668	14.8856	12.1432	51.199	10.9747	11.8418	7.93131	18.5269	11.2424
ENSG00000124151	NCOA3	8202	1.30208	1.59e-12	4.84e-11	935.75	748.762	777.497	807.786	713.886	813.395	1158.63	2146.76	485.277	1442.29	454.525	1065.52	1070.03	1123.82	1147.42	1595.93	462.911	514.676	665.337	486.931	260.212	321.732	402.352	515.889	358.056	466.517	504.44	387.743	478.175	397.825	447.427	576.229	514.282	290.335	356.359	401.484	518.517	557.778	562.414	423.623	465.777	456.051	467.804	370.998
ENSG00000048052	HDAC9	9734	1.87036	6.23e-15	3.59e-13	180.453	137.851	165.409	188.566	222.203	163.353	225.471	309.398	79.0465	275.394	81.1952	267.984	231.316	233.245	255.221	291.614	54.0783	53.4098	56.4909	65.5484	38.9432	37.2071	34.3718	55.2739	39.986	65.5307	85.9999	46.975	45.8022	40.5944	35.0923	104.077	71.5825	21.6668	76.291	66.914	68.2259	59.9065	274.613	54.1418	61.1826	44.6136	65.6161	30.2679
ENSG00000100368	CSF2RB	1439	3.73401	2.19e-18	5.74e-16	566.473	315.625	415.345	560.756	451.497	335.125	509.128	1114.43	255.011	805.881	206.755	528.748	670.344	493.166	397.487	1124.7	35.3312	24.2772	22.7533	105.68	35.4029	21.8865	16.1749	77.7929	27.2632	124.82	13.4086	22.2932	43.9701	42.2181	35.0923	55.846	15.9845	16.6112	41.157	33.9717	47.7581	23.4769	89.9862	36.5823	13.8154	22.8025	84.143	31.1327
ENSG00000261226	NA	NA	2.44994	1.66e-11	3.98e-10	4.65084	2.25985	2.9147	4.11715	2.36386	1.68405	8.00058	11.0142	1.37472	7.94406	6.69651	4.01174	7.0811	8.89204	7.14905	10.6042	2.88418	2.42772	0.784596	0.668861	0	0	0	0	0	3.12051	0.92473	3.98093	1.83209	1.62377	3.50923	2.53845	1.38995	0.722226	0	0	0.620235	1.61909	0.775743	0.731646	0	0	1.54391	1.7296
ENSG00000185101	ANO9	338440	1.66288	3.44e-15	2.18e-13	321.838	369.108	419.717	398.54	361.671	287.972	424.758	688.887	206.208	729.971	265.349	379.511	554.686	477.434	337.435	652.155	146.372	106.01	155.35	115.044	221.268	253.883	179.946	49.1323	163.579	40.5667	181.247	151.275	219.851	139.645	100.013	149.769	114.671	182.723	217.831	136.916	121.566	117.384	185.403	130.965	136.181	78.3217	100.354	146.151
ENSG00000147138	GPR174	84636	3.89703	2.29e-18	5.86e-16	317.187	85.1209	156.665	228.09	179.653	277.868	242.199	447.576	72.8603	475.761	103.796	247.926	262.787	201.781	204.463	414.887	10.8157	3.23696	3.92298	25.4167	24.7821	0	12.1312	53.2267	10.9053	34.3256	15.7204	12.739	47.6343	16.2377	24.5646	40.6152	5.55981	7.22226	7.0268	19.5595	14.2654	12.1432	18.6178	4.38988	12.8286	6.9399	27.0184	13.8368
ENSG00000188042	ARL4C	10123	2.06531	3.4e-20	3.97e-17	466.014	610.158	449.593	526.996	307.302	458.061	450.942	601.775	334.745	684.072	298.832	349.022	749.809	353.629	275.239	544.788	113.925	48.5543	58.0601	123.07	150.463	107.244	127.378	231.331	47.2562	191.911	83.2257	122.613	128.246	102.298	96.5039	157.384	113.976	64.2781	63.2412	173.976	65.7449	84.1929	90.7619	66.5798	64.1431	59.4849	85.6869	100.317
ENSG00000211716	NA	NA	3.63673	9.1e-20	6.07e-17	14.8827	8.2861	8.7441	6.58745	11.8193	20.2086	7.27325	26.0335	8.24833	18.5361	7.53357	11.2329	17.3093	14.3641	9.29377	18.5573	0.721045	0	0	0.668861	0	0	0	4.09436	1.81754	1.56026	2.31182	1.59237	0	0	3.50923	0	0.694976	0	0	1.02945	0	0.809547	0.775743	0	0	0.991414	0	2.59439
ENSG00000132274	TRIM22	10346	2.01716	4.3e-14	1.96e-12	2486.34	839.156	772.396	1380.07	867.537	697.195	914.248	1730.23	747.849	2119.3	708.993	1003.74	1734.08	1381.69	823.571	1566.1	199.008	340.69	298.931	341.119	288.534	190.413	246.668	321.407	179.937	268.364	199.279	309.717	408.556	298.774	184.235	373.153	173.744	171.89	230.881	252.214	400.672	292.247	887.45	199.739	261.506	160.609	356.643	325.164
ENSG00000075340	ADD2	119	2.13542	4.06e-17	4.87e-15	50.2291	33.8977	24.775	51.8761	42.5495	53.8895	61.8227	53.0683	11.6851	72.3792	23.4378	49.7456	66.0902	53.3522	46.4688	71.578	17.3051	21.0402	9.41515	13.3772	12.391	4.3773	4.04374	12.2831	19.993	20.2833	8.78493	15.1275	7.32836	14.614	3.50923	30.4614	5.55981	8.66672	20.0766	12.3534	11.7845	11.3337	10.8604	9.5114	7.89453	9.91414	9.26345	9.51278
ENSG00000116489	CAPZA1	829	0.810787	2.08e-13	7.79e-12	1511.52	1104.31	1090.83	1247.5	1139.38	1128.31	1225.54	2196.83	995.986	1360.2	980.201	1488.36	1756.9	1132.02	1281.11	1916.7	710.95	723.46	717.905	680.901	840.82	820.744	691.479	724.702	846.976	786.369	754.58	797.779	807.951	873.591	657.981	906.228	733.2	603.059	740.826	830.763	659.93	815.214	877.366	675.309	676.956	754.466	919.397	847.502
ENSG00000177807	KCNJ10	3766	2.05334	8.16e-09	1.08e-07	50.2291	15.8189	13.1162	22.2326	21.2747	18.5245	27.6384	77.0993	5.49889	50.3124	10.8818	48.1409	42.4866	33.5161	36.4602	91.4608	8.65254	8.90163	5.49217	8.6952	3.54029	2.18865	8.08747	6.14154	18.1754	9.36154	10.172	12.739	12.8246	1.62377	10.5277	22.8461	2.7799	8.66672	10.0383	6.17668	9.92377	9.71457	3.87872	5.85317	11.8418	7.93131	12.3513	11.2424
ENSG00000135838	NPL	80896	1.70787	5.36e-12	1.45e-10	392.531	126.551	180.711	384.542	115.829	79.1502	153.466	302.389	118.913	245.383	158.205	159.667	402.836	164.161	157.994	346.623	62.0098	46.1266	51.7833	84.9454	72.576	45.9617	46.503	77.7929	72.7018	71.7718	69.3547	58.1216	86.1082	110.417	49.1293	38.0768	56.988	53.4447	59.2259	96.768	64.5045	70.4306	87.659	81.2127	68.0903	50.5621	84.9149	90.8038
ENSG00000223865	HLA-DPB1	3115	2.76176	1.42e-15	1e-13	5383.82	1613.53	2220.27	4854.12	2144.02	1625.11	2436.54	3596.63	1446.89	2038.97	3242.78	2114.19	5525.62	1402.21	1619.98	4159.48	305.002	138.38	215.764	440.78	504.492	273.581	319.455	865.957	314.435	683.392	335.677	171.976	476.343	422.181	552.704	1114.38	161.929	275.89	259.992	530.165	212.741	358.63	332.794	276.562	209.205	151.686	670.056	287.978
ENSG00000226979	LTA	4049	4.1694	1.56e-10	3.05e-09	28.8352	14.3124	21.1316	32.1138	28.3663	23.5767	53.0948	150.193	8.24833	38.8376	15.9042	53.7574	72.3845	32.8321	47.1838	90.7981	2.16313	0.809239	1.56919	2.67545	0	4.3773	0	4.09436	1.81754	10.9218	1.38709	0	1.83209	1.62377	1.75462	5.07691	1.38995	3.61113	1.00383	5.14723	0.620235	0.809547	0.775743	2.92658	0.986816	0.991414	3.08782	0.864798
ENSG00000164691	TAGAP	117289	3.49353	1.34e-22	1.25e-18	266.028	441.423	394.213	297.258	262.389	345.23	413.848	585.754	239.889	729.088	143.975	466.967	685.293	335.845	402.492	462.606	32.447	25.8956	16.4765	52.1712	44.2537	21.8865	26.2843	79.84	12.7228	51.4884	17.5699	40.6055	54.9627	34.0993	19.3008	40.6152	16.6794	13.7223	19.0728	45.2957	43.4165	26.7151	44.9931	29.9975	26.644	22.8025	47.8611	31.1327
ENSG00000267852	NA	NA	2.52205	3.85e-12	1.08e-10	11.162	12.8058	18.2169	14.8218	11.8193	5.05214	13.8192	29.0374	6.87361	45.0163	13.393	20.0587	33.8319	29.4121	8.57886	35.789	2.88418	8.90163	0.784596	6.01975	0	4.3773	4.04374	0	0	0	2.31182	5.5733	3.66418	1.62377	0	0	2.7799	6.50004	6.02298	2.05889	5.58212	3.23819	4.65446	5.12152	3.94726	1.98283	6.94758	2.59439
ENSG00000280721	NA	NA	2.54742	8.12e-11	1.69e-09	30.6956	7.53282	10.2015	17.292	2.36386	8.42024	10.9099	24.0309	4.81153	24.7148	10.8818	12.8376	15.7358	9.57604	4.28943	17.8945	2.88418	0	2.35379	6.68861	0	2.18865	0	2.04718	0	0	0	0	1.83209	1.62377	0	5.07691	0.694976	2.16668	1.00383	5.14723	1.24047	1.61909	4.65446	2.19494	1.97363	0.991414	2.31586	2.59439
ENSG00000271856	LINC01215	101929623	5.27876	5.47e-12	1.47e-10	22.324	63.2757	57.5654	42.8184	73.2797	48.8374	80.7331	282.364	18.5587	139.462	18.4154	85.0489	114.084	75.2403	101.517	145.144	1.44209	0.809239	0	0.668861	8.85074	2.18865	0	0	1.81754	3.12051	0.92473	3.18475	0	3.24755	1.75462	2.53845	2.08493	0	2.00766	0	1.24047	1.61909	8.53317	2.19494	0.986816	0	7.71954	2.59439
ENSG00000258810	NA	NA	3.42245	3.98e-12	1.11e-10	11.162	15.8189	9.47278	3.29372	2.36386	8.42024	8.00058	8.01031	6.18625	22.9495	4.18532	14.4423	27.5376	12.9961	4.28943	3.97656	2.16313	0	0	1.33772	0	0	0	0	0	3.12051	0.462365	0	0	0	1.75462	0	0.694976	0	2.00766	1.02945	0.620235	1.61909	2.32723	1.46329	1.97363	0.991414	0	3.45919
ENSG00000089685	BIRC5	332	3.98391	5.12e-09	7.17e-08	56.7403	55.7429	31.333	69.1682	33.094	15.1564	124.373	350.451	19.9335	91.798	18.4154	117.945	179.388	82.7643	102.946	175.631	5.76836	58.2652	3.13838	3.34431	1.77015	0	2.02187	6.14154	7.27018	10.9218	4.16128	7.96186	3.66418	8.11887	0	5.07691	1.38995	6.50004	2.00766	14.4123	3.10118	4.85728	20.1693	2.92658	3.94726	0.991414	3.08782	0.864798
ENSG00000227039	ITGB2-AS1	100505746	4.14989	5.68e-17	6.45e-15	167.43	128.811	144.278	140.807	127.648	136.408	151.284	410.529	94.8558	395.438	80.3581	251.937	207.712	182.629	121.534	362.529	7.21045	4.04619	6.27677	29.4299	10.6209	2.18865	8.08747	6.14154	3.63509	4.68077	6.47311	4.77712	32.9776	14.614	12.2823	15.2307	4.86483	6.50004	10.0383	11.3239	4.96188	8.90502	27.9268	10.243	9.86816	4.95707	25.4745	14.7016
ENSG00000105287	PRKD2	25865	0.605629	1.15e-11	2.86e-10	911.565	781.907	898.457	980.706	860.445	863.916	979.707	1390.79	803.525	1286.05	852.131	908.259	1209.29	945.292	835.724	1147.24	641.009	683.807	710.059	654.146	734.611	630.331	667.216	528.173	647.046	606.94	678.752	644.911	710.85	555.331	589.551	642.229	507.333	746.06	695.654	673.258	647.526	594.208	764.883	705.307	745.046	515.535	630.686	652.923
ENSG00000141506	PIK3R5	23533	3.06437	1.63e-16	1.57e-14	366.486	290.014	256.494	269.262	108.738	126.304	200.015	231.298	238.514	631.111	138.953	181.331	429.587	277.021	115.815	295.591	30.2839	25.8956	37.6606	46.8203	38.9432	21.8865	34.3718	38.8964	9.08772	29.6449	18.0322	22.2932	38.4739	27.6042	19.3008	38.0768	14.5945	20.9446	17.0651	27.7951	26.6701	23.4769	52.7505	24.1443	21.71	26.7682	34.7379	26.8087
ENSG00000230138	NA	NA	4.04732	1.38e-11	3.36e-10	2.79051	5.27297	4.37205	9.88117	7.09158	6.73619	14.5465	26.0335	2.74944	17.6535	8.37063	12.0352	27.5376	6.15602	9.29377	27.8359	0	0	0	0.668861	1.77015	2.18865	0	0	0	3.12051	0.92473	0	0	1.62377	0	0	0	0	0	1.02945	0	0	0	0	0	0	2.31586	1.7296
ENSG00000185477	GPRIN3	285513	2.71907	8.42e-16	6.28e-14	574.844	219.958	282.726	374.661	198.564	346.914	335.297	662.853	169.091	876.494	131.419	355.44	469.713	430.922	285.247	533.521	49.031	41.2712	83.9518	61.5352	31.8626	26.2638	50.5467	155.586	38.1684	88.9346	49.9354	41.4017	80.6119	68.1985	92.9947	154.846	36.1388	22.389	50.1915	55.5901	50.8593	42.906	124.895	34.3874	37.499	64.4419	69.4758	69.1839
ENSG00000141480	ARRB2	409	1.35312	2.38e-15	1.56e-13	477.176	387.94	364.338	573.108	295.483	245.871	354.935	541.697	380.798	646.117	397.605	328.963	753.743	363.889	271.664	525.568	188.914	100.346	127.105	184.606	231.889	186.035	179.946	202.671	130.863	184.11	119.29	166.403	241.836	160.754	171.952	200.538	127.876	176.945	148.567	164.711	160.021	139.242	236.602	144.134	143.088	145.738	176.005	180.743
ENSG00000228655	NA	NA	3.78509	7.62e-13	2.53e-11	9.30169	12.0525	7.28675	21.4092	7.09158	3.36809	18.1831	34.0438	5.49889	36.1896	15.9042	12.0352	25.964	14.3641	7.14905	37.1145	0.721045	0.809239	0.784596	0.668861	0	0	0	2.04718	0	1.56026	1.84946	1.59237	0	1.62377	1.75462	2.53845	0	0.722226	0	4.11779	2.48094	0.809547	0.775743	0.731646	1.97363	0	2.31586	0.864798
ENSG00000255987	NA	NA	2.70601	8.38e-12	2.14e-10	31.6257	8.2861	9.47278	16.4686	2.36386	11.7883	12.3645	21.0271	4.81153	20.3015	5.02238	8.02349	14.1622	9.57604	7.14905	11.9297	3.60522	0.809239	0.784596	3.34431	0	0	0	4.09436	0	1.56026	1.38709	0	1.83209	4.87132	0	2.53845	0.694976	0.722226	1.00383	5.14723	0.620235	0.809547	1.55149	1.46329	0	1.98283	3.08782	2.59439
ENSG00000007129	CEACAM21	90273	3.16726	3.75e-17	4.61e-15	72.5531	25.6116	39.3485	58.4636	37.8218	25.2607	61.8227	82.1057	26.1197	112.982	21.7636	35.3033	71.5978	50.6162	37.89	80.8567	7.93149	3.23696	3.92298	12.0395	3.54029	0	4.04374	8.18872	1.81754	4.68077	3.23655	2.38856	7.32836	8.11887	8.77308	7.61536	1.38995	5.05558	5.01915	11.3239	8.68329	4.85728	10.0847	8.77975	2.96045	2.97424	7.71954	14.7016
ENSG00000134242	PTPN22	26191	3.50667	1.39e-19	7.98e-17	274.4	112.992	142.092	195.153	122.921	99.3588	192.014	338.436	68.7361	247.148	83.7063	167.691	276.163	152.533	143.696	313.485	18.0261	4.04619	10.9843	32.1053	12.391	15.3206	12.1312	42.9908	3.63509	21.8436	10.6344	9.55424	21.9851	11.3664	28.0739	38.0768	9.72967	10.8334	5.01915	18.53	10.544	11.3337	20.9451	8.77975	8.88135	12.8884	28.5623	12.1072
ENSG00000165178	NCF1C	654817	3.36752	2.39e-18	5.98e-16	99.528	125.045	108.573	154.805	288.391	183.561	233.471	364.469	62.5499	187.127	82.0322	167.691	279.31	151.849	171.577	311.497	12.9788	11.3293	14.9073	29.4299	26.5522	13.1319	4.04374	42.9908	12.7228	32.7654	10.172	14.3314	21.9851	19.4853	10.5277	53.3075	13.2045	15.1668	6.02298	12.3534	9.92377	8.09547	11.6361	16.0962	9.86816	10.9056	25.4745	19.8904
ENSG00000167208	SNX20	124460	3.71417	1.97e-16	1.81e-14	210.218	130.318	136.262	229.737	89.8267	126.304	219.652	515.664	91.419	316.88	107.981	222.251	341.466	166.213	187.305	365.181	11.5367	1.61848	3.13838	33.4431	21.2418	10.9433	6.0656	47.0851	12.7228	48.3679	5.08601	12.739	23.8172	30.8517	3.50923	40.6152	3.47488	7.22226	10.0383	17.5006	14.8856	17.81	38.0114	10.9747	6.90771	2.97424	30.1062	12.1072
ENSG00000144645	OSBPL10	114884	1.4593	2.14e-12	6.31e-11	216.729	245.57	197.471	191.859	153.651	178.509	277.111	489.63	115.477	347.773	123.885	251.937	286.391	231.877	285.247	466.583	80.036	86.5886	102.782	109.024	83.1969	76.6028	68.7435	75.7457	81.7895	124.82	101.72	92.3576	93.4365	146.14	101.768	73.6151	123.011	70.7782	73.2795	81.3263	97.3769	93.9075	176.094	76.0912	79.9321	70.3904	76.4234	87.3446
ENSG00000227507	LTB	4050	4.57461	1.46e-14	7.54e-13	224.171	305.079	306.044	445.476	458.589	557.42	626.227	1620.09	162.905	851.78	224.333	653.914	807.245	428.87	564.775	959.013	6.4894	4.85543	1.56919	57.5221	31.8626	26.2638	14.1531	71.6513	10.9053	118.579	7.8602	12.739	18.3209	6.4951	17.5462	43.1537	2.08493	12.2778	14.0536	27.7951	11.1642	12.1432	32.5812	13.9013	12.8286	4.95707	27.0184	12.972
ENSG00000178999	AURKB	9212	4.68238	8.37e-10	1.4e-08	53.0196	60.2626	35.7051	54.3464	28.3663	13.4724	102.553	320.413	23.3703	99.7421	15.9042	135.597	199.844	84.1323	104.376	136.528	2.88418	16.994	0	6.01975	5.31044	6.56595	2.02187	6.14154	3.63509	9.36154	1.38709	3.18475	0	1.62377	1.75462	0	0	0.722226	1.00383	9.26502	1.86071	0.809547	13.9634	2.19494	3.94726	0	3.08782	2.59439
ENSG00000160117	ANKLE1	126549	1.83639	8.32e-08	8.77e-07	10.2319	24.105	15.3022	14.8218	14.1832	15.1564	29.093	98.1263	17.184	36.1896	17.5783	32.0939	52.7148	25.9921	31.4558	59.6484	7.21045	6.47391	7.84596	8.6952	14.1612	21.8865	14.1531	6.14154	5.45263	3.12051	9.70966	6.36949	18.3209	6.4951	3.50923	5.07691	7.64474	12.2778	12.046	10.2945	11.7845	4.85728	15.5149	5.85317	9.86816	5.94849	6.17563	12.972
ENSG00000271605	MILR1	284021	2.52382	5.52e-10	9.6e-09	109.76	57.2494	44.4492	125.161	37.8218	48.8374	74.9145	245.316	39.8669	105.921	52.735	73.8161	247.052	52.6682	72.9203	123.273	12.2578	10.5201	6.27677	24.7479	15.9313	10.9433	6.0656	12.2831	7.27018	23.4038	18.4946	15.9237	27.4813	29.2279	22.81	17.7692	6.94976	7.22226	6.02298	10.2945	5.58212	17.81	34.1327	10.9747	17.7627	5.94849	29.3342	15.5664
ENSG00000120910	PPP3CC	5533	0.644643	4.74e-12	1.3e-10	244.634	237.284	220.789	194.33	167.834	198.718	205.106	311.401	202.771	308.053	168.25	194.971	261.214	227.773	197.314	264.441	139.162	156.183	165.55	128.421	125.68	142.262	161.749	163.774	119.958	138.863	151.193	141.721	150.231	112.04	124.578	159.923	148.725	136.501	148.567	181.183	145.135	135.194	145.84	155.841	139.141	142.764	138.952	127.125
ENSG00000147443	DOK2	9046	2.3483	4.92e-20	4.41e-17	162.779	70.0552	118.774	137.513	94.5544	114.515	101.826	153.197	95.5432	198.601	98.7735	100.294	217.154	108.072	74.3502	148.458	18.7472	5.66467	8.63056	56.1843	23.0119	28.4525	6.0656	38.8964	12.7228	49.9282	14.3333	25.478	49.4664	27.6042	15.7915	32.9999	13.2045	18.0557	16.0613	21.6184	15.5059	18.6196	38.7872	14.6329	21.71	11.897	27.7903	20.7552
ENSG00000173559	NABP1	64859	2.59066	3.76e-18	8.1e-16	632.515	343.497	464.895	514.644	236.386	171.773	357.117	540.696	268.071	566.676	215.962	283.229	624.71	337.897	284.532	681.317	79.3149	22.6587	64.3369	70.8993	51.3343	48.1503	34.3718	61.4154	25.4456	39.0064	44.387	40.6055	51.2985	81.1887	87.7308	106.615	36.8337	31.0557	34.1302	237.802	59.5426	50.1919	117.913	51.9469	35.5254	42.6308	81.0551	44.1047
ENSG00000167900	TK1	7083	2.75372	2.5e-09	3.77e-08	84.6453	76.8348	64.1234	71.6385	44.9134	43.7852	149.102	357.46	35.7428	96.2114	25.1119	124.364	237.61	98.4964	101.517	150.446	13.6998	28.3234	9.41515	23.4101	15.9313	17.5092	6.0656	30.7077	18.1754	24.9641	9.2473	15.1275	20.153	22.7328	12.2823	7.61536	5.55981	15.889	23.0881	18.53	10.544	8.09547	53.5263	10.243	10.855	3.96566	10.0354	8.64798
ENSG00000101307	SIRPB1	10326	2.96355	4.58e-09	6.47e-08	94.8772	7.53282	22.5889	28.8201	9.45544	10.1043	28.3657	73.0941	4.81153	43.251	10.0448	10.4305	47.2073	57.4562	12.8683	54.3463	2.88418	5.66467	3.92298	6.01975	1.77015	6.56595	6.0656	2.04718	0	17.1628	3.69892	0	5.49627	4.87132	1.75462	7.61536	2.7799	3.61113	3.01149	6.17668	0.620235	0.809547	17.8421	5.85317	1.97363	3.96566	3.08782	1.7296
ENSG00000172673	THEMIS	387357	2.79317	7.71e-17	8.34e-15	132.084	53.483	82.3403	74.9322	26.0025	74.0981	71.2779	118.152	31.6186	151.82	48.5497	77.0255	85.7599	54.7202	40.0347	78.2056	13.6998	4.85543	7.06136	18.7281	15.9313	10.9433	10.1093	30.7077	10.9053	18.7231	10.6344	15.9237	12.8246	11.3664	5.26385	20.3076	6.25479	7.94449	4.01532	7.20613	4.34165	8.90502	4.65446	3.65823	14.8022	4.95707	15.4391	12.1072
ENSG00000267554	NA	NA	2.70447	1.51e-11	3.65e-10	66.042	18.0788	20.4029	36.231	11.8193	23.5767	32.0023	49.0632	6.87361	77.6752	15.9042	24.0705	55.862	25.3081	12.1534	55.6718	1.44209	3.23696	5.49217	7.35747	10.6209	6.56595	0	10.2359	1.81754	0	1.84946	7.16568	3.66418	3.24755	5.26385	7.61536	3.47488	3.61113	2.00766	2.05889	5.58212	6.47638	6.98169	2.92658	0.986816	4.95707	3.08782	4.32399
ENSG00000167513	CDT1	81620	1.92505	4.34e-07	3.9e-06	72.5531	64.7822	46.6352	57.6402	44.9134	37.049	107.644	304.392	26.8071	90.0327	21.7636	99.4912	169.16	79.3443	102.231	119.297	19.4682	38.8435	17.2611	18.0593	21.2418	21.8865	20.2187	28.6605	16.3579	32.7654	19.8817	15.9237	25.6492	24.3566	10.5277	17.7692	15.9845	31.0557	19.0728	20.5889	19.2273	24.2864	67.4897	15.3646	17.7627	15.8626	15.4391	25.0792
ENSG00000227070	NA	NA	3.03171	1.21e-06	9.87e-06	4.65084	4.51969	6.55808	7.41088	7.09158	0	13.8192	48.0619	0	12.3574	2.51119	14.4423	14.1622	6.84003	12.1534	19.8828	0.721045	0.809239	0.784596	0.668861	3.54029	0	2.02187	0	1.81754	0	0.462365	1.59237	0	3.24755	1.75462	0	1.38995	0.722226	0	1.02945	0.620235	3.23819	2.32723	1.46329	0.986816	0.991414	0.771954	0.864798
ENSG00000132744	ACY3	91703	4.36553	1.56e-09	2.46e-08	8.37152	21.8452	13.1162	15.6452	7.09158	5.05214	31.275	69.089	6.18625	35.3069	9.2077	30.4892	25.1772	23.9401	25.7366	84.1705	0	0.809239	0.784596	0	0	0	2.02187	0	0	1.56026	0.92473	1.59237	0	1.62377	3.50923	2.53845	0.694976	0.722226	2.00766	2.05889	0	0.809547	0.775743	0.731646	0	0.991414	2.31586	0
ENSG00000160856	FCRL3	115352	6.12754	1.04e-13	4.24e-12	185.104	363.082	268.881	206.681	236.386	338.493	470.58	1035.33	112.727	987.711	127.234	448.513	642.806	415.874	591.942	1136.63	4.32627	0.809239	0.784596	7.35747	5.31044	2.18865	6.0656	10.2359	0	24.9641	1.84946	2.38856	5.49627	4.87132	10.5277	15.2307	4.16986	0	2.00766	15.4417	3.72141	4.04774	6.20595	5.85317	2.96045	0.991414	13.8952	11.2424
ENSG00000154920	EME1	146956	2.24934	3.88e-10	6.95e-09	16.743	8.2861	9.47278	14.8218	14.1832	1.68405	27.6384	44.0567	4.81153	16.7708	2.51119	16.047	29.1112	17.1001	18.5875	31.1497	2.16313	10.5201	2.35379	2.67545	7.08059	2.18865	2.02187	10.2359	5.45263	6.24102	2.77419	2.38856	0	3.24755	3.50923	2.53845	0.694976	3.61113	3.01149	7.20613	1.86071	3.23819	10.0847	5.12152	1.97363	0	0.771954	5.18879
ENSG00000134109	EDEM1	9695	1.33375	2.83e-14	1.34e-12	1016.67	813.544	670.381	758.38	590.965	607.941	1054.62	1699.19	527.206	1330.19	454.525	887.397	1118.03	805.071	816.422	1306.3	330.238	372.25	422.897	392.622	244.28	234.186	283.062	376.681	332.611	429.07	346.774	384.558	324.28	303.646	287.757	474.691	389.882	264.335	363.386	385.013	381.445	449.299	620.595	340.215	362.162	338.072	391.381	345.055
ENSG00000033867	SLC4A7	9497	1.39203	4.91e-17	5.71e-15	399.972	252.349	279.811	339.253	283.663	257.659	307.659	424.547	166.341	456.342	145.649	283.229	276.95	302.329	266.66	427.48	175.935	93.0625	97.2899	105.011	90.2775	135.696	125.356	83.9344	92.6948	68.6513	107.269	86.7843	106.261	100.674	142.124	190.384	167.489	78.0004	132.505	147.211	101.719	110.908	242.808	129.501	94.7344	153.669	87.2308	86.4798
ENSG00000256574	OR13A1	79290	5.13294	9.89e-08	1.02e-06	0.930169	6.77954	2.18603	8.23431	2.36386	1.68405	16.7285	40.0516	0.687361	7.06138	1.67413	9.62818	13.3754	8.20803	15.7279	25.8476	0	0	0	1.33772	0	0	0	0	0	0	0	0	0	0	0	0	0.694976	0	0	0	0	0	2.32723	0	0	0	0	0
ENSG00000140379	BCL2A1	597	3.53397	1.75e-14	8.76e-13	103.249	70.0552	71.4102	138.336	54.3688	82.5183	100.371	248.32	102.417	139.462	32.6455	172.505	230.529	64.2963	127.253	309.509	11.5367	0.809239	4.70758	8.02634	10.6209	0	6.0656	34.8021	1.81754	20.2833	6.01074	3.18475	9.16044	9.74264	8.77308	27.923	3.47488	1.44445	2.00766	10.2945	8.06306	8.90502	10.8604	10.9747	5.9209	4.95707	11.5793	7.78318
ENSG00000163565	IFI16	3428	1.57814	3.57e-14	1.66e-12	1663.14	1052.33	1144.75	1259.03	829.715	941.382	1310.64	2303.97	991.175	1885.39	865.524	1384.85	2000.8	1194.27	1193.18	1866.33	401.622	314.794	352.284	402.654	492.101	372.071	258.799	440.144	294.442	460.276	404.569	382.966	650.392	404.32	540.422	662.536	483.703	219.557	389.486	605.315	365.939	354.582	673.345	311.681	266.44	375.746	466.26	579.415
ENSG00000105374	NKG7	4818	2.64169	9.55e-11	1.96e-09	372.998	64.029	81.6116	171.274	54.3688	101.043	104.735	143.184	75.6097	265.685	98.7735	110.724	224.235	89.6044	37.89	175.631	7.93149	8.09239	12.5535	26.0856	10.6209	24.0752	12.1312	40.9436	12.7228	53.0487	15.258	23.0894	32.9776	35.723	7.01846	48.2306	12.5096	18.7779	15.0574	10.2945	15.5059	14.5719	10.8604	24.1443	18.7495	20.8197	26.2464	19.0256
ENSG00000180549	FUT7	2529	2.75895	4.43e-15	2.7e-13	12.0922	16.5722	10.9301	18.9389	7.09158	15.1564	17.4558	34.0438	7.56097	30.0109	9.2077	21.6634	31.4715	16.4161	10.0087	33.138	2.16313	2.42772	4.70758	5.35089	5.31044	2.18865	2.02187	4.09436	0	3.12051	2.77419	1.59237	7.32836	3.24755	1.75462	0	1.38995	5.05558	2.00766	2.05889	9.92377	2.42864	2.32723	4.38988	5.9209	1.98283	5.40368	4.32399
ENSG00000105967	TFEC	22797	3.6112	1.62e-14	8.18e-13	455.783	106.966	145.006	292.318	73.2797	60.6257	158.557	319.411	68.7361	239.204	101.285	199.785	328.878	144.325	134.402	312.823	23.0734	8.90163	13.3381	17.3904	7.08059	21.8865	4.04374	28.6605	3.63509	26.5244	7.8602	6.36949	16.4888	29.2279	21.0554	38.0768	5.55981	5.05558	9.03446	12.3534	11.7845	11.3337	51.199	10.9747	9.86816	7.93131	16.211	15.5664
ENSG00000105246	EBI3	10148	3.44318	3.49e-15	2.19e-13	66.9721	41.4305	40.0771	41.995	40.1856	25.2607	50.9128	101.13	36.4301	120.926	25.1119	72.2114	84.1864	69.0843	29.3111	130.564	5.04731	3.23696	5.49217	7.35747	5.31044	4.3773	4.04374	4.09436	1.81754	7.80128	6.01074	1.59237	5.49627	4.87132	1.75462	7.61536	2.08493	3.61113	1.00383	4.11779	3.10118	4.04774	12.4119	1.46329	1.97363	1.98283	4.63172	4.32399
ENSG00000110665	C11orf21	29125	2.97456	2.91e-16	2.53e-14	182.313	80.6012	104.929	145.747	125.285	65.6778	173.103	132.17	70.1108	241.852	74.4986	34.501	259.64	101.232	66.4862	180.933	10.8157	5.66467	5.49217	35.4496	26.5522	8.7546	8.08747	10.2359	14.5404	14.0423	11.5591	31.0513	16.4888	14.614	7.01846	38.0768	10.4246	14.4445	22.0842	19.5595	17.3666	17.0005	26.3753	13.1696	20.7231	6.9399	21.6147	19.8904
ENSG00000118596	SLC16A7	9194	1.58787	3.31e-14	1.55e-12	89.2962	74.5749	72.1389	85.6368	80.3713	104.411	112.008	177.228	55.6762	166.825	42.6902	105.91	107.79	101.916	111.525	146.47	36.7733	30.7511	33.7376	49.4957	38.9432	26.2638	16.1749	36.8492	21.8105	18.7231	30.0537	42.9941	32.9776	24.3566	40.3562	55.846	29.884	15.889	41.157	31.9128	32.8725	35.6201	30.254	27.8025	24.6704	49.5707	33.194	24.2144
ENSG00000224565	NA	NA	5.43808	4.33e-12	1.19e-10	1.86034	5.27297	0.728675	2.47029	4.72772	6.73619	12.3645	19.0245	1.37472	8.82673	0.837063	12.0352	8.65467	8.20803	5.00434	10.6042	0	0	0	0	0	0	0	0	0	1.56026	0	0	0	0	0	0	0	0	0	0	0	0	0	0.731646	0.986816	0	0.771954	0
ENSG00000282780	NA	NA	3.80748	2.2e-13	8.22e-12	18.6034	10.5459	5.10073	16.4686	9.45544	6.73619	18.1831	37.0477	4.81153	34.4243	5.85944	14.4423	13.3754	18.4681	8.57886	29.1614	1.44209	0	0.784596	2.67545	1.77015	0	0	0	0	0	0.92473	2.38856	3.66418	0	1.75462	0	0	2.88891	1.00383	3.08834	2.48094	0.809547	1.55149	0.731646	0.986816	0	1.54391	0
ENSG00000161911	TREML1	340205	2.72893	1.38e-15	9.77e-14	13.0224	13.5591	26.2323	21.4092	14.1832	8.42024	21.0924	44.0567	11.6851	21.1842	5.85944	27.2799	25.1772	17.1001	12.1534	36.4518	3.60522	2.42772	0	6.01975	1.77015	2.18865	2.02187	2.04718	3.63509	1.56026	4.62365	3.18475	3.66418	3.24755	1.75462	0	1.38995	0.722226	2.00766	2.05889	4.34165	7.28593	7.75743	3.65823	4.93408	0.991414	1.54391	1.7296
ENSG00000276819	NA	NA	5.17382	1.3e-14	6.82e-13	7.44135	0	3.64338	8.23431	2.36386	1.68405	6.54593	9.0116	2.74944	12.3574	6.69651	6.41879	13.3754	6.84003	2.85962	5.96484	0.721045	0	0	0	0	0	0	0	0	0	0	0	0	0	0	0	0	0	0	0	0	0	0	0	0	0	0.771954	0
ENSG00000154165	GPR15	2838	3.94432	1.11e-13	4.47e-12	5.58101	7.53282	19.6742	3.29372	7.09158	16.8405	18.1831	29.0374	5.49889	22.0668	5.02238	8.82583	16.5226	5.47202	4.28943	17.8945	0	0	0	5.35089	0	2.18865	0	0	1.81754	0	0.462365	0.796186	1.83209	1.62377	1.75462	2.53845	0	0.722226	2.00766	0	0	0	0	0	0	0	0	0
ENSG00000230099	NA	NA	3.15909	1.15e-12	3.66e-11	11.162	3.76641	6.55808	11.528	4.72772	1.68405	9.45523	26.0335	5.49889	22.9495	10.0448	10.4305	20.4565	15.7321	10.0087	13.2552	0.721045	0	0.784596	2.00658	3.54029	0	4.04374	2.04718	0	4.68077	0	0.796186	1.83209	0	1.75462	0	0	0.722226	1.00383	2.05889	0	0.809547	3.87872	0.731646	1.97363	0	0.771954	1.7296
ENSG00000267702	NA	NA	2.58316	7.14e-16	5.49e-14	28.8352	17.3255	25.5036	24.7029	9.45544	18.5245	24.0017	39.0503	12.3725	57.3738	9.2077	24.8728	33.8319	36.9361	22.1621	27.8359	2.16313	8.90163	5.49217	7.35747	3.54029	0	2.02187	4.09436	9.08772	1.56026	3.23655	6.36949	3.66418	3.24755	0	5.07691	3.47488	0.722226	2.00766	7.20613	8.68329	6.47638	13.1876	4.38988	5.9209	1.98283	7.71954	3.45919
ENSG00000270164	LINC01480	101927931	3.99539	5.66e-19	2.2e-16	82.785	97.9267	80.1543	74.9322	61.4604	43.7852	61.0953	161.208	64.6119	200.367	41.0161	147.632	169.16	82.0803	94.3675	114.657	5.76836	4.85543	1.56919	6.01975	5.31044	4.3773	4.04374	2.04718	3.63509	1.56026	5.54838	0.796186	3.66418	14.614	5.26385	12.6923	2.08493	2.16668	6.02298	3.08834	6.20235	6.47638	10.0847	4.38988	4.93408	6.9399	10.0354	6.91839
ENSG00000204261	PSMB8-AS1	100507463	2.2652	1.81e-16	1.7e-14	304.165	108.473	130.433	186.919	125.285	122.935	107.644	246.317	127.849	254.21	139.79	142.818	287.965	133.381	96.5122	241.907	28.1207	16.994	17.2611	29.4299	35.4029	32.8298	12.1312	26.6133	25.4456	65.5307	31.4408	21.497	54.9627	30.8517	42.1108	83.7689	20.8493	18.7779	27.1034	32.9423	32.2522	27.5246	41.8901	26.3393	20.7231	16.854	36.2818	43.2399
ENSG00000121594	CD80	941	2.49461	5.96e-11	1.27e-09	37.2067	16.5722	12.3875	23.0561	18.9109	8.42024	24.0017	79.1018	15.8093	25.5975	7.53357	31.2916	32.2583	27.3601	26.4515	53.0208	2.16313	7.28315	1.56919	6.01975	5.31044	4.3773	2.02187	8.18872	0	4.68077	4.62365	3.98093	0	6.4951	3.50923	0	5.55981	2.88891	8.03063	2.05889	3.72141	4.85728	8.53317	5.12152	1.97363	4.95707	9.26345	0.864798
ENSG00000170542	SERPINB9	5272	1.48618	1.26e-17	1.95e-15	386.02	590.573	626.661	570.637	489.319	402.487	630.591	856.102	421.352	615.223	289.624	572.877	771.053	424.082	614.819	723.733	152.14	138.38	148.289	174.573	194.716	168.526	183.99	231.331	136.316	255.882	123.914	193.473	196.034	240.319	150.897	185.307	198.763	111.223	209.8	359.277	228.867	174.053	197.815	133.16	166.772	239.922	287.939	179.013
ENSG00000155307	c("SAMSN1", "LOC388813")	c("64092", "388813")	3.71084	1.34e-19	7.98e-17	323.699	206.399	171.967	183.625	92.1906	97.6747	133.828	303.391	96.9179	304.522	90.4029	198.18	313.929	121.752	150.845	286.975	8.65254	4.04619	10.1997	22.7413	17.7015	10.9433	10.1093	32.7549	7.27018	21.8436	8.78493	9.55424	9.16044	14.614	12.2823	30.4614	6.94976	4.33336	5.01915	17.5006	10.544	12.1432	24.8238	5.12152	5.9209	0.991414	16.211	13.8368
ENSG00000211797	NA	NA	3.42343	5.55e-15	3.27e-13	6.51118	6.02626	5.8294	13.9983	7.09158	18.5245	7.27325	15.0193	2.74944	23.8322	6.69651	8.82583	13.3754	8.89204	5.71924	12.5924	1.44209	0	0	0	0	2.18865	0	4.09436	0	4.68077	0	0.796186	0	0	0	2.53845	0.694976	0	0	2.05889	0	0.809547	3.10297	0.731646	0.986816	0	2.31586	1.7296
ENSG00000254777	NA	NA	4.06948	1.66e-15	1.14e-13	1.86034	3.01313	13.1162	4.94058	11.8193	8.42024	13.8192	18.0232	1.37472	16.7708	5.85944	6.41879	9.44146	7.52403	10.0087	18.5573	0	0.809239	0	0.668861	0	0	0	0	0	3.12051	0.462365	0	1.83209	1.62377	0	0	0	0	0	1.02945	0	0.809547	0.775743	0.731646	0.986816	0	0	0
ENSG00000172936	MYD88	4615	1.04412	3.18e-14	1.49e-12	492.989	302.819	295.842	457.004	312.03	299.76	360.026	518.668	317.561	431.627	282.09	314.521	627.857	391.934	337.435	526.231	190.356	171.559	169.473	204.003	185.865	190.413	151.64	219.048	183.572	251.201	189.57	169.588	164.888	227.328	157.915	195.461	154.285	150.223	140.536	158.535	179.868	177.291	269.183	151.451	182.561	144.746	178.321	188.526
ENSG00000236213	NA	NA	3.21468	7.84e-13	2.6e-11	2.79051	2.25985	5.10073	6.58745	2.36386	3.36809	7.27325	4.00516	6.18625	12.3574	2.51119	6.41879	8.65467	1.36801	2.14472	4.63932	0	0	0	1.33772	0	4.3773	0	0	0	0	0.92473	0.796186	1.83209	0	0	0	0	0	0	0	0.620235	0.809547	0.775743	0.731646	0	0.991414	0.771954	0
ENSG00000154025	SLC5A10	125206	2.75504	4.31e-13	1.51e-11	5.58101	8.2861	12.3875	9.88117	18.9109	10.1043	24.0017	37.0477	1.37472	20.3015	8.37063	9.62818	18.0961	20.5201	21.4472	26.5104	3.60522	0	2.35379	2.67545	0	2.18865	2.02187	0	1.81754	0	4.62365	3.98093	3.66418	4.87132	0	0	1.38995	5.05558	6.02298	3.08834	3.10118	3.23819	10.0847	3.65823	0.986816	0.991414	0.771954	7.78318
ENSG00000064787	BCAS1	8537	2.69695	2.55e-06	1.92e-05	2.79051	9.03938	15.3022	4.94058	4.72772	1.68405	9.45523	46.0593	2.74944	21.1842	3.34825	7.22114	9.44146	4.10402	5.71924	27.1731	1.44209	0	0.784596	2.67545	3.54029	4.3773	4.04374	0	0	0	1.38709	0.796186	1.83209	1.62377	3.50923	2.53845	1.38995	0.722226	3.01149	1.02945	1.86071	2.42864	3.87872	4.38988	0	1.98283	0.771954	2.59439
ENSG00000138346	DNA2	1763	1.3377	4.3e-09	6.11e-08	54.8799	43.6904	28.4183	42.8184	30.7302	23.5767	59.6407	129.166	28.1818	48.547	26.786	56.9667	89.6939	53.3522	63.6266	98.7512	28.1207	30.7511	27.4609	27.4233	19.4716	37.2071	28.3062	4.09436	16.3579	12.482	24.043	16.7199	10.9925	25.9804	19.3008	25.3845	22.2392	15.889	18.0689	33.9717	24.8094	29.9533	38.7872	31.4608	25.6572	26.7682	19.2988	22.4848
ENSG00000198879	SFMBT2	57713	1.49205	5.3e-11	1.15e-09	648.327	303.573	284.912	334.313	217.475	229.03	252.382	381.491	207.583	569.324	185.828	234.286	344.613	320.113	200.888	346.623	131.23	106.01	123.182	121.733	67.2656	59.0936	125.356	143.303	123.593	137.303	85.0751	105.893	137.407	95.8027	166.689	144.692	114.671	93.1672	108.414	118.386	132.11	105.241	173.766	116.332	104.603	142.764	107.302	117.613
ENSG00000106952	TNFSF8	944	3.9262	2.03e-11	4.79e-10	90.2263	158.189	139.906	58.4636	40.1856	69.0459	74.1872	145.187	48.8026	414.856	19.2525	147.632	196.697	172.369	111.525	88.147	5.76836	7.28315	9.41515	8.6952	14.1612	4.3773	4.04374	10.2359	1.81754	15.6026	3.69892	9.55424	3.66418	11.3664	5.26385	7.61536	4.86483	0.722226	7.0268	4.11779	7.44282	5.66683	12.4119	5.12152	4.93408	3.96566	13.1232	2.59439
ENSG00000074266	EED	8726	0.705488	1.84e-10	3.55e-09	222.31	225.231	187.998	207.505	205.656	181.877	224.744	430.554	182.838	244.5	158.205	276.81	266.721	187.417	220.191	298.242	150.698	111.675	144.366	141.13	154.003	155.394	167.815	133.067	134.498	121.7	136.86	134.556	170.384	186.734	166.689	137.076	168.184	129.279	162.62	175.006	123.427	135.194	171.439	149.256	135.194	155.652	170.602	134.909
ENSG00000148773	MKI67	4288	4.71447	8.93e-09	1.17e-07	529.266	273.441	296.571	447.123	205.656	149.88	1005.16	2944.79	90.7317	682.306	65.2909	1012.56	1362.72	686.055	1140.27	1277.8	43.2627	227.396	10.9843	58.1909	7.08059	2.18865	10.1093	55.2739	12.7228	73.332	14.3333	23.0894	9.16044	38.9706	10.5277	45.6921	11.8146	13.7223	13.0498	56.6196	21.7082	21.0482	196.263	21.9494	25.6572	12.8884	23.9306	6.05359
ENSG00000143375	CGN	57530	-0.922445	9.35e-11	1.93e-09	186.034	182.294	225.161	247.029	248.205	271.132	301.113	153.197	171.84	99.7421	277.905	211.018	154.997	231.877	250.217	127.25	402.343	317.222	349.93	446.799	479.71	523.088	422.57	311.171	507.095	312.051	271.871	405.259	410.388	431.924	308.812	375.691	487.178	465.836	418.597	455.015	380.204	591.779	567.068	409.722	427.291	450.102	372.082	381.376
ENSG00000168685	IL7R	3575	3.16864	8.08e-12	2.08e-10	700.417	1366.45	1537.5	733.677	546.052	1005.38	552.767	859.106	705.232	3581.89	318.084	1310.24	1723.85	1177.17	709.901	825.136	66.3361	39.6527	123.966	199.99	187.636	65.6595	99.0715	331.643	32.7158	113.899	71.6666	128.186	120.918	121.783	91.24	147.23	76.4474	87.3894	28.1072	53.5312	96.7567	127.099	142.737	67.3114	88.8135	82.2874	132.004	114.153
ENSG00000205220	PSMB10	5699	1.4123	4.96e-12	1.35e-10	390.671	147.643	204.758	247.853	130.012	122.935	140.374	253.326	163.592	301.874	164.901	162.877	328.878	143.641	115.815	204.13	55.5204	56.6467	81.598	87.6208	93.8178	65.6595	60.656	92.1231	59.979	106.097	60.5698	70.8606	65.9552	73.0698	57.9023	109.153	56.988	71.5004	58.2221	54.5607	65.1247	62.3352	87.659	51.9469	65.1299	57.502	86.4588	69.1839
ENSG00000237513	NA	NA	4.42742	9.74e-17	1.03e-14	14.8827	48.21	31.333	14.8218	4.72772	5.05214	25.4564	39.0503	13.7472	47.6643	9.2077	28.8845	29.898	28.7281	20.7323	35.1263	0	0.809239	4.70758	0.668861	0	2.18865	0	0	1.81754	1.56026	1.84946	0	0	0	0	2.53845	0.694976	0	0	4.11779	2.48094	0	2.32723	0	0	0.991414	0	0.864798
ENSG00000171848	RRM2	6241	4.60024	7.63e-10	1.29e-08	193.475	161.202	107.844	158.922	94.5544	58.9416	330.933	942.213	57.051	232.143	55.2462	376.301	546.818	193.573	328.142	473.21	17.3051	55.8375	3.13838	12.7084	15.9313	4.3773	4.04374	14.3303	9.08772	31.2051	5.54838	2.38856	3.66418	34.0993	7.01846	17.7692	2.08493	6.50004	4.01532	28.8245	11.1642	10.5241	42.6659	2.92658	5.9209	0.991414	10.0354	6.05359
ENSG00000233922	LINC01694	105372840	3.56928	1.15e-05	7.47e-05	13.9525	1.50656	10.2015	8.23431	9.45544	3.36809	7.27325	18.0232	2.74944	2.64802	0.837063	12.8376	11.8018	4.78802	2.85962	55.009	0.721045	1.61848	1.56919	0	0	0	0	0	0	0	0.462365	0	3.66418	1.62377	1.75462	0	0	0.722226	0	2.05889	1.24047	0.809547	0.775743	0	0	0.991414	0	0
ENSG00000171488	LRRC8C	84230	1.43679	1.61e-14	8.14e-13	416.715	255.363	233.905	288.201	182.017	259.343	274.929	369.476	172.528	484.588	123.885	212.622	358.776	287.965	223.05	343.309	98.0621	93.0625	90.2285	105.011	58.4149	98.4893	84.9185	161.727	87.2422	131.061	113.742	114.651	80.6119	123.407	84.2216	223.384	107.721	42.6114	83.3178	91.6208	118.465	93.9075	174.542	95.114	72.0376	121.944	103.442	94.263
ENSG00000100523	DDHD1	80821	0.998164	5.14e-12	1.4e-10	399.972	232.011	261.594	318.668	286.027	230.714	304.749	612.789	180.089	396.32	179.132	312.114	301.34	361.153	296.686	510.988	186.03	151.328	194.58	178.586	138.071	190.413	188.034	139.208	156.309	140.423	178.935	147.294	174.048	125.031	198.272	180.23	195.288	132.167	175.67	191.477	165.603	187.815	268.407	199.008	154.93	183.412	155.163	177.284
ENSG00000204472	AIF1	199	2.04066	1.72e-12	5.21e-11	399.042	147.643	171.239	293.965	108.738	99.3588	109.099	215.277	112.727	263.037	184.154	170.098	452.403	159.373	130.828	226.664	31.0049	21.8495	25.8917	78.9256	37.1731	50.339	44.4811	47.0851	39.986	87.3743	24.043	46.975	29.3134	84.4363	29.8285	55.846	24.3242	34.6669	35.134	49.4134	34.7332	45.3347	87.659	46.0937	24.6704	24.7854	79.5112	40.6455
ENSG00000122862	SRGN	5552	2.38403	6.94e-17	7.66e-15	1271.54	1688.86	1334.93	956.826	574.418	639.938	908.43	2215.85	1218.69	1826.25	477.126	1328.69	2023.62	980.176	919.368	1829.88	142.046	221.731	256.563	240.79	230.119	161.96	141.531	417.625	110.87	227.797	152.58	140.129	216.186	310.141	201.781	269.076	183.474	119.89	89.3408	276.921	243.752	158.671	269.959	123.648	141.115	171.515	253.973	229.172
ENSG00000173762	CD7	924	3.2983	4.24e-16	3.55e-14	297.654	200.373	153.75	182.802	92.1906	181.877	156.375	395.509	126.474	406.912	91.2399	151.644	431.947	160.741	104.376	310.171	9.37358	9.71087	4.70758	25.4167	26.5522	19.6979	20.2187	47.0851	9.08772	43.6872	12.9462	15.9237	32.9776	27.6042	5.26385	60.9229	9.03469	8.66672	11.0421	22.6478	8.68329	12.1432	15.5149	10.243	15.7891	15.8626	23.1586	8.64798
ENSG00000211924	NA	NA	5.95318	1.23e-09	1.99e-08	3.72067	0.753282	2.9147	4.94058	2.36386	0	4.36395	14.018	0.687361	9.7094	4.18532	1.6047	4.72073	0.684003	5.00434	11.9297	0	0	0	0	0	0	0	0	0	0	0	0	1.83209	0	0	0	0	0	0	1.02945	0	0	0	0	0	0	0	0
ENSG00000231128	NA	NA	3.26593	9.98e-15	5.42e-13	7.44135	4.51969	4.37205	13.1749	7.09158	3.36809	5.09128	10.0129	4.12417	9.7094	3.34825	7.22114	11.015	3.42001	1.42981	12.5924	1.44209	0	0.784596	0	0	2.18865	0	0	0	0	1.38709	0	3.66418	0	0	0	0.694976	0	0	2.05889	0.620235	0.809547	3.10297	0.731646	0	0.991414	1.54391	1.7296
ENSG00000226571	NA	NA	3.65523	4.17e-09	5.95e-08	2.79051	12.0525	12.3875	4.11715	0	0	6.54593	27.0348	3.4368	19.4188	6.69651	33.6986	11.8018	4.10402	12.8683	19.8828	0	0.809239	0	2.00658	0	0	0	0	0	0	0.462365	0.796186	0	1.62377	0	2.53845	0.694976	1.44445	2.00766	1.02945	0.620235	0.809547	0.775743	0.731646	0.986816	0.991414	1.54391	0.864798
ENSG00000145850	TIMD4	91937	4.5472	2.89e-11	6.62e-10	17.6732	46.7035	33.5191	30.4669	33.094	38.7331	104.735	211.272	26.8071	164.177	12.556	72.2114	81.0392	67.7163	70.0607	122.611	2.16313	7.28315	9.41515	3.34431	0	0	0	2.04718	0	0	2.77419	0.796186	0	1.62377	5.26385	2.53845	2.08493	1.44445	0	1.02945	1.86071	3.23819	3.87872	2.19494	0	0.991414	0.771954	4.32399
ENSG00000117724	CENPF	1063	3.41192	9.4e-09	1.22e-07	178.592	90.3938	114.402	127.632	68.552	65.6778	253.837	801.031	34.368	202.132	21.7636	263.973	292.685	209.989	272.379	357.227	16.584	142.426	19.6149	30.7676	8.85074	6.56595	18.1968	36.8492	34.5334	39.0064	11.5591	15.1275	16.4888	30.8517	19.3008	17.7692	6.94976	11.5556	8.03063	56.6196	11.7845	13.7623	89.9862	8.77975	5.9209	8.92273	8.49149	11.2424
ENSG00000136492	BRIP1	83990	3.91543	7.73e-08	8.2e-07	31.6257	32.3911	19.6742	24.7029	16.547	6.73619	61.0953	190.245	8.24833	37.9549	5.02238	50.548	81.826	32.1481	49.3285	107.367	2.16313	10.5201	3.13838	4.68203	0	2.18865	0	2.04718	1.81754	4.68077	1.38709	1.59237	5.49627	1.62377	3.50923	5.07691	2.7799	0.722226	1.00383	2.05889	1.24047	2.42864	22.4966	0.731646	3.94726	0.991414	0.771954	0.864798
ENSG00000196396	PTPN1	5770	0.909386	2.45e-15	1.6e-13	733.903	882.846	693.699	653.804	529.505	533.843	645.138	986.27	549.889	1064.5	444.481	619.413	940.212	641.595	651.994	973.594	436.232	455.602	519.403	391.284	350.489	275.77	339.674	372.587	325.341	419.709	376.365	339.175	386.571	378.339	498.311	322.383	377.372	382.78	330.26	476.634	445.329	408.821	438.295	331.436	432.225	368.806	341.976	338.136
ENSG00000179144	GIMAP7	168537	1.08035	9.36e-11	1.93e-09	428.808	205.646	282.726	516.291	297.846	308.181	336.024	528.681	247.45	779.4	367.471	400.372	547.605	359.101	290.252	579.915	217.755	108.438	141.227	189.288	169.934	297.656	163.771	241.567	169.032	235.599	198.817	230.098	196.034	147.763	184.235	289.384	176.524	197.89	223.854	137.946	199.096	174.053	171.439	171.205	159.864	123.927	253.201	216.2
ENSG00000236977	ANKRD44-IT1	101927547	2.48378	5.93e-11	1.27e-09	18.6034	21.8452	13.8448	13.1749	4.72772	6.73619	11.6372	35.0451	7.56097	27.3629	5.02238	24.8728	31.4715	11.628	6.43415	19.22	1.44209	0.809239	0.784596	5.35089	3.54029	6.56595	0	0	1.81754	0	1.84946	1.59237	5.49627	1.62377	5.26385	2.53845	1.38995	3.61113	3.01149	2.05889	1.24047	2.42864	2.32723	3.65823	2.96045	0	3.85977	2.59439
ENSG00000126787	DLGAP5	9787	4.76289	8.09e-09	1.08e-07	39.9972	42.1838	32.0617	48.5824	37.8218	20.2086	114.19	334.431	12.3725	81.2059	10.8818	109.922	159.718	71.8203	102.231	152.435	2.16313	16.994	2.35379	6.01975	0	0	2.02187	10.2359	1.81754	7.80128	0.92473	4.77712	0	6.4951	5.26385	0	1.38995	2.16668	1.00383	6.17668	3.10118	0.809547	16.2906	0	1.97363	0	3.08782	0.864798
ENSG00000149480	MTA2	9219	0.726842	2.65e-10	4.93e-09	633.445	555.922	562.537	634.042	567.327	629.834	677.867	1256.62	661.929	878.26	482.986	720.509	985.059	597.134	632.691	935.817	403.785	419.995	399.359	523.718	446.077	415.844	416.505	458.568	394.407	452.474	418.44	407.647	480.007	451.409	333.377	413.768	382.932	408.78	439.677	391.19	462.075	386.964	503.457	354.117	390.779	350.961	442.33	468.721
ENSG00000240065	PSMB9	5698	2.20707	2.16e-10	4.07e-09	1468.74	320.145	581.483	816.02	359.307	284.604	313.477	742.957	325.122	871.198	398.442	430.861	1047.22	412.454	318.133	721.082	98.7831	68.7853	58.8447	103.005	115.06	142.262	109.181	178.105	114.505	234.038	97.559	89.1729	146.567	116.912	107.032	241.153	79.2273	74.3893	59.2259	75.1496	118.465	63.1447	155.924	82.676	83.8794	64.4419	153.619	132.314
ENSG00000227242	NA	NA	5.36878	2.01e-07	1.96e-06	4.65084	12.8058	2.9147	9.88117	11.8193	1.68405	0.727325	31.04	2.06208	65.3178	0	13.6399	17.3093	25.3081	17.8726	43.0794	0	0	0	1.33772	1.77015	0	0	0	0	0	0	0.796186	0	0	1.75462	0	0	0	0	1.02945	0	0.809547	0.775743	2.92658	0	0	0	1.7296
ENSG00000168404	MLKL	197259	1.48476	5.24e-14	2.31e-12	288.352	195.853	177.797	186.919	151.287	114.515	170.194	259.334	148.47	352.187	138.953	138.806	355.628	209.305	102.946	235.28	93.7358	103.583	69.0444	73.5747	67.2656	52.5276	56.6123	55.2739	74.5193	29.6449	70.7418	70.8606	111.757	105.545	66.6754	63.4613	53.5132	59.9448	53.2029	66.914	87.4532	72.8593	99.2951	62.9216	61.1826	47.5879	84.9149	79.5614
ENSG00000172183	ISG20	3669	1.52624	3.19e-12	9.11e-11	540.428	567.975	587.312	363.956	302.574	314.917	394.938	943.214	356.053	1053.03	291.298	462.955	834.783	542.414	353.878	538.824	175.935	194.217	208.703	123.739	205.337	262.638	125.356	223.143	203.565	185.67	166.451	105.097	175.881	97.4264	110.541	208.153	129.961	141.556	135.517	459.133	126.528	158.671	144.288	132.428	184.535	139.789	232.358	141.827
ENSG00000198885	ITPRIPL1	150771	2.28309	1.42e-16	1.43e-14	52.0894	24.8583	34.2477	51.0527	37.8218	30.3128	42.1849	70.0902	21.3082	62.6698	16.7413	46.5362	73.1713	19.8361	32.8856	66.9387	8.65254	4.04619	11.7689	10.0329	8.85074	0	6.0656	8.18872	10.9053	7.80128	8.32257	12.739	14.6567	3.24755	3.50923	17.7692	4.86483	9.38894	10.0383	5.14723	8.06306	10.5241	13.1876	11.7063	6.90771	3.96566	12.3513	6.05359
ENSG00000211767	NA	NA	4.22067	5.63e-15	3.3e-13	7.44135	12.0525	6.55808	6.58745	7.09158	6.73619	9.45523	19.0245	0.687361	22.0668	3.34825	16.8493	6.29431	9.57604	6.43415	9.94139	0.721045	0	0	0	1.77015	2.18865	0	4.09436	0	0	0	0.796186	0	0	0	0	0	0.722226	1.00383	0	0.620235	0.809547	0.775743	0	0	0	0	0
ENSG00000276231	PIK3R6	146850	3.23186	4.3e-20	4.13e-17	87.4358	43.6904	58.294	70.815	47.2772	23.5767	66.9139	54.0696	21.3082	93.5633	35.9937	41.7221	99.9221	64.2963	30.026	72.9036	3.60522	2.42772	2.35379	16.0527	5.31044	4.3773	8.08747	8.18872	1.81754	9.36154	6.01074	6.36949	1.83209	4.87132	5.26385	5.07691	0.694976	2.16668	5.01915	6.17668	6.20235	4.04774	28.7025	0.731646	5.9209	0	10.0354	6.05359
ENSG00000125735	TNFSF14	8740	2.59827	1.17e-14	6.23e-13	79.9945	49.7166	47.3639	112.81	80.3713	57.2576	57.4587	157.202	123.038	87.3846	52.735	64.1879	180.175	63.6123	45.7539	162.376	7.21045	4.04619	2.35379	18.7281	10.6209	15.3206	10.1093	20.4718	9.08772	12.482	5.54838	14.3314	20.153	16.2377	3.50923	12.6923	6.94976	7.94449	14.0536	10.2945	6.82259	8.90502	10.0847	12.438	7.89453	4.95707	17.7549	13.8368
ENSG00000169607	CKAP2L	150468	3.52328	3.62e-09	5.24e-08	41.8576	24.105	13.8448	46.1121	28.3663	11.7883	64.0046	174.224	13.7472	30.8936	7.53357	57.7691	81.0392	36.9361	59.3371	90.1353	6.4894	16.1848	3.92298	7.35747	3.54029	0	2.02187	8.18872	5.45263	4.68077	2.31182	1.59237	0	4.87132	0	5.07691	2.08493	3.61113	3.01149	11.3239	1.24047	2.42864	11.6361	0	4.93408	0	2.31586	0.864798
ENSG00000197646	PDCD1LG2	80380	2.23711	9.09e-13	2.97e-11	114.411	42.9371	41.5345	99.6351	26.0025	23.5767	47.2762	74.0954	18.5587	107.686	41.0161	40.1174	103.856	42.4082	42.1794	102.728	13.6998	12.9478	14.9073	18.0593	7.08059	10.9433	10.1093	20.4718	3.63509	21.8436	8.32257	17.5161	12.8246	14.614	12.2823	27.923	6.94976	5.77781	13.0498	6.17668	16.1261	10.5241	14.7391	13.1696	8.88135	8.92273	14.6671	15.5664
ENSG00000100749	VRK1	7443	0.930069	1.9e-08	2.32e-07	89.2962	97.9267	94.7278	90.5774	78.0074	85.8864	117.827	273.352	77.6718	121.809	69.4763	148.434	197.484	85.5003	134.402	161.051	69.9413	58.2652	65.9061	52.1712	61.9551	76.6028	46.503	67.5569	63.6141	65.5307	57.7956	64.4911	53.1306	56.8321	64.9208	81.2305	61.1579	62.8337	49.1876	75.1496	46.5176	55.8588	62.0595	49.0203	62.1694	69.399	60.2124	68.3191
ENSG00000168310	IRF2	3660	0.67289	5.05e-14	2.23e-12	558.101	341.237	370.167	476.766	345.124	353.65	458.942	628.81	340.244	520.777	346.544	435.675	524.001	410.402	453.25	485.14	310.77	241.153	229.887	270.22	231.889	264.827	276.996	350.068	241.733	360.419	290.365	267.519	302.295	271.17	228.1	251.307	280.075	309.835	304.16	272.803	276.005	259.055	307.194	235.59	274.335	292.467	297.974	281.924
ENSG00000066279	ASPM	259266	4.64258	8.22e-09	1.09e-07	126.503	51.9765	45.1779	72.4619	37.8218	25.2607	178.922	513.661	20.6208	108.569	15.9042	142.016	202.991	134.065	168.003	243.233	5.76836	28.3234	7.84596	4.01317	1.77015	2.18865	4.04374	12.2831	12.7228	12.482	2.31182	6.36949	0	4.87132	1.75462	5.07691	2.08493	2.16668	1.00383	11.3239	6.20235	4.04774	31.8055	5.12152	0.986816	0	3.85977	3.45919
ENSG00000145649	GZMA	3001	3.04057	4.3e-14	1.96e-12	355.324	60.2626	92.5418	219.856	59.0965	95.9907	102.553	190.245	102.417	297.461	179.969	177.319	269.082	95.7604	60.052	177.62	10.8157	5.66467	7.06136	10.7018	24.7821	17.5092	10.1093	47.0851	7.27018	35.8859	17.1075	14.3314	38.4739	21.1091	19.3008	38.0768	11.8146	10.8334	14.0536	30.8834	12.4047	10.5241	13.1876	9.5114	7.89453	18.8369	34.7379	25.9439
ENSG00000145779	TNFAIP8	25816	1.07786	3.88e-12	1.09e-10	628.794	460.255	494.042	541.817	612.24	609.625	668.412	1221.57	354.678	927.689	426.902	718.102	815.113	562.934	603.38	1050.47	311.491	238.725	205.564	318.378	384.122	256.072	279.018	427.861	421.67	397.865	351.397	363.061	395.731	362.102	433.39	342.691	348.183	283.113	304.16	252.214	328.104	395.059	284.698	338.752	369.069	367.815	270.956	390.889
ENSG00000088340	FER1L4	80307	2.92815	7.18e-10	1.22e-08	475.316	157.436	413.888	172.92	139.468	70.73	120.009	315.406	187.65	771.456	190.85	89.863	372.938	185.365	40.7496	186.235	11.5367	18.6125	14.9073	25.4167	51.3343	21.8865	28.3062	8.18872	16.3579	6.24102	15.7204	21.497	84.2761	25.9804	56.1477	58.3844	17.3744	20.9446	26.0996	31.9128	32.2522	11.3337	93.8649	24.876	31.5781	18.8369	77.9673	30.2679
ENSG00000257950	P2RX5-TAX1BP3	100533970	1.57205	4.45e-11	9.82e-10	10.2319	18.0788	16.7595	14.8218	18.9109	11.7883	31.275	42.0541	15.8093	36.1896	13.393	27.2799	31.4715	32.8321	24.3068	45.7304	5.76836	16.1848	9.41515	5.35089	7.08059	8.7546	10.1093	2.04718	16.3579	4.68077	9.70966	2.38856	7.32836	11.3664	5.26385	7.61536	11.1196	5.77781	11.0421	9.26502	6.82259	4.04774	4.65446	6.58481	6.90771	11.897	9.26345	6.05359
ENSG00000167670	CHAF1A	10036	1.00465	1.32e-07	1.34e-06	123.712	146.89	96.1851	132.572	101.646	94.3066	188.377	432.557	94.1685	170.356	92.077	173.307	222.661	153.217	160.139	241.244	102.388	134.334	83.1672	95.6472	86.7372	89.7347	76.831	81.8872	70.8842	95.1756	78.1397	80.4148	71.4515	87.6838	66.6754	55.846	68.1077	83.7783	69.2642	65.8846	91.7948	92.2884	126.446	84.8709	84.8662	70.3904	57.8965	69.1839
ENSG00000141384	TAF4B	6875	1.20572	1.82e-12	5.46e-11	73.4833	112.992	77.2396	65.8745	104.01	94.3066	117.827	141.182	81.796	178.3	67.8021	101.898	147.916	61.5602	88.6483	170.329	50.4731	44.5081	53.3525	32.1053	37.1731	45.9617	58.6342	61.4154	21.8105	59.2897	54.5591	52.5483	58.6268	35.723	59.6569	71.0767	56.2931	44.778	55.2106	45.2957	44.0367	38.8583	22.4966	43.1671	29.6045	43.6222	36.2818	38.0511
ENSG00000224875	NA	NA	4.45963	6.26e-13	2.12e-11	2.79051	5.27297	3.64338	2.47029	2.36386	8.42024	8.00058	13.0168	2.06208	7.06138	0	5.61644	11.8018	3.42001	5.00434	13.918	0	0	0	0.668861	0	0	0	0	0	0	0	0	0	0	1.75462	0	0	0	0	0	1.24047	0.809547	0.775743	0	0	0	0	0.864798
ENSG00000236423	LINC01134	100133612	2.58551	9.98e-12	2.51e-10	7.44135	5.27297	2.9147	5.76402	7.09158	3.36809	8.00058	20.0258	8.24833	8.82673	2.51119	16.047	6.29431	12.312	10.0087	17.2317	2.88418	3.23696	2.35379	0.668861	3.54029	6.56595	2.02187	2.04718	0	0	3.23655	1.59237	3.66418	1.62377	0	2.53845	2.7799	1.44445	1.00383	0	0	0	2.32723	0	0.986816	1.98283	1.54391	1.7296
ENSG00000158473	CD1D	912	1.32181	9.85e-13	3.2e-11	70.6928	54.9896	44.4492	68.3447	49.6411	55.5736	78.5511	138.178	30.2439	83.8539	43.5273	68.1996	91.2675	62.9282	55.7626	95.4374	35.3312	16.1848	26.6763	26.0856	35.4029	28.4525	18.1968	14.3303	41.8035	28.0846	37.4516	25.478	20.153	21.1091	31.5831	12.6923	25.0191	22.389	15.0574	27.7951	29.1511	46.1442	34.9084	20.4861	29.6045	31.7253	42.4575	19.0256
ENSG00000162676	GFI1	2672	2.96451	1.73e-13	6.59e-12	199.986	66.2888	116.588	159.746	70.9158	58.9416	86.5517	185.239	37.1175	300.109	56.0833	94.6771	113.298	86.8683	68.6309	108.03	11.5367	6.47391	11.7689	24.079	17.7015	6.56595	4.04374	18.4246	10.9053	17.1628	11.0968	15.9237	14.6567	16.2377	7.01846	20.3076	11.8146	10.8334	7.0268	20.5889	11.7845	13.7623	13.9634	5.85317	14.8022	18.8369	22.3867	25.0792
ENSG00000220517	NA	NA	4.12414	2.83e-14	1.34e-12	6.51118	7.53282	13.1162	13.1749	7.09158	8.42024	13.8192	13.0168	4.12417	34.4243	6.69651	7.22114	19.6697	11.628	7.86396	19.22	0	0	0.784596	0.668861	0	0	0	0	0	0	0	0	0	0	1.75462	2.53845	0	0.722226	3.01149	0	0	1.61909	0	0.731646	0.986816	0	2.31586	0
ENSG00000110324	IL10RA	3587	2.99829	4.35e-22	2.03e-18	862.266	541.61	724.303	830.842	387.673	451.325	703.324	1067.37	391.108	1067.15	495.542	517.515	1101.5	587.558	338.865	972.931	66.3361	37.225	72.1828	131.766	109.749	50.339	54.5904	188.341	41.8035	138.863	55.9462	90.7653	98.9328	146.14	71.9393	104.077	47.2584	39.7224	56.2144	97.7974	76.9092	90.6693	127.222	40.2405	52.3013	54.5278	106.53	95.9926
ENSG00000137571	SLCO5A1	81796	4.47249	2.17e-12	6.38e-11	23.2542	28.6247	17.4882	35.4075	21.2747	23.5767	21.0924	64.0825	10.3104	97.9767	7.53357	20.8611	50.3545	35.5681	29.3111	83.5077	0	4.04619	0.784596	4.01317	1.77015	0	4.04374	4.09436	1.81754	6.24102	0.462365	0	3.66418	0	0	0	0.694976	0	2.00766	2.05889	0.620235	0	2.32723	0	0.986816	0	2.31586	1.7296
ENSG00000083454	P2RX5	5026	6.12594	5.62e-14	2.46e-12	99.528	252.349	261.594	141.63	137.104	153.248	276.384	764.985	73.5476	620.519	51.8979	381.116	570.422	382.358	396.058	564.671	4.32627	6.47391	1.56919	6.01975	1.77015	0	2.02187	4.09436	3.63509	10.9218	1.84946	2.38856	9.16044	4.87132	7.01846	0	1.38995	0.722226	2.00766	6.17668	5.58212	0	3.87872	0	0	1.98283	12.3513	3.45919
ENSG00000182481	KPNA2	3838	1.76015	6.25e-09	8.59e-08	261.377	287.754	236.091	224.797	182.017	171.773	378.937	999.287	244.013	281.573	136.441	365.871	571.208	261.973	368.891	566.659	58.4046	175.605	91.7977	113.038	74.3462	45.9617	42.4592	90.0759	121.776	106.097	88.7741	66.0835	67.7873	155.882	61.4116	116.769	63.2428	50.5558	73.2795	169.859	96.7567	55.0492	131.101	46.8253	76.9717	97.1586	109.617	101.181
ENSG00000169679	BUB1	699	4.52316	1.24e-09	1.99e-08	106.039	73.8216	62.6661	94.6945	49.6411	23.5767	210.924	530.683	33.6807	145.641	20.0895	175.714	311.568	119.7	210.897	238.593	9.37358	46.9359	3.92298	8.02634	3.54029	2.18865	2.02187	6.14154	1.81754	9.36154	6.01074	2.38856	0	6.4951	10.5277	7.61536	4.16986	5.05558	2.00766	10.2945	4.34165	3.23819	34.9084	2.92658	4.93408	0.991414	4.63172	2.59439
ENSG00000137478	FCHSD2	9873	0.962408	9.29e-16	6.81e-14	560.892	442.93	494.771	547.581	404.22	493.426	544.039	765.986	291.441	687.602	324.781	564.853	662.476	487.694	578.358	705.839	326.633	301.846	382.098	278.915	203.567	242.94	214.318	337.785	212.653	376.022	251.989	297.774	287.638	243.566	300.039	263.999	252.971	237.612	312.191	280.01	331.826	304.39	356.066	276.562	273.348	313.287	274.816	262.034
ENSG00000110077	MS4A6A	64231	2.35212	1.96e-14	9.67e-13	980.398	296.04	400.043	696.622	245.842	183.561	360.753	503.648	441.973	892.382	385.886	376.301	951.227	589.61	240.923	560.695	99.5042	68.7853	84.7364	214.036	116.83	45.9617	80.8747	116.689	52.7088	145.104	61.4945	69.2682	111.757	134.773	82.467	119.307	46.5634	59.2226	65.2489	76.1791	96.7567	100.384	237.377	63.6532	52.3013	57.502	201.48	102.911
ENSG00000226751	NA	NA	4.27559	2.15e-10	4.07e-09	17.6732	1.50656	2.9147	14.8218	4.72772	5.05214	5.09128	12.0155	4.81153	30.0109	5.02238	4.81409	11.8018	7.52403	6.43415	7.95311	0	0.809239	1.56919	1.33772	1.77015	0	0	0	0	0	0	0.796186	0	0	0	0	0	0.722226	0	1.02945	0	0.809547	0.775743	0	0	0.991414	0	0
ENSG00000198604	BAZ1A	11177	1.00724	5.94e-11	1.27e-09	711.579	473.814	489.67	592.047	496.411	437.852	552.04	1086.4	561.574	709.669	452.014	629.041	953.588	515.738	558.341	971.606	326.633	222.541	258.917	282.259	237.2	393.957	264.865	325.502	272.632	244.96	295.914	208.601	307.791	245.19	282.493	332.537	293.28	254.224	269.026	382.954	258.638	286.58	474.755	306.56	223.02	268.673	344.291	338.136
ENSG00000179841	AKAP5	9495	1.54186	1.35e-10	2.68e-09	146.036	42.1838	59.0227	61.7573	73.2797	69.0459	58.9134	111.143	39.8669	67.0832	39.342	70.6067	91.2675	64.9803	71.4905	208.769	37.4943	28.3234	18.8303	31.4365	19.4716	21.8865	28.3062	51.1795	29.0807	34.3256	25.8924	32.6436	38.4739	21.1091	26.3192	48.2306	31.9689	13.7223	27.1034	25.7362	32.8725	34.8105	29.4782	25.6076	21.71	39.6566	27.7903	30.2679
ENSG00000138182	KIF20B	9585	1.06951	1.4e-08	1.76e-07	197.196	149.903	170.51	147.394	167.834	133.04	237.108	539.695	106.541	210.959	124.722	206.204	296.619	177.157	218.046	363.855	121.136	127.051	113.766	103.005	107.979	107.244	99.0715	104.406	94.5123	126.381	81.3762	97.9309	98.9328	110.417	105.277	121.846	99.3816	75.8338	84.3217	99.8563	101.719	116.575	123.343	116.332	88.8135	123.927	128.144	95.1278
ENSG00000182199	SHMT2	6472	0.905808	9.75e-08	1.01e-06	311.606	253.103	292.199	303.846	314.393	306.497	384.755	613.79	253.636	533.135	274.557	402.779	530.295	311.221	331.001	407.597	201.171	161.039	178.888	204.003	154.003	153.206	157.706	192.435	190.842	246.52	160.441	192.677	230.843	157.506	110.541	185.307	145.945	224.612	172.659	159.564	145.755	169.195	207.123	172.668	184.535	191.343	180.637	179.878
ENSG00000205413	SAMD9	54809	1.98458	5.9e-15	3.43e-13	485.548	172.502	223.703	327.725	198.564	242.503	332.388	546.704	107.916	512.833	143.138	248.728	387.1	344.737	278.813	532.859	92.2937	97.1087	76.1058	74.2436	63.7253	80.9801	58.6342	120.784	72.7018	115.459	74.4407	67.6758	56.7948	76.3174	89.4854	157.384	66.7177	54.8892	74.2834	64.8551	101.719	60.7161	213.329	68.7747	55.2617	69.399	75.6515	63.1303
ENSG00000181788	SIAH2	6478	1.01545	4e-09	5.73e-08	171.151	277.961	308.958	171.274	210.384	235.767	299.658	624.804	222.018	241.852	146.486	280.822	328.878	226.405	236.634	456.641	155.025	127.86	123.182	92.3029	127.451	135.696	125.356	182.199	110.87	202.833	107.269	105.097	141.071	128.278	180.725	86.3074	96.6017	114.834	108.414	125.592	128.389	103.622	128.773	141.939	112.497	133.841	125.828	129.72
ENSG00000167912	LOC100505501	100505501	1.56678	1.96e-11	4.64e-10	34.4162	27.8714	24.0463	23.0561	18.9109	31.9969	28.3657	55.0709	15.8093	53.8431	18.4154	48.9433	55.862	33.5161	29.3111	65.6132	10.0946	9.71087	14.1227	14.7149	8.85074	24.0752	6.0656	6.14154	27.2632	24.9641	13.8709	14.3314	10.9925	3.24755	1.75462	10.1538	19.4593	4.33336	5.01915	11.3239	9.92377	10.5241	4.65446	5.12152	12.8286	15.8626	12.3513	15.5664
ENSG00000030304	MUSK	4593	2.37199	9.64e-11	1.98e-09	7.44135	14.3124	7.28675	6.58745	7.09158	8.42024	9.45523	25.0322	4.12417	26.4802	5.02238	14.4423	6.29431	10.26	10.0087	17.8945	2.16313	7.28315	3.13838	2.00658	1.77015	4.3773	4.04374	0	7.27018	1.56026	0.462365	0.796186	0	6.4951	7.01846	2.53845	2.08493	1.44445	2.00766	3.08834	0	0.809547	2.32723	0	0.986816	0.991414	0.771954	1.7296
ENSG00000167083	GNGT2	2793	1.83018	1.12e-12	3.57e-11	32.5559	10.5459	18.2169	35.4075	14.1832	11.7883	27.6384	53.0683	19.9335	37.0723	21.7636	23.2681	45.6337	19.1521	20.0173	35.789	8.65254	3.23696	4.70758	11.3706	5.31044	6.56595	0	14.3303	3.63509	7.80128	7.39784	7.16568	5.49627	1.62377	5.26385	12.6923	4.16986	5.05558	10.0383	6.17668	7.44282	6.47638	5.4302	5.12152	3.94726	5.94849	17.7549	6.91839
ENSG00000141524	TMC6	11322	2.4079	2.54e-13	9.27e-12	747.855	730.683	725.032	960.944	756.435	767.925	1125.9	2007.58	373.924	1867.74	450.34	864.932	1405.2	876.207	850.022	1464.04	114.646	77.6869	108.274	214.704	205.337	133.508	145.574	159.68	98.1474	145.104	137.322	168.792	208.858	136.397	110.541	350.306	70.8876	175.501	99.3791	95.7385	130.249	142.48	1012.34	97.3089	218.086	74.3561	170.602	153.934
ENSG00000109265	CRACD	57482	3.13531	1.44e-13	5.59e-12	12.0922	17.3255	13.8448	19.7623	9.45544	13.4724	27.6384	54.0696	6.18625	35.3069	5.85944	27.2799	29.898	24.6241	27.1664	46.3932	1.44209	3.23696	3.92298	7.35747	1.77015	6.56595	4.04374	4.09436	0	4.68077	1.84946	1.59237	3.66418	3.24755	3.50923	7.61536	1.38995	0	3.01149	5.14723	0.620235	2.42864	6.20595	0	1.97363	0.991414	3.85977	0.864798
ENSG00000176160	HSF5	124535	3.21261	1.41e-13	5.5e-12	5.58101	3.76641	8.7441	9.05774	7.09158	5.05214	8.72791	24.0309	2.06208	11.4748	9.2077	4.81409	8.65467	8.20803	7.86396	17.2317	0	1.61848	0	0.668861	1.77015	0	2.02187	0	1.81754	0	0.92473	0.796186	0	1.62377	3.50923	0	0.694976	1.44445	0	3.08834	1.86071	2.42864	0	0	0.986816	0	1.54391	0
ENSG00000096968	JAK2	3717	1.40852	2.53e-14	1.21e-12	612.981	245.57	261.594	352.428	208.02	281.236	299.658	479.618	147.783	428.979	157.368	272.799	402.049	300.277	278.813	438.084	106.715	147.281	154.565	148.487	72.576	126.942	95.0278	186.293	85.4246	135.742	154.892	88.3767	113.59	134.773	164.934	195.461	152.2	75.8338	96.3676	130.74	125.288	140.052	148.167	108.284	106.576	147.721	137.408	95.1278
ENSG00000089041	P2RX7	5027	2.17684	1.55e-13	5.97e-12	182.313	44.4436	66.3095	142.454	70.9158	47.1533	77.0965	108.139	53.6142	179.183	64.4539	56.1644	166.799	89.6044	55.7626	140.505	31.726	11.3293	14.9073	28.761	10.6209	19.6979	26.2843	30.7077	9.08772	23.4038	13.8709	26.2742	27.4813	16.2377	12.2823	32.9999	17.3744	16.6112	17.0651	10.2945	25.4296	11.3337	34.9084	26.3393	16.7759	11.897	40.1416	25.0792
ENSG00000164938	TP53INP1	94241	1.64825	8.44e-13	2.78e-11	1025.05	1162.31	924.689	683.447	564.963	545.631	797.876	970.249	397.982	2114	286.276	793.523	955.948	794.811	669.866	878.156	336.007	289.708	245.579	269.551	175.245	262.638	327.543	241.567	238.098	296.449	330.591	257.964	359.089	245.19	435.145	296.999	297.45	194.279	315.202	262.509	278.486	312.485	615.164	269.977	197.363	280.57	255.517	220.524
ENSG00000102524	TNFSF13B	10673	2.15023	1.18e-08	1.5e-07	628.794	138.604	196.742	349.958	118.193	104.411	133.828	235.303	99.6673	284.221	258.653	162.877	509.839	160.057	181.586	365.843	59.1257	41.2712	18.8303	69.5616	47.794	65.6595	32.3499	73.6985	21.8105	78.0128	43.4623	34.236	47.6343	61.7034	54.3931	78.692	31.9689	33.2224	41.157	77.2085	37.8344	57.4779	58.9565	35.119	28.6177	25.7768	85.6869	72.6431
ENSG00000119321	FKBP15	23307	0.471516	4.93e-13	1.7e-11	680.883	459.502	585.126	613.456	475.136	513.634	594.952	796.025	506.585	656.709	525.676	567.26	731.713	592.346	589.082	732.349	522.757	451.555	468.404	476.229	354.029	376.448	460.986	466.757	379.867	424.39	428.15	476.119	448.862	422.181	419.353	398.537	459.379	472.336	456.742	436.485	467.037	495.443	536.039	507.762	452.949	430.274	474.752	454.019
ENSG00000103490	PYCARD	29108	1.49132	2.64e-12	7.64e-11	105.109	47.4568	57.5654	85.6368	26.0025	55.5736	55.2767	68.0877	39.1796	83.8539	78.684	60.1761	95.9882	44.4602	45.039	80.8567	19.4682	12.9478	12.5535	30.0988	21.2418	15.3206	28.3062	20.4718	18.1754	54.609	20.3441	17.5161	25.6492	14.614	12.2823	32.9999	19.4593	21.6668	14.0536	13.3828	17.3666	18.6196	27.151	23.4127	15.7891	20.8197	25.4745	13.8368
ENSG00000258168	NA	NA	2.19429	9.21e-05	0.000483582	26.9749	19.5853	29.8757	13.9983	35.4579	5.05214	18.9105	231.298	18.5587	50.3124	20.9266	79.4325	41.6998	45.8282	32.8856	207.444	11.5367	14.5663	15.6919	23.4101	8.85074	8.7546	30.328	6.14154	7.27018	3.12051	15.258	11.1466	16.4888	8.11887	7.01846	12.6923	20.8493	11.5556	10.0383	5.14723	12.4047	25.9055	29.4782	15.3646	21.71	14.8712	11.5793	5.18879
ENSG00000108622	ICAM2	3384	1.1037	1.13e-11	2.83e-10	97.6677	98.6799	99.8285	81.5196	52.0049	70.73	83.6424	115.148	62.5499	174.769	76.1728	94.6771	92.841	96.4444	56.4775	96.7629	31.0049	25.8956	32.953	46.8203	46.0238	45.9617	20.2187	30.7077	16.3579	43.6872	42.9999	50.9559	51.2985	34.0993	31.5831	40.6152	41.6986	39.0002	36.1379	45.2957	45.2772	34.001	26.3753	43.1671	26.644	35.6909	64.8441	40.6455
ENSG00000161791	FMNL3	91010	0.775038	1.84e-12	5.54e-11	1473.39	732.943	829.233	1170.92	791.893	789.818	1116.44	1477.9	749.911	1211.91	659.606	1104.83	980.338	1294.82	911.504	1281.78	581.883	717.795	593.939	824.037	546.975	520.899	521.642	562.975	814.26	563.252	687.537	744.434	679.705	652.757	586.042	616.844	517.757	681.059	642.451	504.429	845.381	616.875	812.979	744.084	668.075	611.703	714.829	672.813
ENSG00000186185	KIF18B	146909	4.51043	2.33e-08	2.79e-07	61.3911	48.9633	42.9918	65.8745	18.9109	15.1564	154.193	405.522	17.8714	90.0327	10.0448	115.538	200.631	81.3963	127.968	169.004	4.32627	38.0342	0.784596	3.34431	1.77015	6.56595	4.04374	2.04718	1.81754	9.36154	1.38709	5.5733	0	8.11887	0	5.07691	0.694976	3.61113	1.00383	9.26502	3.72141	0	30.254	2.92658	1.97363	0	2.31586	0.864798
ENSG00000134571	MYBPC3	4607	3.36101	2.37e-14	1.14e-12	16.743	9.03938	5.8294	13.9983	14.1832	1.68405	18.9105	22.0284	6.87361	14.1228	3.34825	15.2446	30.6848	9.57604	7.14905	17.2317	1.44209	0	1.56919	0.668861	3.54029	0	4.04374	2.04718	1.81754	0	0.462365	0.796186	0	0	1.75462	0	0.694976	2.16668	1.00383	1.02945	3.10118	0	3.87872	0.731646	1.97363	0.991414	1.54391	1.7296
ENSG00000140995	DEF8	54849	0.885062	1.36e-05	8.72e-05	532.056	678.707	746.892	741.088	711.522	495.11	1017.53	2807.61	511.397	774.987	568.366	905.049	974.831	660.747	840.014	1278.46	465.795	449.128	495.865	492.282	580.608	527.465	566.123	345.973	537.993	432.191	462.827	487.266	503.824	493.627	408.826	393.46	426.715	599.448	485.853	425.161	553.25	490.586	639.212	487.276	468.738	455.059	540.368	463.532
ENSG00000236039	LOC101927630	101927630	4.21877	2.6e-05	0.000156145	7.44135	5.27297	4.37205	2.47029	2.36386	0	13.0919	27.0348	2.06208	7.06138	0	3.20939	3.14715	2.73601	5.00434	38.4401	0	0	0	1.33772	0	0	0	0	0	0	0	0.796186	1.83209	0	0	0	0	0	1.00383	0	0	0	5.4302	0	0	0.991414	0.771954	0
ENSG00000274272	NA	NA	1.92892	1.02e-12	3.28e-11	32.5559	32.3911	32.7904	24.7029	16.547	13.4724	43.6395	45.058	16.4967	71.4965	15.0671	29.6869	36.9791	32.1481	14.2981	31.1497	4.32627	4.85543	7.06136	12.7084	15.9313	17.5092	10.1093	4.09436	12.7228	3.12051	11.0968	6.36949	12.8246	3.24755	5.26385	7.61536	5.55981	13.7223	14.0536	10.2945	14.2654	4.04774	14.7391	7.31646	10.855	3.96566	7.71954	9.51278
ENSG00000262312	NA	NA	1.82777	1.4e-12	4.32e-11	40.9274	20.3386	27.6897	38.7012	33.094	10.1043	45.0942	76.098	18.5587	58.2564	20.0895	28.0822	55.862	29.4121	35.7453	42.4166	11.5367	12.9478	13.3381	7.35747	8.85074	10.9433	28.3062	2.04718	12.7228	3.12051	8.32257	11.1466	7.32836	11.3664	3.50923	2.53845	9.03469	9.38894	12.046	10.2945	13.6452	9.71457	7.75743	11.7063	6.90771	15.8626	10.8074	12.972
ENSG00000240143	NA	NA	3.84604	1.58e-13	6.07e-12	6.51118	2.25985	3.64338	3.29372	4.72772	5.05214	10.9099	18.0232	2.74944	12.3574	2.51119	11.2329	9.44146	6.84003	8.57886	17.2317	0	0	0	0	0	2.18865	0	0	1.81754	0	0.92473	0.796186	0	0	0	0	0.694976	0.722226	2.00766	1.02945	0.620235	0.809547	1.55149	0	0	0	1.54391	0
ENSG00000154217	PITPNC1	26207	1.21908	1.41e-13	5.5e-12	239.983	233.517	196.742	232.207	186.745	198.718	232.744	441.569	251.574	355.717	177.457	194.971	352.481	290.701	213.757	395.005	157.909	212.021	89.4439	111.7	86.7372	153.206	74.8091	137.161	130.863	127.941	108.193	95.5424	106.261	102.298	103.522	192.922	63.2428	74.3893	96.3676	79.2674	94.2758	105.241	122.567	76.0912	84.8662	75.3475	143.583	84.7502
ENSG00000253490	LINC02099	101929450	5.19361	2.41e-13	8.87e-12	14.8827	11.2992	21.1316	16.4686	7.09158	3.36809	29.093	50.0645	3.4368	17.6535	2.51119	26.4775	40.1262	23.2561	13.5832	34.4635	0.721045	0	0	2.67545	0	0	0	0	0	0	0.462365	0	0	3.24755	0	5.07691	0.694976	0	0	0	0	0	3.10297	0	0	0	1.54391	0.864798
ENSG00000167851	CD300A	11314	2.30285	2.39e-17	3.17e-15	110.69	76.8348	68.4955	74.9322	54.3688	37.049	58.186	134.173	59.8004	96.2114	35.9937	58.5714	108.577	60.8762	32.1707	113.995	8.65254	8.90163	7.06136	22.7413	12.391	19.6979	6.0656	24.5662	7.27018	29.6449	9.70966	7.96186	21.9851	29.2279	15.7915	25.3845	7.64474	9.38894	9.03446	10.2945	8.06306	11.3337	29.4782	15.3646	7.89453	11.897	27.0184	7.78318
ENSG00000166278	C2	717	2.53598	2.96e-08	3.46e-07	254.866	31.6378	45.1779	108.693	26.0025	21.8926	29.8203	70.0902	27.4944	104.155	45.2014	32.0939	135.328	49.9322	25.7366	66.9387	8.65254	5.66467	6.27677	16.7215	17.7015	2.18865	6.0656	34.8021	12.7228	14.0423	6.01074	10.3504	16.4888	8.11887	8.77308	20.3076	4.86483	10.8334	10.0383	15.4417	9.30353	8.09547	18.6178	13.1696	2.96045	9.91414	10.0354	6.91839
ENSG00000204267	TAP2	6891	2.04405	1.61e-13	6.18e-12	983.188	319.392	319.16	619.22	293.119	185.245	312.75	670.864	280.443	588.743	240.237	296.869	687.653	342.001	315.988	630.284	72.1045	72.0223	56.4909	100.329	102.669	131.319	84.9185	137.161	96.3299	166.947	65.6558	107.485	120.918	121.783	110.541	233.538	71.5825	62.1115	79.3025	79.2674	106.68	80.9547	100.847	77.5545	70.0639	70.3904	137.408	134.909
ENSG00000127824	TUBA4A	7277	1.69303	6.02e-13	2.05e-11	270.679	265.909	299.486	270.085	186.745	255.975	258.201	611.788	200.022	627.581	194.199	403.581	514.56	298.909	295.971	394.342	70.6624	73.6407	43.9374	80.2634	86.7372	131.319	60.656	114.642	70.8842	87.3743	92.473	100.319	89.7724	133.149	66.6754	215.768	77.1424	96.0561	104.398	70.0024	78.1497	66.3829	126.446	73.1646	70.0639	71.3818	113.477	69.1839
ENSG00000141956	PRDM15	63977	1.02404	2.29e-13	8.49e-12	244.634	158.189	206.944	205.858	208.02	102.727	301.84	404.521	135.41	323.941	153.183	235.088	293.472	256.501	321.707	276.371	111.041	144.854	110.628	135.11	120.37	126.942	119.29	110.548	114.505	102.977	127.613	145.702	120.918	147.763	89.4854	88.8458	139.69	136.501	139.532	110.151	142.654	148.957	179.197	169.01	110.523	131.858	123.513	99.4518
ENSG00000112118	MCM3	4172	0.799511	9.45e-08	9.82e-07	482.757	409.032	408.787	478.413	371.126	424.38	693.868	1347.74	373.237	590.508	396.768	706.869	852.092	504.11	626.257	822.485	335.286	369.822	314.623	315.703	350.489	378.637	281.04	343.926	314.435	441.552	310.247	364.653	342.601	279.289	326.359	340.153	329.419	358.224	291.11	302.657	308.877	338.391	466.997	332.899	319.728	364.84	346.607	290.572
ENSG00000196407	THEM5	284486	1.7484	1.29e-14	6.77e-13	23.2542	14.3124	24.0463	25.5264	18.9109	16.8405	28.3657	35.0451	10.9978	37.0723	11.7189	24.0705	28.3244	14.3641	17.1577	35.1263	0.721045	15.3755	4.70758	7.35747	8.85074	0	6.0656	6.14154	9.08772	0	6.01074	8.75805	10.9925	11.3664	7.01846	7.61536	6.25479	8.66672	7.0268	8.23557	10.544	8.09547	6.20595	6.58481	5.9209	3.96566	6.94758	6.91839
ENSG00000129534	MIS18BP1	55320	1.22923	1.74e-12	5.25e-11	335.791	225.985	271.796	261.028	241.114	232.398	388.392	658.848	170.466	390.142	129.745	312.114	381.592	317.377	348.874	488.454	171.609	162.657	189.872	154.507	74.3462	140.074	123.334	186.293	125.411	138.863	150.731	128.982	133.742	107.169	159.67	187.846	166.794	128.556	138.528	113.239	145.135	189.434	278.492	149.256	121.378	184.403	142.811	131.449
ENSG00000211792	NA	NA	3.19699	1.46e-12	4.49e-11	10.2319	6.02626	7.28675	3.29372	7.09158	3.36809	5.09128	15.0193	6.18625	21.1842	10.0448	8.02349	12.5886	7.52403	2.14472	6.6276	0.721045	0	0.784596	1.33772	1.77015	0	0	8.18872	0	3.12051	1.38709	1.59237	0	1.62377	0	2.53845	0	0	0	1.02945	0.620235	0	0	0	0	1.98283	1.54391	0.864798
ENSG00000186871	ERCC6L	54821	2.52896	7.97e-09	1.06e-07	22.324	12.8058	10.9301	9.88117	11.8193	13.4724	39.2756	86.1109	3.4368	22.0668	11.7189	33.6986	42.4866	20.5201	30.026	47.7187	10.8157	12.1386	3.13838	10.7018	1.77015	0	0	2.04718	3.63509	7.80128	4.16128	1.59237	3.66418	1.62377	5.26385	2.53845	2.7799	6.50004	3.01149	4.11779	6.20235	9.71457	13.9634	5.85317	4.93408	3.96566	3.85977	6.91839
ENSG00000101057	MYBL2	4605	6.20661	1.76e-06	1.37e-05	116.271	228.244	152.293	213.269	226.931	67.3619	448.76	2392.08	109.978	391.907	52.735	730.94	834.783	272.917	525.455	575.938	7.21045	14.5663	2.35379	6.01975	0	0	0	8.18872	23.6281	23.4038	4.16128	7.96186	3.66418	12.9902	3.50923	7.61536	2.7799	2.88891	1.00383	13.3828	3.10118	1.61909	18.6178	2.92658	1.97363	0	6.94758	5.18879
ENSG00000158987	RAPGEF6	51735	0.939966	8.29e-12	2.12e-10	149.757	161.202	114.402	125.161	141.832	126.304	158.557	250.322	106.541	222.434	128.908	149.237	216.367	134.065	125.108	190.212	75.7097	62.3114	79.2442	68.8927	51.3343	78.7914	76.831	106.453	83.6071	98.2961	86.4622	88.3767	71.4515	165.625	87.7308	76.1536	75.7524	55.6114	72.2757	105.004	57.6819	107.67	78.3501	78.2861	75.9848	70.3904	69.4758	67.4543
ENSG00000109689	STIM2	57620	0.673863	3.55e-11	8.03e-10	453.922	394.72	375.996	365.603	316.757	293.024	482.944	724.933	271.508	519.012	297.158	440.489	459.484	452.81	437.522	589.856	245.876	288.898	303.639	262.862	277.913	282.336	234.537	302.983	245.369	276.165	255.225	296.181	335.272	267.923	250.91	256.384	316.214	242.668	308.176	298.54	276.625	352.963	366.927	271.441	261.506	258.759	255.517	305.274
ENSG00000187808	SOWAHD	347454	3.13869	4e-15	2.47e-13	15.8129	9.03938	5.10073	14.8218	14.1832	11.7883	17.4558	24.0309	7.56097	46.7817	13.393	20.0587	24.3904	17.7841	22.877	17.8945	2.88418	0	1.56919	2.00658	3.54029	4.3773	0	4.09436	3.63509	4.68077	2.31182	1.59237	0	0	1.75462	5.07691	0	0.722226	0	2.05889	2.48094	1.61909	6.98169	1.46329	2.96045	1.98283	3.08782	0.864798
ENSG00000214402	LCNL1	401562	3.17116	3.18e-12	9.1e-11	14.8827	15.8189	17.4882	19.7623	16.547	6.73619	23.2744	44.0567	3.4368	30.8936	9.2077	16.047	42.4866	31.4641	12.8683	59.6484	2.16313	3.23696	0.784596	5.35089	8.85074	2.18865	2.02187	0	0	0	2.77419	1.59237	1.83209	3.24755	1.75462	2.53845	2.08493	5.05558	7.0268	0	0.620235	4.04774	3.87872	4.38988	3.94726	0	3.85977	3.45919
ENSG00000117650	NEK2	4751	3.83168	1.26e-07	1.28e-06	21.3939	15.8189	13.8448	23.0561	9.45544	6.73619	45.0942	152.196	9.62305	37.0723	6.69651	45.7339	64.5167	23.2561	40.7496	53.6835	3.60522	26.7049	1.56919	2.00658	0	0	4.04374	2.04718	3.63509	3.12051	0.462365	2.38856	0	1.62377	0	0	2.7799	4.33336	1.00383	6.17668	0.620235	1.61909	10.8604	1.46329	1.97363	0.991414	1.54391	0
ENSG00000164440	TXLNB	167838	2.40868	1.29e-12	4.02e-11	52.0894	31.6378	50.2786	31.2904	16.547	11.7883	46.5488	52.067	24.745	103.273	14.2301	47.3386	38.5526	30.0961	22.1621	58.9856	9.37358	8.09239	11.7689	10.7018	1.77015	2.18865	4.04374	14.3303	0	10.9218	9.2473	10.3504	12.8246	1.62377	8.77308	15.2307	4.86483	10.8334	3.01149	6.17668	10.544	12.1432	4.65446	7.31646	4.93408	6.9399	12.3513	4.32399
ENSG00000140750	ARHGAP17	55114	0.658582	9.45e-11	1.95e-09	563.682	537.843	531.933	660.391	579.146	520.371	710.597	1050.35	504.523	651.413	423.554	685.206	803.311	642.963	752.795	855.623	455.7	485.543	463.696	500.977	477.94	369.882	430.658	399.2	361.691	363.54	416.128	457.011	443.365	381.587	342.15	461.998	350.963	416.725	405.547	394.278	486.264	353.772	551.553	416.307	427.291	413.42	456.225	455.749
ENSG00000159110	IFNAR2	3455	1.26608	2.3e-11	5.37e-10	40.9274	24.105	20.4029	37.0544	16.547	21.8926	26.1837	44.0567	18.5587	35.3069	13.393	19.2564	30.6848	28.7281	20.7323	42.4166	10.8157	8.09239	7.06136	14.7149	12.391	10.9433	14.1531	16.3774	7.27018	12.482	12.4839	11.1466	16.4888	21.1091	5.26385	5.07691	11.1196	14.4445	15.0574	6.17668	10.544	7.28593	20.9451	12.438	10.855	7.93131	12.3513	10.3776
ENSG00000089012	SIRPG	55423	4.4157	9.89e-14	4.06e-12	102.319	64.7822	77.2396	88.9305	75.6435	77.4662	82.9151	222.286	48.8026	353.069	49.3867	103.503	162.078	122.436	84.3588	171.655	1.44209	1.61848	4.70758	5.35089	7.08059	4.3773	4.04374	12.2831	0	29.6449	3.23655	2.38856	7.32836	4.87132	8.77308	7.61536	2.08493	0.722226	1.00383	2.05889	1.86071	0.809547	11.6361	2.92658	0.986816	0.991414	8.49149	6.91839
ENSG00000102096	PIM2	11040	2.95425	4.4e-18	9.07e-16	1062.25	497.166	532.662	733.677	425.495	331.757	563.677	1115.44	520.332	1209.26	392.583	474.188	1045.64	385.778	336.005	996.128	60.5678	48.5543	53.3525	59.5287	72.576	63.4709	107.159	137.161	72.7018	140.423	46.2365	66.0835	113.59	76.3174	82.467	162.461	54.9031	69.3337	59.2259	140.005	88.6937	57.4779	88.4347	51.9469	48.354	66.4248	102.67	67.4543
ENSG00000262246	CORO7	79585	1.03574	5.68e-11	1.22e-09	98.5979	100.94	89.6271	102.105	78.0074	65.6778	87.2791	156.201	87.2948	172.121	95.4252	90.6654	138.475	88.2363	70.7756	119.297	31.726	47.7451	46.2912	62.873	47.794	76.6028	52.5686	32.7549	58.1614	32.7654	48.5483	43.7903	60.4589	47.0895	42.1108	43.1537	43.7835	54.167	48.1838	36.0306	46.5176	46.9538	59.7322	48.2886	59.209	33.7081	47.8611	55.3471
ENSG00000270977	NA	NA	4.71326	1.33e-11	3.25e-10	8.37152	0.753282	2.18603	3.29372	2.36386	0	3.63663	6.00774	1.37472	5.29604	0.837063	4.81409	12.5886	6.15602	6.43415	8.61587	0	0	0.784596	0	0	0	0	0	1.81754	0	0	0	0	0	0	0	0	0	0	0	1.24047	0	0	0	0.986816	0	0	0
ENSG00000131351	HAUS8	93323	1.0698	1.5e-07	1.5e-06	44.6481	66.2888	63.3948	67.5213	70.9158	43.7852	85.0971	221.285	50.1774	56.4911	45.2014	109.922	110.15	68.4003	87.9334	125.924	50.4731	31.5603	44.722	37.4562	35.4029	54.7163	32.3499	32.7549	27.2632	29.6449	36.0645	35.8284	47.6343	45.4657	52.6385	43.1537	41.0036	50.5558	34.1302	33.9717	35.3534	28.3342	57.405	40.2405	25.6572	38.6652	40.1416	46.6991
ENSG00000115165	CYTIP	9595	3.75179	2.92e-19	1.24e-16	541.358	577.767	494.771	372.191	262.389	306.497	369.481	721.93	219.268	1063.62	134.767	597.75	738.794	440.498	391.768	512.313	26.6787	13.7571	21.9687	44.1448	31.8626	6.56595	22.2405	59.3682	7.27018	45.2474	21.7312	28.6627	51.2985	37.3468	33.3377	50.7691	23.6292	23.8335	12.046	57.649	37.8344	21.8578	38.0114	21.9494	29.6045	21.8111	44.7733	29.4031
ENSG00000184261	KCNK12	56660	1.93161	1.99e-09	3.07e-08	18.6034	28.6247	29.8757	19.7623	23.6386	8.42024	53.0948	87.1122	6.87361	22.0668	7.53357	46.5362	33.8319	29.4121	39.3198	32.4752	13.6998	8.09239	10.1997	12.7084	14.1612	2.18865	12.1312	6.14154	10.9053	4.68077	6.47311	12.739	12.8246	9.74264	5.26385	12.6923	9.72967	11.5556	16.0613	7.20613	21.7082	14.5719	10.8604	15.3646	7.89453	9.91414	11.5793	5.18879
ENSG00000286156	NA	NA	-0.777058	6.46e-09	8.83e-08	34.4162	45.9502	19.6742	34.5841	9.45544	37.049	36.3663	24.0309	32.9933	24.7148	38.5049	47.3386	24.3904	36.2521	32.8856	25.8476	56.2415	64.7391	43.9374	43.476	47.794	65.6595	32.3499	51.1795	72.7018	40.5667	57.3332	46.1788	38.4739	47.0895	54.3931	63.4613	50.7333	53.4447	56.2144	48.384	57.6819	53.4301	47.3203	46.8253	57.2353	37.6737	57.1246	51.0231
ENSG00000211746	NA	NA	3.74035	4.3e-12	1.19e-10	30.6956	12.8058	18.2169	18.1155	11.8193	28.6288	16.0012	68.0877	6.87361	69.7312	13.393	28.8845	38.5526	18.4681	16.4428	44.4049	0.721045	0	1.56919	0	0	2.18865	0	2.04718	0	6.24102	0	3.98093	0	9.74264	0	10.1538	0.694976	0.722226	1.00383	3.08834	1.86071	0.809547	1.55149	0	1.97363	0	0.771954	0.864798
ENSG00000101336	HCK	3055	2.61041	8.05e-17	8.61e-15	315.327	146.89	168.324	288.201	113.465	94.3066	162.921	237.306	134.723	283.338	121.374	146.83	409.917	190.153	140.836	326.078	29.5628	5.66467	19.6149	74.2436	28.3224	17.5092	12.1312	49.1323	14.5404	74.8923	18.957	16.7199	31.1455	37.3468	14.0369	40.6152	19.4593	20.9446	28.1072	25.7362	35.3534	24.2864	69.0411	28.5342	18.7495	24.7854	65.6161	26.8087
ENSG00000150281	CTF1	1489	-0.898202	1.23e-08	1.57e-07	58.6006	79.0946	75.7822	67.5213	82.7351	94.3066	52.3674	40.0516	105.166	46.7817	86.2175	68.1996	56.6488	68.4003	92.9377	37.7773	124.741	98.7272	144.366	136.448	84.9671	157.583	133.443	171.963	179.937	205.954	114.204	89.1729	135.575	151.011	75.4485	88.8458	113.976	143.723	100.383	123.534	117.845	121.432	114.81	115.6	146.049	113.021	87.2308	126.261
ENSG00000002549	LAP3	51056	1.22638	2.96e-09	4.37e-08	2674.23	651.589	666.738	1476.41	593.329	537.211	677.14	1237.59	767.095	941.812	729.082	832.838	1727	787.971	601.95	1214.84	398.017	501.728	390.729	361.185	377.041	280.147	345.739	571.163	301.712	518.005	365.268	408.444	373.746	384.834	414.089	545.767	428.8	329.335	392.497	476.634	398.811	391.821	371.581	374.603	453.935	391.609	526.472	437.588
ENSG00000010292	NCAPD2	9918	0.786131	5.79e-09	8e-08	580.425	597.353	583.669	602.751	546.052	542.263	834.97	1583.04	516.208	892.382	433.599	858.513	944.933	749.667	966.552	930.514	465.074	509.821	513.91	426.734	492.101	321.732	446.833	468.804	447.116	541.409	439.709	628.191	406.724	402.696	433.39	421.383	437.14	494.003	443.693	403.543	487.505	423.393	486.391	487.276	508.21	496.699	439.242	466.991
ENSG00000140678	ITGAX	3687	3.17237	1.72e-17	2.55e-15	1108.76	595.846	510.073	1208.8	442.042	197.034	715.688	944.216	681.862	1006.25	464.57	482.211	1511.42	818.751	440.382	1318.89	181.703	36.4158	29.0301	93.6406	97.3581	21.8865	34.3718	98.2647	21.8105	76.4525	35.1397	26.2742	130.078	170.496	78.9577	83.7689	32.6639	41.8891	44.1685	74.1202	91.7948	52.6206	158.252	99.5039	68.0903	32.7167	137.408	82.1558
ENSG00000160999	SH2B2	10603	1.09739	1.44e-08	1.81e-07	118.131	126.551	124.603	134.219	151.287	116.199	197.105	419.54	116.851	218.02	143.138	195.773	265.935	166.897	198.029	326.078	59.1257	127.051	72.9674	58.8598	93.8178	129.13	97.0497	65.5098	94.5123	70.2115	116.978	65.2873	78.7798	86.06	52.6385	78.692	70.8876	106.889	87.3331	90.5913	112.883	55.8588	68.2654	76.0912	114.471	84.2702	79.5112	83.0206
ENSG00000214711	CAPN14	440854	3.33109	6.3e-10	1.09e-08	2.79051	4.51969	11.6588	9.05774	11.8193	1.68405	15.2738	37.0477	2.74944	13.2401	0.837063	15.2446	13.3754	4.10402	13.5832	17.8945	0	3.23696	3.13838	2.00658	0	0	0	2.04718	0	1.56026	1.38709	0.796186	1.83209	0	1.75462	5.07691	0	0	1.00383	2.05889	1.86071	0	0.775743	0	1.97363	0.991414	0.771954	1.7296
ENSG00000198046	ZNF667	63934	-0.725323	4.67e-09	6.59e-08	86.5057	138.604	113.673	128.455	139.468	161.669	132.373	94.1212	164.967	88.2673	140.627	144.423	83.3996	115.596	203.033	83.5077	245.876	163.466	181.242	187.281	192.946	210.11	248.69	178.105	181.754	191.911	182.634	209.397	183.209	170.496	247.401	233.538	307.179	198.612	209.8	204.86	240.651	250.96	205.572	193.886	255.585	218.111	196.076	179.013
ENSG00000110777	POU2AF1	5450	5.42092	3.25e-15	2.07e-13	1013.88	833.13	974.968	844.84	702.067	511.95	1241.54	3464.46	503.148	2140.48	375.004	1518.85	1788.37	932.296	1336.87	1999.55	15.863	12.9478	12.5535	15.3838	14.1612	24.0752	20.2187	26.6133	1.81754	85.8141	18.4946	7.96186	80.6119	16.2377	26.3192	65.9998	9.03469	15.889	15.0574	40.1484	16.1261	16.1909	17.0663	21.9494	14.8022	5.94849	92.6345	21.62
ENSG00000155903	RASA2	5922	1.04382	2.55e-14	1.22e-12	398.112	335.964	380.369	336.783	375.854	335.125	423.303	616.794	226.829	594.922	222.659	384.325	372.151	389.882	415.36	607.751	230.013	173.986	220.471	232.095	123.91	221.054	240.602	167.869	154.491	140.423	255.688	183.123	194.201	160.754	261.438	205.615	272.431	166.834	188.72	250.156	206.538	228.292	324.261	218.762	147.036	223.068	179.865	189.391
ENSG00000230006	ANKRD36BP2	645784	4.41329	1.16e-12	3.66e-11	630.654	128.811	164.681	195.153	231.658	43.7852	196.378	617.795	85.9201	466.934	133.093	207.808	281.67	149.797	147.985	444.712	10.0946	11.3293	2.35379	13.3772	1.77015	6.56595	6.0656	6.14154	3.63509	6.24102	10.172	14.3314	73.2836	3.24755	21.0554	10.1538	2.7799	8.66672	6.02298	14.4123	12.4047	12.1432	10.8604	5.12152	3.94726	6.9399	54.0368	14.7016
ENSG00000101017	CD40	958	1.28001	2.72e-12	7.85e-11	777.621	327.678	375.268	618.396	378.218	296.392	489.49	917.181	371.175	489.001	359.937	521.527	696.308	373.465	397.487	728.373	87.2464	101.964	199.287	204.672	111.519	260.449	214.318	217.001	267.179	252.761	197.892	119.428	219.851	295.527	243.892	322.383	173.744	109.778	214.819	250.156	258.018	227.483	227.293	160.962	191.442	177.463	138.952	139.233
ENSG00000123453	SARDH	1757	1.19412	2.96e-11	6.77e-10	187.894	108.473	92.5418	95.518	80.3713	89.2545	106.917	161.208	56.3636	154.468	52.735	112.329	103.856	103.284	92.9377	143.819	32.447	15.3755	50.9987	58.8598	44.2537	19.6979	38.4155	24.5662	27.2632	39.0064	40.6881	58.1216	38.4739	87.6838	70.1846	38.0768	43.0885	57.0559	73.2795	32.9423	53.3402	40.4774	49.6476	66.5798	62.1694	58.4934	41.6855	46.6991
ENSG00000010610	CD4	920	2.50411	1.58e-16	1.55e-14	1059.46	537.843	500.6	999.645	375.854	493.426	649.502	1150.48	400.731	1368.14	541.58	697.241	1575.15	842.691	516.877	1223.45	121.857	106.01	113.766	199.99	143.382	91.9233	62.6779	290.7	90.8772	344.817	79.5268	117.039	142.903	186.734	126.332	185.307	73.6675	95.3339	189.724	83.3852	115.364	123.051	262.977	116.332	83.8794	109.056	162.882	121.072
ENSG00000030110	BAK1	578	0.864796	7.92e-12	2.04e-10	146.036	116.759	101.286	150.688	56.7327	94.3066	136.737	181.233	122.35	166.825	110.492	129.178	193.55	104.652	80.0694	165.027	59.1257	75.2592	52.5679	84.2765	88.5074	63.4709	58.6342	85.9816	63.6141	84.2538	73.516	66.0835	54.9627	68.1985	57.9023	68.5382	60.4629	73.6671	58.2221	91.6208	58.9224	68.002	60.508	55.6051	84.8662	65.4333	80.2832	66.5895
ENSG00000137135	ARHGEF39	84904	1.34881	8.07e-09	1.07e-07	31.6257	21.0919	30.6044	37.0544	9.45544	10.1043	50.1855	92.1186	20.6208	33.5416	29.2972	47.3386	62.1563	35.5681	57.1924	56.9973	11.5367	29.9418	18.0457	16.7215	24.7821	10.9433	18.1968	6.14154	19.993	7.80128	14.3333	15.9237	21.9851	14.614	14.0369	10.1538	15.2895	9.38894	15.0574	18.53	13.6452	15.3814	22.4966	8.04811	18.7495	11.897	19.2988	22.4848
ENSG00000258732	NA	NA	3.78257	3.32e-11	7.52e-10	3.72067	6.77954	2.18603	8.23431	0	1.68405	1.45465	17.0219	3.4368	8.82673	5.02238	6.41879	8.65467	6.84003	3.57453	8.61587	0.721045	0	0.784596	0.668861	0	0	0	0	0	1.56026	0.462365	0.796186	0	0	0	0	0	0	0	0	0.620235	0.809547	0.775743	0	3.94726	0.991414	0.771954	0
ENSG00000179088	C12orf42	374470	4.26893	6.4e-19	2.33e-16	3.72067	11.2992	5.10073	8.23431	4.72772	11.7883	13.8192	16.0206	6.18625	21.1842	5.02238	12.0352	17.3093	10.26	8.57886	14.5807	0	0	0	0.668861	0	0	0	0	0	1.56026	0.462365	0	1.83209	0	0	0	0	0.722226	2.00766	0	1.86071	0	0.775743	0	0	0	1.54391	0.864798
ENSG00000179840	PIK3CD-AS1	644997	4.78675	2.97e-09	4.39e-08	8.37152	0.753282	5.10073	5.76402	4.72772	8.42024	10.1826	32.0413	0	15.0054	3.34825	5.61644	8.65467	4.78802	5.00434	15.9062	0	0.809239	0	0	0	0	0	0	0	0	0.462365	0	1.83209	0	0	0	0	0	0	0	0	0	0.775743	0	0	0	0	0
ENSG00000224478	NA	NA	4.23249	9.56e-12	2.42e-10	0	3.01313	1.45735	4.11715	0	1.68405	5.8186	8.01031	2.06208	6.17871	0.837063	5.61644	6.29431	4.10402	2.14472	6.6276	0	0	0	0	0	0	0	0	0	0	0	0	0	1.62377	0	2.53845	0	0	0	1.02945	0	0.809547	0.775743	0.731646	0	0	0	0.864798
ENSG00000110446	SLC15A3	51296	1.69096	4.35e-14	1.98e-12	438.109	158.189	176.339	427.361	177.29	203.77	218.925	350.451	177.339	434.275	252.793	202.994	459.484	267.445	186.59	310.171	93.7358	70.4038	61.9831	87.6208	70.8059	52.5276	62.6779	131.02	47.2562	117.019	70.2795	90.7653	102.597	112.04	56.1477	109.153	50.7333	57.7781	70.268	67.9435	100.478	63.9543	88.4347	86.3342	80.9189	48.5793	98.0381	75.2375
ENSG00000054967	RELT	84957	2.67763	1.24e-14	6.52e-13	108.83	112.992	112.945	109.516	78.0074	52.2055	197.105	278.358	62.5499	175.652	45.2014	97.0842	161.292	103.968	106.521	212.746	7.93149	17.8033	22.7533	30.7676	14.1612	8.7546	10.1093	10.2359	12.7228	14.0423	13.8709	6.36949	14.6567	30.8517	3.50923	17.7692	9.03469	17.3334	9.03446	62.7962	19.2273	16.1909	52.7505	8.77975	9.86816	9.91414	19.2988	11.2424
ENSG00000265415	NA	NA	2.43655	4.48e-08	5.01e-07	9.30169	8.2861	2.18603	6.58745	2.36386	5.05214	13.8192	39.0503	2.74944	10.5921	3.34825	12.8376	18.0961	8.89204	12.8683	19.22	2.88418	5.66467	0	2.67545	1.77015	0	0	2.04718	1.81754	3.12051	0.92473	3.18475	3.66418	1.62377	3.50923	0	2.08493	3.61113	0	2.05889	1.86071	0	3.87872	2.19494	1.97363	0.991414	4.63172	4.32399
ENSG00000162063	CCNF	899	1.34573	3.42e-07	3.16e-06	66.9721	45.1969	59.0227	75.7556	75.6435	47.1533	101.826	280.361	39.1796	90.9153	42.6902	101.898	186.469	82.7643	108.666	121.948	30.2839	33.988	27.4609	53.5089	31.8626	24.0752	54.5904	12.2831	39.986	42.1269	48.5483	52.5483	31.1455	40.5944	33.3377	5.07691	33.3589	48.3892	38.1455	45.2957	60.1628	42.906	48.8718	43.8988	39.4726	55.5192	38.5977	41.5103
ENSG00000275418	NA	NA	5.41489	7.97e-09	1.06e-07	2.79051	4.51969	5.10073	4.94058	0	3.36809	15.2738	38.049	2.06208	16.7708	1.67413	12.0352	11.015	6.15602	19.3024	15.2435	0	0	0	0	0	0	0	4.09436	0	0	0	0	1.83209	0	0	0	0	0	0	0	0	0	0	0	0.986816	0	0	0
ENSG00000185565	LSAMP	4045	1.96346	2.11e-13	7.91e-12	39.0671	84.3676	65.5808	75.7556	75.6435	85.8864	72.0052	186.24	25.4324	93.5633	57.7574	101.096	99.9221	90.2884	107.236	161.051	12.9788	13.7571	12.5535	27.4233	35.4029	41.5844	24.2624	40.9436	7.27018	26.5244	19.8817	11.9428	32.9776	35.723	12.2823	60.9229	19.4593	18.0557	39.1493	17.5006	12.4047	31.5724	20.9451	16.0962	5.9209	18.8369	39.3696	5.18879
ENSG00000112984	KIF20A	10112	2.90541	2.78e-07	2.62e-06	59.5308	29.378	32.0617	41.995	18.9109	15.1564	86.5517	275.355	12.3725	42.3683	14.2301	97.0842	133.754	69.7683	90.793	119.959	3.60522	91.444	7.06136	11.3706	3.54029	6.56595	12.1312	8.18872	14.5404	9.36154	5.08601	7.96186	3.66418	16.2377	7.01846	5.07691	8.33971	5.77781	3.01149	19.5595	8.68329	4.85728	34.1327	9.5114	9.86816	4.95707	3.85977	6.91839
ENSG00000283787	NA	NA	2.37184	5.7e-15	3.33e-13	102.319	44.4436	92.5418	130.102	94.5544	72.414	125.1	210.271	32.306	206.546	92.077	93.8748	154.997	92.3404	79.3545	178.282	11.5367	4.04619	4.70758	46.8203	53.1044	28.4525	24.2624	10.2359	34.5334	9.36154	22.6559	31.8475	58.6268	40.5944	19.3008	17.7692	12.5096	17.3334	36.1379	10.2945	23.5689	20.2387	20.9451	22.681	13.8154	11.897	53.2648	29.4031
ENSG00000173208	ABCD2	225	2.90301	1.91e-14	9.46e-13	85.5755	20.3386	31.333	38.7012	11.8193	52.2055	47.2762	71.0915	15.1219	75.0272	20.0895	35.3033	56.6488	38.9882	17.1577	61.6366	1.44209	1.61848	3.13838	5.35089	3.54029	6.56595	2.02187	10.2359	5.45263	10.9218	7.39784	6.36949	0	3.24755	3.50923	25.3845	3.47488	1.44445	6.02298	2.05889	5.58212	2.42864	5.4302	4.38988	2.96045	7.93131	5.40368	4.32399
ENSG00000163508	EOMES	8320	3.83008	2.46e-15	1.6e-13	232.542	49.7166	72.8675	184.448	56.7327	133.04	109.099	276.356	70.7982	349.539	122.211	180.528	182.535	123.12	57.1924	245.884	8.65254	2.42772	0.784596	17.3904	14.1612	4.3773	22.2405	42.9908	0	28.0846	6.93547	8.75805	14.6567	17.8615	5.26385	30.4614	5.55981	0	4.01532	10.2945	4.96188	13.7623	9.30892	3.65823	3.94726	2.97424	18.5269	14.7016
ENSG00000123728	RAP2C	57826	0.888566	7.09e-13	2.38e-11	360.905	253.856	218.603	329.372	304.938	232.398	328.751	472.609	197.96	327.472	200.895	296.869	347.761	215.461	311.699	402.295	147.093	170.749	138.873	172.566	155.773	199.167	163.771	206.765	216.288	82.6936	179.398	165.607	157.56	164.001	208.799	190.384	154.98	114.112	168.643	223.39	157.54	162.719	227.293	152.914	161.838	178.455	196.076	171.23
ENSG00000072694	FCGR2B	2213	2.74852	4.73e-17	5.55e-15	308.816	168.735	254.308	256.91	111.101	114.515	216.743	376.485	143.658	505.772	154.02	193.366	297.406	204.517	154.42	312.16	31.726	17.8033	25.1071	88.2897	46.0238	41.5844	16.1749	38.8964	21.8105	42.1269	18.4946	45.3826	40.306	64.951	28.0739	43.1537	18.0694	25.2779	20.0766	22.6478	17.3666	27.5246	67.4897	23.4127	9.86816	23.7939	86.4588	46.6991
ENSG00000281958	NA	NA	4.65172	1.01e-14	5.49e-13	19.5335	10.5459	5.8294	12.3515	11.8193	13.4724	9.45523	34.0438	5.49889	35.3069	5.02238	15.2446	14.949	12.312	7.86396	22.5338	2.16313	0	0.784596	0	0	0	0	2.04718	0	0	0.462365	1.59237	0	0	0	2.53845	0.694976	0.722226	0	1.02945	0	0	0.775743	1.46329	0	0.991414	0.771954	0
ENSG00000028137	TNFRSF1B	7133	1.97465	1.8e-16	1.69e-14	709.719	437.657	457.608	760.85	387.673	454.693	498.218	844.087	386.297	1036.26	410.161	491.037	1022.83	562.934	384.619	832.426	124.741	81.7331	129.458	161.864	148.692	137.885	113.225	237.473	56.3439	251.201	149.806	128.982	185.041	139.645	112.295	208.153	89.6519	83.056	101.387	119.416	128.389	146.528	386.32	128.038	120.392	81.296	147.443	148.745
ENSG00000100077	GRK3	157	0.889902	2.02e-11	4.76e-10	429.738	462.515	355.594	481.707	293.119	439.536	470.58	641.826	257.073	578.151	222.659	512.701	495.677	460.334	436.092	668.724	283.371	264.621	251.855	224.737	219.498	227.62	370.002	266.133	210.835	235.599	254.301	277.869	208.858	248.437	308.812	210.692	308.569	184.89	397.516	348.982	347.332	213.721	255.219	351.19	235.849	228.025	209.971	219.659
ENSG00000274134	MIR6774	102466732	5.76935	5.7e-16	4.54e-14	1.86034	2.25985	4.37205	3.29372	4.72772	3.36809	5.8186	12.0155	0.687361	8.82673	2.51119	7.22114	3.93394	4.10402	7.86396	8.61587	0	0	0	0	0	0	0	0	0	0	0.462365	0	0	0	0	0	0	0	1.00383	1.02945	0	0	0.775743	0	0	0	0	0
ENSG00000229153	EPHA1-AS1	285965	2.47883	4.78e-14	2.13e-12	14.8827	8.2861	13.1162	6.58745	9.45544	6.73619	3.63663	13.0168	4.12417	21.1842	5.85944	8.82583	14.1622	8.20803	3.57453	7.29036	3.60522	0.809239	1.56919	0.668861	1.77015	2.18865	4.04374	2.04718	1.81754	3.12051	1.84946	0.796186	1.83209	1.62377	1.75462	5.07691	0	0	0	1.02945	0.620235	3.23819	2.32723	0	1.97363	1.98283	1.54391	1.7296
ENSG00000112679	DUSP22	56940	0.578721	1.03e-14	5.56e-13	452.062	378.148	421.903	466.062	543.688	415.96	426.94	524.676	393.858	632.877	374.167	430.059	475.22	443.918	421.794	497.732	323.028	292.944	316.192	315.034	329.247	284.525	226.449	302.983	334.428	318.292	348.161	297.774	333.44	293.903	333.377	362.999	277.99	285.279	270.03	238.832	320.662	301.961	309.522	280.22	292.098	262.725	302.606	362.35
ENSG00000171310	CHST11	50515	2.00957	8.71e-16	6.42e-14	421.366	234.271	222.246	283.26	189.109	165.037	218.925	313.404	197.96	538.431	154.02	231.076	457.124	266.077	213.757	364.518	53.3573	64.7391	56.4909	94.3094	42.4835	26.2638	40.4374	116.689	61.7965	93.6154	59.1827	46.1788	65.9552	108.793	66.6754	73.6151	41.0036	53.4447	71.2719	66.914	72.5675	55.0492	126.446	50.4836	55.2617	53.5364	82.5991	46.6991
ENSG00000243544	NA	NA	2.38879	1.37e-11	3.36e-10	6.51118	5.27297	9.47278	10.7046	9.45544	1.68405	6.54593	11.0142	4.81153	17.6535	5.02238	7.22114	11.8018	3.42001	5.00434	12.5924	2.16313	2.42772	3.92298	4.01317	8.85074	0	0	0	0	0	0	0	1.83209	0	0	2.53845	0.694976	0	0	2.05889	0.620235	0.809547	1.55149	0.731646	3.94726	0	4.63172	0.864798
ENSG00000157483	MYO1E	4643	1.11517	1.03e-08	1.33e-07	529.266	369.108	400.771	485.001	302.574	321.653	508.4	1174.51	443.348	448.398	251.956	618.611	613.695	380.99	539.754	877.494	223.524	225.778	222.825	203.334	277.913	146.64	212.296	217.001	170.849	227.797	226.559	263.538	265.653	186.734	228.1	246.23	186.949	201.501	213.816	227.508	246.854	246.102	333.57	205.593	273.348	230.008	221.551	212.74
ENSG00000132718	SYT11	23208	1.3456	4.11e-12	1.14e-10	199.986	151.41	136.991	194.33	151.287	121.251	160.012	353.455	110.665	213.607	107.981	165.284	248.625	179.209	132.972	257.813	62.7309	67.9761	68.2599	92.3029	92.0477	72.2255	48.5248	126.925	43.6211	109.218	85.0751	66.0835	80.6119	55.2083	57.9023	126.923	56.988	53.4447	83.3178	38.0895	61.4033	61.5256	101.622	46.0937	66.1167	44.6136	112.705	77.8318
ENSG00000240535	NA	NA	5.24159	2.16e-12	6.37e-11	15.8129	8.2861	5.10073	12.3515	0	6.73619	12.3645	18.0232	5.49889	33.5416	2.51119	8.02349	11.8018	16.4161	3.57453	19.22	0	0	0	0	0	0	0	0	0	0	0.462365	0	1.83209	0	0	0	0	0	0	0	0.620235	0.809547	0.775743	0	0.986816	0	0	0.864798
ENSG00000143643	TTC13	79573	1.058	5.92e-13	2.02e-11	245.564	155.929	162.495	233.031	177.29	151.564	183.286	420.541	145.033	275.394	180.806	227.867	297.406	183.313	190.88	311.497	116.088	78.4962	70.6136	123.07	130.991	129.13	99.0715	104.406	139.951	87.3743	98.0214	92.3576	133.742	129.902	124.578	109.153	108.416	78.0004	119.456	85.4441	100.478	118.194	181.524	98.7722	114.471	125.91	128.144	120.207
ENSG00000246334	NA	NA	1.77137	6.17e-10	1.07e-08	9.30169	17.3255	18.9456	11.528	11.8193	1.68405	29.093	30.0387	7.56097	31.7762	5.85944	15.2446	17.3093	23.9401	7.86396	24.5221	3.60522	5.66467	6.27677	4.01317	5.31044	2.18865	8.08747	0	1.81754	3.12051	7.8602	4.77712	9.16044	4.87132	3.50923	0	8.33971	4.33336	10.0383	7.20613	11.7845	4.85728	4.65446	2.19494	4.93408	3.96566	3.85977	0.864798
ENSG00000250850	NA	NA	6.0945	2.57e-11	5.96e-10	1.86034	2.25985	3.64338	3.29372	2.36386	3.36809	9.45523	9.0116	0.687361	15.8881	0.837063	4.81409	3.14715	10.944	5.71924	11.2669	0	0	0	0	0	0	0	0	0	0	0	0	0	0	0	0	0	0	0	0	0	0	0	0	0	0	0.771954	0
ENSG00000119771	KLHL29	114818	1.30183	1.04e-08	1.34e-07	79.0643	81.3544	79.4256	75.7556	70.9158	40.4171	120.736	229.295	59.8004	113.865	47.7126	77.8278	160.505	108.072	91.5079	98.7512	19.4682	38.0342	60.4139	72.9059	54.8746	24.0752	40.4374	49.1323	38.1684	20.2833	36.9892	33.4398	60.4589	40.5944	28.0739	32.9999	23.6292	38.278	45.1723	27.7951	46.5176	29.9533	41.1144	32.9241	44.4067	35.6909	41.6855	46.6991
ENSG00000166736	HTR3A	3359	6.93509	6.69e-05	0.000364398	11.162	10.5459	32.7904	18.9389	11.8193	5.05214	60.368	270.348	8.24833	26.4802	0	56.9667	35.4055	26.6761	40.0347	251.849	0	0.809239	0	0	0	0	2.02187	0	0	0	0.462365	0.796186	0	1.62377	0	0	0	0.722226	0	1.02945	0	0	0	0	0	0.991414	1.54391	0
ENSG00000149554	CHEK1	1111	1.15105	6.17e-07	5.37e-06	59.5308	64.029	54.6507	70.815	52.0049	40.4171	73.4599	215.277	30.9312	67.9658	34.3196	89.863	116.445	62.9282	92.2228	118.634	31.726	31.5603	37.6606	34.1119	30.0925	28.4525	32.3499	16.3774	38.1684	42.1269	27.7419	23.0894	20.153	25.9804	28.0739	40.6152	21.5443	39.0002	28.1072	38.0895	19.2273	28.3342	55.0778	32.9241	53.2881	37.6737	33.966	31.1327
ENSG00000101082	SLA2	84174	2.88293	5.02e-15	3e-13	111.62	56.4961	61.9374	90.5774	49.6411	48.8374	66.9139	137.177	32.9933	173.004	44.3644	73.8161	173.88	56.0882	47.8987	112.006	7.21045	2.42772	3.13838	17.3904	19.4716	2.18865	12.1312	22.519	9.08772	12.482	8.32257	8.75805	14.6567	1.62377	7.01846	27.923	5.55981	9.38894	9.03446	10.2945	9.30353	8.90502	7.75743	8.04811	7.89453	7.93131	16.211	12.1072
ENSG00000010295	IFFO1	25900	1.24225	3.4e-12	9.65e-11	423.227	241.05	210.587	336.783	212.747	161.669	301.84	414.534	164.967	430.744	198.384	225.46	388.674	311.905	218.046	328.729	99.5042	101.155	107.49	203.334	130.991	151.017	147.596	65.5098	94.5123	73.332	134.086	129.778	201.53	146.14	154.406	121.846	116.061	138.667	117.448	149.27	145.755	97.1457	148.167	93.6507	117.431	112.03	128.144	190.256
ENSG00000103740	ACSBG1	23205	1.74189	8.95e-10	1.49e-08	4.65084	6.77954	6.55808	18.1155	16.547	8.42024	13.8192	43.0554	14.4346	16.7708	14.2301	12.8376	21.2433	21.2041	19.3024	27.1731	4.32627	4.04619	5.49217	6.68861	7.08059	2.18865	10.1093	0	7.27018	1.56026	4.62365	1.59237	7.32836	6.4951	7.01846	2.53845	4.86483	6.50004	3.01149	6.17668	4.96188	4.04774	6.98169	5.12152	2.96045	3.96566	6.94758	6.05359
ENSG00000132321	IQCA1	79781	-0.680918	1.95e-10	3.71e-09	467.875	610.912	411.702	438.065	416.039	341.862	503.309	222.286	586.319	248.914	510.609	384.325	285.604	423.398	496.144	338.67	767.913	598.837	535.879	564.519	589.459	879.838	665.195	603.918	597.972	443.113	634.827	700.644	542.298	717.708	828.179	583.844	863.855	616.781	696.657	814.292	744.903	721.307	591.116	778.471	595.05	707.87	702.478	580.28
ENSG00000276953	NA	NA	3.5268	2.04e-10	3.88e-09	9.30169	4.51969	12.3875	4.11715	0	3.36809	4.36395	9.0116	2.06208	24.7148	2.51119	8.82583	7.86789	9.57604	5.71924	15.9062	1.44209	0.809239	0	0.668861	0	0	0	2.04718	1.81754	0	0.92473	0	0	0	0	5.07691	0.694976	1.44445	1.00383	1.02945	0	0.809547	0.775743	0	0	0	0.771954	1.7296
ENSG00000135898	GPR55	9290	3.19701	1.08e-11	2.71e-10	13.0224	6.77954	9.47278	9.88117	14.1832	26.9448	12.3645	50.0645	4.81153	40.603	12.556	20.8611	24.3904	15.0481	10.0087	28.4987	1.44209	0.809239	0.784596	2.00658	3.54029	0	2.02187	2.04718	0	3.12051	0.92473	1.59237	5.49627	0	1.75462	2.53845	1.38995	0	1.00383	1.02945	1.24047	1.61909	0.775743	0.731646	3.94726	1.98283	3.08782	4.32399
ENSG00000188820	CALHM6	441168	4.04699	2.83e-10	5.23e-09	130.224	19.5853	34.2477	49.4058	11.8193	15.1564	20.3651	20.0258	17.184	80.3233	28.4602	24.8728	74.7449	40.3562	10.0087	35.1263	1.44209	0.809239	0	4.01317	8.85074	2.18865	0	6.14154	0	7.80128	1.84946	1.59237	0	3.24755	1.75462	0	1.38995	2.88891	1.00383	3.08834	0.620235	0	2.32723	2.92658	1.97363	0.991414	5.40368	0.864798
ENSG00000254503	NA	NA	2.24679	5.26e-11	1.14e-09	23.2542	3.76641	9.47278	7.41088	11.8193	1.68405	10.9099	26.0335	6.87361	15.8881	10.0448	8.82583	14.949	19.8361	9.29377	21.2083	0.721045	2.42772	2.35379	0.668861	0	2.18865	2.02187	0	1.81754	1.56026	3.23655	4.77712	3.66418	0	1.75462	5.07691	1.38995	1.44445	1.00383	1.02945	3.72141	4.04774	5.4302	2.19494	2.96045	0.991414	4.63172	3.45919
ENSG00000211799	NA	NA	3.24589	1.3e-13	5.12e-12	13.9525	6.77954	5.8294	18.9389	7.09158	5.05214	13.0919	24.0309	1.37472	19.4188	11.7189	15.2446	10.2283	6.15602	4.28943	21.2083	0	0	0.784596	2.00658	0	0	0	4.09436	0	0	4.16128	0.796186	3.66418	3.24755	1.75462	2.53845	0	0.722226	0	1.02945	1.24047	0.809547	0.775743	0.731646	1.97363	0	3.08782	0.864798
ENSG00000251442	NA	NA	1.7507	4.32e-12	1.19e-10	32.5559	16.5722	22.5889	37.0544	16.547	3.36809	15.2738	19.0245	15.1219	30.0109	27.6231	15.2446	42.4866	23.2561	10.0087	29.8242	3.60522	6.47391	10.9843	4.01317	12.391	0	4.04374	12.2831	5.45263	6.24102	6.01074	3.98093	3.66418	1.62377	10.5277	10.1538	4.86483	8.66672	1.00383	9.26502	3.72141	5.66683	20.1693	4.38988	2.96045	8.92273	13.1232	4.32399
ENSG00000259444	NA	NA	5.05545	5.98e-10	1.03e-08	1.86034	2.25985	9.47278	3.29372	2.36386	1.68405	8.72791	21.0271	0.687361	7.94406	3.34825	4.01174	12.5886	6.15602	3.57453	16.569	0	0	0	0	1.77015	0	0	0	0	0	0	0	0	0	0	0	0	0.722226	0	1.02945	0.620235	0	0	0	0	0	0	0.864798
ENSG00000105352	CEACAM4	1089	2.83908	2.74e-10	5.09e-09	10.2319	13.5591	4.37205	5.76402	0	3.36809	8.00058	8.01031	4.81153	17.6535	0.837063	6.41879	18.0961	10.26	2.85962	7.95311	1.44209	2.42772	3.13838	3.34431	0	0	0	2.04718	0	0	0	0	1.83209	1.62377	0	2.53845	0	0.722226	0	2.05889	0.620235	0.809547	2.32723	0.731646	0.986816	1.98283	1.54391	0
ENSG00000166446	CDYL2	124359	1.51696	1.4e-14	7.24e-13	125.573	76.0815	72.1389	62.5807	61.4604	72.414	105.462	161.208	57.7383	123.574	43.5273	81.8396	114.871	115.596	81.4992	139.842	29.5628	40.4619	40.799	53.5089	23.0119	21.8865	22.2405	55.2739	23.6281	54.609	32.8279	25.478	34.8097	35.723	42.1108	50.7691	29.189	21.6668	26.0996	17.5006	38.4546	26.7151	53.5263	27.0709	27.6309	29.7424	24.7025	41.5103
ENSG00000167476	c("JSRP1", "LOC105372240")	c("126306", "105372240")	2.71929	5.87e-11	1.26e-09	139.525	56.4961	36.4338	56.8167	23.6386	21.8926	25.4564	79.1018	57.051	165.943	56.0833	60.9785	83.3996	44.4602	9.29377	59.6484	5.04731	8.90163	7.06136	4.68203	12.391	4.3773	6.0656	4.09436	5.45263	10.9218	6.47311	5.5733	9.16044	3.24755	5.26385	17.7692	5.55981	6.50004	7.0268	11.3239	8.68329	7.28593	8.53317	5.12152	6.90771	5.94849	20.8428	9.51278
ENSG00000160683	CXCR5	643	5.22273	7.06e-09	9.55e-08	5.58101	9.03938	10.2015	13.9983	37.8218	31.9969	45.0942	123.159	5.49889	28.2455	8.37063	29.6869	29.1112	19.8361	25.7366	58.3228	0.721045	0.809239	1.56919	0	1.77015	0	0	0	1.81754	9.36154	0	0.796186	0	0	0	0	0.694976	0	2.00766	0	0.620235	0.809547	0	0.731646	0.986816	0	1.54391	0.864798
ENSG00000253364	COPDA1	115253418	4.07995	5.68e-16	4.53e-14	16.743	18.0788	22.5889	21.4092	26.0025	26.9448	66.1866	48.0619	12.3725	60.9044	10.8818	38.5127	33.8319	31.4641	65.7713	66.276	0.721045	3.23696	0	1.33772	0	0	4.04374	0	9.08772	4.68077	0.92473	0.796186	1.83209	0	3.50923	0	6.25479	10.8334	1.00383	0	2.48094	0	0.775743	1.46329	4.93408	0	3.08782	7.78318
ENSG00000138795	LEF1	51176	2.06546	2.91e-13	1.05e-11	475.316	350.276	112.216	203.387	160.743	136.408	135.283	298.384	246.075	440.454	95.4252	173.307	233.676	257.869	140.121	330.054	28.8418	75.2592	10.9843	96.316	46.0238	56.9049	44.4811	24.5662	32.7158	90.4948	91.5482	54.9369	100.765	69.8223	114.05	35.5383	77.1424	14.4445	60.2298	30.8834	60.7831	38.8583	198.59	19.0228	32.5649	29.7424	75.6515	35.4567
ENSG00000211747	NA	NA	3.52413	7.58e-16	5.79e-14	26.9749	24.105	26.961	21.4092	7.09158	23.5767	31.275	63.0812	15.8093	77.6752	25.949	48.1409	43.2734	32.8321	20.7323	44.4049	0.721045	1.61848	0.784596	3.34431	5.31044	2.18865	4.04374	6.14154	3.63509	10.9218	0.462365	2.38856	5.49627	0	3.50923	10.1538	0.694976	1.44445	2.00766	4.11779	1.24047	4.04774	3.10297	2.19494	1.97363	0	3.08782	3.45919
ENSG00000119888	EPCAM	4072	-0.735131	1.95e-09	3e-08	1313.4	2099.4	2105.87	1809.08	3217.21	2652.37	1643.03	1351.74	2344.59	1426.4	2811.7	2399.82	1360.36	1953.51	2580.09	1550.86	3300.94	2935.92	3276.47	2783.13	3338.5	3501.84	3234.99	4200.81	3744.14	4800.91	2932.78	3044.62	3121.88	3825.61	3902.27	1649.99	3466.54	2930.07	2974.35	3905.72	3238.25	3775.73	3400.86	3099.25	3282.15	3846.69	3504.67	3387.41
ENSG00000211786	NA	NA	3.91562	5.09e-11	1.11e-09	5.58101	3.01313	5.10073	9.88117	7.09158	16.8405	13.0919	30.0387	2.06208	17.6535	3.34825	6.41879	10.2283	4.78802	5.00434	15.2435	0.721045	0.809239	0.784596	0	0	0	0	6.14154	0	1.56026	0	0	1.83209	1.62377	0	0	0	0.722226	0	0	0.620235	0	0.775743	0	0	0.991414	0	0
ENSG00000156738	MS4A1	931	6.61945	1.79e-13	6.8e-12	558.101	1239.9	1737.89	1462.41	1824.9	1562.8	3187.14	6710.64	665.365	2860.74	496.379	3793.5	3406.01	2027.38	3311.44	5688.47	3.60522	6.47391	3.13838	43.476	26.5522	6.56595	12.1312	59.3682	0	146.664	7.39784	15.9237	34.8097	8.11887	22.81	35.5383	3.47488	4.33336	4.01532	50.4429	13.6452	12.9528	19.3936	9.5114	23.6836	5.94849	81.8271	10.3776
ENSG00000266088	NA	NA	5.01665	4.53e-11	9.96e-10	39.0671	32.3911	32.7904	74.9322	33.094	26.9448	92.3703	252.325	27.4944	121.809	21.7636	65.7926	100.709	82.7643	54.3328	157.074	1.44209	0	0	0.668861	3.54029	4.3773	2.02187	0	0	3.12051	0.462365	0	0	3.24755	5.26385	0	1.38995	2.88891	0	0	2.48094	3.23819	1.55149	1.46329	1.97363	0	6.17563	3.45919
ENSG00000111581	NUP107	57122	0.577859	2.01e-10	3.82e-09	362.766	320.145	270.339	307.963	347.488	257.659	358.571	502.647	227.516	377.784	237.726	359.452	417.785	287.281	303.12	448.025	232.176	203.119	265.193	224.069	231.889	256.072	240.602	262.039	210.835	229.358	215.462	225.321	179.545	225.705	294.776	258.922	251.581	210.89	186.712	197.654	196.615	239.626	284.698	227.542	194.403	253.802	276.359	240.414
ENSG00000114978	MOB1A	55233	0.88763	3.49e-11	7.9e-10	1550.59	1230.11	1141.11	1413.01	1278.85	1365.76	1607.39	2826.64	1075.72	1436.99	879.754	1663.27	1916.62	1385.79	1547.06	2434.32	801.081	898.255	868.548	828.719	654.954	713.5	717.763	1003.12	854.246	992.323	874.794	787.428	818.944	945.037	865.026	1066.15	812.427	613.892	909.469	829.734	778.395	845.168	923.91	752.864	800.308	880.376	1005.86	829.342
ENSG00000214894	LINC00243	401247	2.94666	1.11e-09	1.82e-08	13.0224	12.0525	12.3875	9.88117	4.72772	15.1564	13.8192	23.0297	2.74944	55.6084	11.7189	9.62818	27.5376	14.3641	5.00434	23.8593	2.16313	2.42772	1.56919	4.01317	3.54029	2.18865	2.02187	0	0	0	0.92473	0.796186	0	3.24755	3.50923	5.07691	2.08493	3.61113	1.00383	3.08834	1.86071	1.61909	1.55149	1.46329	0	0.991414	1.54391	2.59439
ENSG00000231758	NA	NA	3.28092	1.01e-14	5.49e-13	1.86034	7.53282	5.10073	4.11715	2.36386	1.68405	4.36395	7.00902	0.687361	6.17871	1.67413	3.20939	6.29431	8.20803	4.28943	8.61587	0	0	0	0.668861	1.77015	0	2.02187	0	0	0	0.92473	0	1.83209	0	0	0	1.38995	0	0	1.02945	0	0	1.55149	0.731646	0	0	1.54391	0
ENSG00000106603	COA1	55744	0.589905	3.32e-10	6.03e-09	322.768	370.615	357.78	359.839	307.302	333.441	402.938	593.765	288.004	593.156	314.736	437.28	453.19	363.889	381.759	506.348	268.229	256.529	225.179	268.213	230.119	312.977	285.083	176.058	305.348	216.876	232.57	253.983	269.317	289.032	284.248	261.461	285.635	278.779	266.015	295.451	260.499	289.818	309.522	278.757	244.73	259.751	245.481	294.031
ENSG00000204110	NA	NA	3.393	2.24e-10	4.22e-09	2.79051	7.53282	6.55808	4.94058	0	5.05214	2.9093	5.00645	2.06208	16.7708	3.34825	7.22114	3.14715	4.10402	1.42981	5.30208	0	0	0	1.33772	0	0	0	2.04718	0	0	0	2.38856	0	1.62377	0	2.53845	0	0	0	1.02945	0	1.61909	0.775743	0	0	0	0	0.864798
ENSG00000229228	LINC00582	100287814	3.16258	9.33e-12	2.37e-10	10.2319	3.01313	6.55808	3.29372	4.72772	5.05214	2.18198	6.00774	4.12417	15.8881	3.34825	4.01174	7.86789	5.47202	1.42981	3.3138	1.44209	0	0	0	0	0	0	0	0	4.68077	0.462365	0	0	1.62377	1.75462	0	1.38995	0.722226	1.00383	1.02945	0.620235	0	0	0	0.986816	0	1.54391	0
ENSG00000211787	NA	NA	3.86152	4.57e-13	1.59e-11	14.8827	7.53282	7.28675	15.6452	7.09158	5.05214	10.9099	32.0413	2.74944	31.7762	10.0448	8.82583	14.1622	7.52403	10.0087	19.8828	0.721045	0	0	1.33772	1.77015	4.3773	0	2.04718	0	4.68077	0.462365	0	1.83209	0	1.75462	0	0	0.722226	1.00383	0	0.620235	0	2.32723	0	0	0.991414	0.771954	1.7296
ENSG00000160796	NBEAL2	23218	1.14124	4.82e-13	1.67e-11	1319.91	820.324	948.007	1360.31	867.537	658.462	1199.36	1540.98	549.889	1697.38	837.901	925.91	1477.59	1112.87	783.536	1469.34	606.399	691.09	430.743	531.076	771.784	827.31	562.079	235.426	443.481	291.768	546.978	682.332	630.239	454.657	401.807	522.921	475.364	581.392	705.692	481.781	561.933	569.921	777.295	493.861	451.962	393.591	499.454	521.473
ENSG00000283994	NA	NA	2.7859	3.76e-14	1.73e-12	5.58101	14.3124	9.47278	8.23431	9.45544	5.05214	8.00058	18.0232	0.687361	21.1842	5.02238	9.62818	13.3754	6.84003	10.0087	17.8945	3.60522	1.61848	0	1.33772	1.77015	2.18865	0	2.04718	0	0	2.31182	3.18475	1.83209	0	0	0	4.16986	0	2.00766	1.02945	1.24047	1.61909	0	1.46329	1.97363	0.991414	0.771954	4.32399
ENSG00000133639	BTG1	694	1.38459	6.48e-15	3.7e-13	1486.41	2215.4	2048.31	1436.89	1229.21	1849.08	1268.46	1702.19	1233.81	3245.59	982.712	2004.27	2545.26	1542.43	1577.08	1507.12	559.531	460.457	774.396	537.764	771.784	509.956	877.491	941.703	330.793	822.255	452.193	464.177	569.78	841.115	1014.17	555.921	451.735	483.892	566.16	1199.31	739.941	524.587	561.638	466.059	527.947	622.608	515.665	634.762
ENSG00000104413	ESRP1	54845	-0.54594	2.87e-10	5.31e-09	393.461	366.095	369.438	317.844	482.228	493.426	354.207	196.253	474.279	253.327	432.762	369.883	226.595	415.874	403.921	265.104	529.247	573.75	559.417	453.488	497.411	514.333	501.423	581.399	599.79	528.927	599.687	536.63	500.16	524.479	582.533	713.305	521.927	474.503	588.244	538.401	538.364	571.541	538.366	553.856	471.698	591.874	569.702	505.042
ENSG00000092068	SLC7A8	23428	-0.709592	2.07e-08	2.51e-07	502.291	612.418	531.204	645.57	806.076	623.097	569.496	274.353	927.937	386.611	878.08	534.364	393.394	541.73	731.348	438.084	1098.15	1092.47	1168.26	585.922	1010.75	1048.36	992.737	1175.08	677.944	1157.71	784.171	854.308	699.858	722.58	794.841	830.074	944.473	1221.28	898.427	1415.49	936.555	1107.46	1184.56	861.147	1141.75	705.887	637.634	776.589
ENSG00000125089	SH3TC1	54436	0.889845	2.62e-11	6.05e-10	450.202	519.011	352.679	443.829	364.035	269.448	525.856	583.752	261.197	631.994	282.09	421.233	634.938	518.474	363.172	493.093	506.173	218.495	178.888	241.459	350.489	212.299	238.58	200.624	256.274	205.954	246.44	312.901	285.806	188.358	222.836	180.23	224.477	287.446	252.965	204.86	341.129	191.863	214.105	311.681	272.361	255.785	233.902	268.087
ENSG00000063601	MTMR1	8776	0.649689	9.99e-13	3.23e-11	358.115	339.73	333.005	359.839	326.213	341.862	429.122	608.784	315.499	450.163	278.742	385.93	467.352	380.306	419.649	489.779	279.044	275.141	285.593	240.121	217.728	240.752	230.493	192.435	218.105	273.045	235.344	239.652	291.302	267.923	224.591	294.461	277.295	221.723	310.183	227.508	274.764	264.722	333.57	253.881	232.889	258.759	264.78	280.195
ENSG00000204287	HLA-DRA	3122	2.68121	6.35e-20	5.09e-17	14702.2	5862.04	7022.97	10018.7	5247.77	5239.07	6121.9	10337.3	6331.28	11194.9	6673.91	8203.21	13738.1	6845.5	4633.3	10651.9	882.559	444.272	591.585	1871.47	1423.2	737.575	833.01	2990.93	585.249	2928.6	618.182	617.841	1478.5	1300.64	1082.6	3287.3	472.584	603.059	959.661	1111.8	748.004	914.789	1865.66	703.843	606.892	518.51	2195.44	1368.98
ENSG00000184640	SEPTIN9	10801	0.779981	1.62e-10	3.15e-09	2046.37	2128.77	2046.12	2249.61	1933.64	2283.57	2331.81	3746.82	1974.79	4050.59	1729.37	2442.35	3337.56	2436.42	2311.29	2975.13	1362.05	1474.43	1319.69	1771.14	1646.24	1124.97	1219.19	1621.37	1361.34	1934.72	1486.5	1711.8	1462.01	1214.58	1303.68	1746.46	1183.54	1510.9	1337.1	1260.04	1587.18	1381.09	1824.55	1436.95	1636.14	1225.39	1437.38	1452.86
ENSG00000159496	RGL4	266747	1.48058	4.43e-09	6.27e-08	24.1844	13.5591	15.3022	14.8218	7.09158	6.73619	20.3651	32.0413	8.93569	43.251	17.5783	19.2564	24.3904	12.312	12.8683	24.5221	7.21045	4.85543	6.27677	9.36406	7.08059	4.3773	8.08747	2.04718	10.9053	6.24102	7.8602	7.96186	7.32836	3.24755	3.50923	10.1538	6.25479	7.94449	10.0383	7.20613	11.1642	16.1909	12.4119	9.5114	4.93408	1.98283	10.8074	11.2424
ENSG00000100385	IL2RB	3560	3.33471	1.63e-16	1.57e-14	793.434	181.541	304.586	550.052	312.03	412.592	386.937	833.073	210.332	940.93	297.995	449.315	867.828	344.053	272.379	732.349	37.4943	15.3755	15.6919	52.1712	58.4149	24.0752	40.4374	184.246	34.5334	106.097	22.6559	52.5483	49.4664	55.2083	33.3377	109.153	23.6292	21.6668	26.0996	48.384	23.5689	33.1914	36.4599	18.2912	30.5913	28.751	63.3002	48.4287
ENSG00000196372	ASB13	79754	0.883524	1.06e-07	1.09e-06	95.8074	109.979	120.96	136.689	191.473	111.147	201.469	410.529	114.789	158.881	133.093	225.46	268.295	154.585	204.463	281.01	92.2937	81.7331	97.2899	146.481	113.289	94.112	117.268	126.925	101.783	148.224	103.57	103.504	100.765	94.1789	105.277	86.3074	93.8218	106.889	96.3676	62.7962	93.0353	87.4311	78.3501	97.3089	56.2485	100.133	81.8271	106.37
ENSG00000187862	TTC24	164118	4.96537	3.54e-18	8e-16	70.6928	50.4699	40.8058	35.4075	47.2772	16.8405	84.3698	81.1044	18.5587	83.8539	10.8818	28.8845	105.43	47.1962	67.916	86.8215	1.44209	0.809239	0.784596	2.67545	3.54029	4.3773	4.04374	0	0	1.56026	0.462365	0.796186	3.66418	4.87132	1.75462	10.1538	0	0.722226	0	1.02945	0.620235	1.61909	0	1.46329	0	0	1.54391	0
ENSG00000211791	NA	NA	3.29439	4.49e-14	2.04e-12	6.51118	1.50656	2.9147	3.29372	4.72772	6.73619	5.09128	13.0168	3.4368	6.17871	2.51119	6.41879	7.86789	4.10402	2.85962	7.95311	0.721045	0	0	0.668861	0	2.18865	0	0	0	4.68077	0	1.59237	1.83209	0	0	0	0.694976	0	1.00383	0	0	0	0	0	0	0.991414	0	0
ENSG00000166803	PCLAF	9768	1.71448	7.38e-07	6.31e-06	22.324	21.8452	13.1162	28.8201	16.547	5.05214	34.9116	92.1186	8.24833	18.5361	11.7189	28.8845	53.5016	21.2041	31.4558	44.4049	8.65254	13.7571	3.92298	4.68203	5.31044	2.18865	6.0656	4.09436	16.3579	0	8.32257	7.16568	5.49627	6.4951	12.2823	10.1538	11.1196	13.0001	6.02298	11.3239	5.58212	8.09547	24.048	8.04811	4.93408	7.93131	8.49149	8.64798
ENSG00000181847	TIGIT	201633	4.35977	2.22e-17	3e-15	305.095	247.076	192.37	324.432	184.381	218.926	277.111	704.908	153.282	723.792	160.716	345.812	409.917	267.445	255.221	507.674	6.4894	5.66467	7.06136	19.397	15.9313	4.3773	6.0656	30.7077	1.81754	43.6872	8.32257	3.98093	12.8246	14.614	28.0739	60.9229	4.86483	2.16668	8.03063	30.8834	9.30353	9.71457	31.0297	5.12152	8.88135	3.96566	15.4391	16.4312
ENSG00000164112	TMEM155	132332	3.20703	1.1e-07	1.13e-06	6.51118	6.77954	0.728675	1.64686	2.36386	3.36809	1.45465	17.0219	6.18625	7.94406	1.67413	5.61644	3.14715	10.26	2.85962	17.2317	0	0	0.784596	0.668861	0	0	0	4.09436	3.63509	0	0.462365	1.59237	1.83209	0	0	0	0	0	0	0	0.620235	0.809547	3.10297	0	0	0	0.771954	0
ENSG00000206579	XKR4	114786	1.90889	1.91e-10	3.65e-09	5.58101	21.0919	15.3022	12.3515	21.2747	30.3128	27.6384	42.0541	4.81153	22.9495	5.02238	21.6634	21.2433	27.3601	20.7323	46.3932	3.60522	4.04619	13.3381	9.36406	7.08059	4.3773	6.0656	0	3.63509	4.68077	5.08601	5.5733	9.16044	11.3664	1.75462	17.7692	6.94976	4.33336	8.03063	2.05889	2.48094	3.23819	2.32723	5.85317	2.96045	3.96566	5.40368	7.78318
ENSG00000169896	ITGAM	3684	2.46093	2.41e-17	3.19e-15	346.953	164.215	199.657	348.311	184.381	173.457	193.469	321.414	129.911	338.064	146.486	185.343	405.983	270.181	182.301	473.21	62.7309	28.3234	25.1071	80.9322	49.5641	15.3206	28.3062	49.1323	19.993	57.7295	24.043	31.8475	76.9477	56.8321	26.3192	81.2305	26.4091	26.7224	16.0613	30.8834	47.7581	35.6201	122.567	51.2152	31.5781	27.7596	67.9319	54.4823
ENSG00000198223	CSF2RA	1438	2.33851	9.46e-18	1.57e-15	173.942	173.255	107.115	132.572	85.099	55.5736	117.827	194.25	90.0443	195.953	106.307	94.6771	254.133	142.273	86.5035	219.373	14.4209	22.6587	12.5535	45.4826	42.4835	24.0752	10.1093	40.9436	9.08772	56.1692	13.4086	23.8856	21.9851	32.4755	40.3562	17.7692	27.799	24.5557	11.0421	24.7067	21.7082	28.3342	55.8535	20.4861	9.86816	10.9056	52.4929	23.3496
ENSG00000147168	IL2RG	3561	3.40749	1.89e-20	2.58e-17	253.006	148.397	113.673	209.151	141.832	161.669	165.103	291.375	90.7317	351.304	135.604	198.18	350.121	167.581	117.244	310.834	10.0946	3.23696	6.27677	14.7149	24.7821	17.5092	12.1312	55.2739	14.5404	43.6872	10.6344	18.3123	21.9851	22.7328	21.0554	40.6152	6.25479	9.38894	10.0383	15.4417	9.30353	5.66683	16.2906	8.77975	9.86816	5.94849	22.3867	15.5664
ENSG00000211734	NA	NA	3.98091	8.43e-18	1.46e-15	41.8576	17.3255	18.9456	7.41088	16.547	30.3128	26.1837	54.0696	8.93569	52.9604	15.0671	40.9198	40.1262	34.2001	25.7366	29.1614	2.16313	0	2.35379	0.668861	0	0	0	6.14154	1.81754	6.24102	0.462365	1.59237	0	1.62377	1.75462	5.07691	0.694976	0	0	2.05889	3.10118	0	0.775743	1.46329	0.986816	0	1.54391	0.864798
ENSG00000281106	TMEM272	283521	4.13466	1.2e-07	1.22e-06	4.65084	7.53282	3.64338	1.64686	4.72772	10.1043	6.54593	11.0142	0.687361	35.3069	0.837063	4.81409	11.015	12.9961	2.85962	10.6042	0	0.809239	0	1.33772	0	0	0	0	0	1.56026	0	0	0	0	1.75462	0	0.694976	0	1.00383	0	1.86071	0	0.775743	0.731646	0.986816	0	1.54391	0
ENSG00000274752	NA	NA	3.51196	1.35e-09	2.16e-08	4.65084	3.01313	2.18603	4.11715	2.36386	1.68405	5.09128	14.018	0.687361	15.8881	4.18532	4.81409	6.29431	4.78802	5.71924	13.918	0	0	0	0	0	0	0	2.04718	0	3.12051	0	0	0	0	0	0	0	0	1.00383	0	0	0	1.55149	0	2.96045	0	0.771954	0
ENSG00000152256	PDK1	5163	2.07805	5.19e-12	1.41e-10	585.076	185.307	267.424	233.854	174.926	146.512	226.926	462.596	118.226	648.765	199.221	197.378	328.091	183.313	133.687	371.145	59.8467	83.3516	61.1985	74.2436	51.3343	67.8482	68.7435	90.0759	90.8772	57.7295	61.9569	44.5864	113.59	63.3272	75.4485	106.615	53.5132	46.9447	53.2029	71.0318	67.6057	60.7161	58.1807	50.4836	57.2353	61.4677	95.7223	61.4007
ENSG00000133106	EPSTI1	94240	2.17671	1.89e-10	3.61e-09	846.453	199.62	161.766	420.773	193.837	161.669	176.013	572.737	167.716	513.716	204.243	199.785	822.194	378.253	208.037	525.568	49.7521	110.056	50.9987	71.5682	58.4149	37.2071	36.3936	124.878	52.7088	117.019	66.5805	72.453	64.1231	79.5649	57.9023	129.461	74.3624	36.8335	46.1761	72.0613	114.123	72.0497	116.361	43.1671	69.0771	27.7596	70.2478	87.3446
ENSG00000275131	NA	NA	1.3263	3.53e-15	2.21e-13	310.676	141.617	250.664	235.501	205.656	245.871	253.109	312.402	171.153	425.448	108.818	186.947	223.448	272.233	222.336	349.937	111.041	105.201	80.8134	149.825	79.6566	65.6595	113.225	128.972	94.5123	113.899	99.8708	102.708	106.261	97.4264	110.541	162.461	92.4318	91.0005	86.3293	98.8269	94.896	100.384	219.535	100.236	133.22	124.918	114.249	71.7783
ENSG00000134627	PIWIL4	143689	0.998014	9.77e-11	2e-09	23.2542	48.9633	37.1624	38.7012	37.8218	25.2607	36.3663	80.1031	35.7428	48.547	22.6007	48.1409	59.0091	49.9322	40.0347	65.6132	22.3524	29.9418	26.6763	18.0593	24.7821	30.6411	24.2624	14.3303	18.1754	28.0846	19.8817	23.8856	25.6492	30.8517	36.8469	25.3845	24.3242	23.1112	19.0728	18.53	19.8475	22.6673	25.5995	16.0962	10.855	25.7768	18.5269	26.8087
ENSG00000258512	LINC00239	145200	1.83521	9.48e-09	1.23e-07	0.930169	9.03938	8.7441	4.94058	0	10.1043	8.00058	16.0206	5.49889	23.8322	6.69651	14.4423	17.3093	15.7321	10.0087	8.61587	3.60522	3.23696	3.13838	0.668861	3.54029	2.18865	4.04374	4.09436	1.81754	3.12051	2.31182	3.98093	1.83209	0	0	0	2.08493	0.722226	3.01149	4.11779	1.86071	3.23819	2.32723	3.65823	2.96045	1.98283	1.54391	2.59439
ENSG00000237181	NA	NA	2.65254	2.56e-12	7.41e-11	22.324	20.3386	16.0309	15.6452	4.72772	3.36809	11.6372	44.0567	22.6829	45.0163	11.7189	20.8611	22.0301	10.944	15.013	31.8125	2.16313	4.85543	2.35379	6.01975	1.77015	6.56595	0	4.09436	0	4.68077	4.16128	2.38856	3.66418	3.24755	1.75462	2.53845	0.694976	0	3.01149	3.08834	1.24047	1.61909	7.75743	0.731646	2.96045	1.98283	1.54391	0.864798
ENSG00000196664	TLR7	51284	3.12685	2.25e-19	1.04e-16	123.712	36.1575	73.5962	123.515	61.4604	62.3097	93.0977	134.173	36.4301	120.926	62.7798	78.6302	162.078	103.968	57.9073	154.423	10.0946	1.61848	5.49217	21.4036	7.08059	6.56595	2.02187	24.5662	1.81754	29.6449	4.62365	14.3314	18.3209	11.3664	8.77308	15.2307	4.86483	5.05558	6.02298	6.17668	11.1642	8.09547	19.3936	3.65823	5.9209	4.95707	18.5269	13.8368
ENSG00000087085	ACHE	43	1.79866	4.08e-13	1.44e-11	42.7878	71.5618	102.015	84.8134	49.6411	43.7852	96.007	158.204	68.0487	98.8594	26.786	85.8513	83.3996	90.9724	80.7843	125.262	15.1419	1.61848	18.0457	34.1119	23.0119	35.0184	38.4155	18.4246	58.1614	15.6026	12.0215	12.739	40.306	32.4755	38.6016	27.923	18.7644	21.6668	12.046	22.6478	17.9868	4.85728	24.048	15.3646	28.6177	20.8197	13.1232	12.972
ENSG00000170128	GPR25	2848	2.79488	3.05e-10	5.6e-09	25.1146	4.51969	13.1162	9.88117	9.45544	5.05214	16.7285	18.0232	2.74944	31.7762	5.85944	8.82583	10.2283	8.89204	0	13.2552	0.721045	0.809239	0.784596	1.33772	1.77015	4.3773	2.02187	0	3.63509	3.12051	2.77419	2.38856	5.49627	1.62377	0	7.61536	0	1.44445	1.00383	1.02945	1.24047	0.809547	0.775743	0.731646	0.986816	0.991414	0	1.7296
[truncated: 27,014 more rows]
[truncated: 22 more columns]

## Sheet: shee2.sample-characteristics
Supplementary Data 4. Results of differential expression gene analysis between HT and non-HT patients by Bulk-RNAseq and GSVA score analysis (sample characteristics of patients for Bulk-RNAseq)
[truncated: 67 more rows]

[truncated: 2 more sheets: sheet3.GSVA-analysis, sheet4.selected-genes]
