# Supplementary material for: Lymphocyte infiltration and thyrocyte destruction are driven by stromal and immune cell components in Hashimoto’s thyroiditis
Source: Nat Commun. 2022 Feb 9;13:775. doi: 10.1038/s41467-022-28120-2 (PMC8828859; doi:10.1038/s41467-022-28120-2)
Supplement: Supplementary file 8 — Supplementary Data 5 [file 41467_2022_28120_MOESM8_ESM.xlsx]

## Sheet: T cell subclusters
Supplementary Data 5. Marker genes of T cell subclusters in the merged immune cell data from thyroid tissues and PMBCs
( Hypothesis tests for linear mixed effect models were two-sided with the Bonferroni correction.)
gene_id	gene_short_name	cell_group	marker_score	mean_expression	fraction_expressing	specificity	pseudo_R2	marker_test_p_value	marker_test_q_value
LTB	LTB	CD4	0.588631	6.86569	0.853752	0.689464	0.407355	0	0
IL7R	IL7R	CD4	0.438271	7.17167	0.787901	0.556251	0.138117	0	0
FTH1	FTH1	CD4	0.423497	7.26071	0.950946	0.445343	0.104379	0	0
FTL	FTL	CD4	0.404411	7.54142	0.942061	0.429283	0.047423	0	0
VIM	VIM	CD4	0.396993	3.69441	0.798308	0.497292	0.0584276	0	0
GAPDH	GAPDH	CD4	0.331593	3.03768	0.803481	0.412695	0.0209867	6.98668e-156	4.19201e-152
ACTG1	ACTG1	CD4	0.32771	4.83365	0.864342	0.379144	0.00850888	4.66332e-64	2.79799e-60
HMGB1	HMGB1	CD4	0.31406	2.96113	0.82886	0.378906	0.00504291	1.21491e-38	7.28947e-35
ANP32B	ANP32B	CD4	0.307648	1.38423	0.612927	0.501933	0.0784374	0	0
CCR7	CCR7	CD4	0.30746	1.39304	0.460045	0.668326	0.185304	0	0
S100A6	S100A6	CD4	0.306753	3.20688	0.795874	0.385429	0.000533555	2.3867e-05	0.143202
HSP90AB1	HSP90AB1	CD4	0.306089	2.31862	0.7341	0.416959	0.00936626	2.39235e-70	1.43541e-66
LEF1	LEF1	CD4	0.284317	1.04488	0.427972	0.664337	0.166208	0	0
S100A10	S100A10	CD4	0.284179	1.95807	0.668614	0.425026	0.00622762	2.49706e-47	1.49824e-43
S100A4	S100A4	CD4	0.280678	4.73595	0.765383	0.366716	0.000710121	1.09001e-06	0.00654006
HSP90AA1	HSP90AA1	CD4	0.261801	3.27762	0.760635	0.344187	0.009917	2.17452e-74	1.30471e-70
SUB1	SUB1	CD4	0.251149	1.3974	0.634045	0.396105	0.00901457	9.10179e-68	5.46107e-64
RAN	RAN	CD4	0.251034	1.11462	0.559491	0.448683	0.0317959	4.91693e-236	2.95016e-232
HMGN1	HMGN1	CD4	0.250489	1.29248	0.606476	0.413024	0.0162528	5.77853e-121	3.46712e-117
SSR4	SSR4	CD4	0.24847	1.40437	0.644453	0.385551	0.00329587	8.04393e-26	4.82636e-22
S100A11	S100A11	CD4	0.244343	1.46836	0.570203	0.42852	0.0148679	9.05563e-111	5.43338e-107
BIRC3	BIRC3	CD4	0.243013	0.848638	0.397237	0.611758	0.0937482	0	0
GPR183	GPR183	CD4	0.24224	0.815953	0.40381	0.599885	0.093442	0	0
TRBC1	TRBC1	CD4	0.239626	2.44268	0.5262	0.455389	0.0123605	2.47639e-92	1.48583e-88
COTL1	COTL1	CD4	0.235171	0.823307	0.443674	0.530055	0.0562561	0	0
H2AFZ	H2AFZ	CD4	0.2151	0.947978	0.494005	0.435421	0.0245887	1.59008e-182	9.54045e-179
IGKC	IGKC	CD4	0.212645	3.59961	0.511533	0.415702	0.0011642	4.31874e-10	2.59125e-06
S100A9	S100A9	CD4	0.210782	1.53188	0.420547	0.50121	0.0386905	1.75128e-287	1.05077e-283
ITM2A	ITM2A	CD4	0.205673	0.822858	0.416469	0.49385	0.0276157	5.75941e-205	3.45565e-201
CD74	CD74	CD4	0.205196	1.47526	0.592052	0.346584	0.00690849	2.54219e-52	1.52532e-48
HMGN2	HMGN2	CD4	0.205075	1.0093	0.519445	0.394796	0.00560481	9.20633e-43	5.5238e-39
AQP3	AQP3	CD4	0.200448	0.495156	0.274603	0.729956	0.137417	0	0
SAT1	SAT1	CD4	0.199955	0.980254	0.443674	0.450679	0.0126194	3.10208e-94	1.86125e-90
HSPB1	HSPB1	CD4	0.198607	0.742262	0.401862	0.494218	0.0316988	2.59625e-235	1.55775e-231
RGCC	RGCC	CD4	0.187752	0.618015	0.341367	0.549999	0.0492129	0	0
PRDX1	PRDX1	CD4	0.184536	0.601871	0.390177	0.472955	0.0237101	5.08706e-176	3.05224e-172
KLF6	KLF6	CD4	0.184254	1.2197	0.482137	0.38216	0.00161064	2.09529e-13	1.25717e-09
GPX1	GPX1	CD4	0.177805	0.631668	0.365833	0.486029	0.0391538	5.97942e-291	3.58765e-287
NEAT1	NEAT1	CD4	0.175491	2.59859	0.609336	0.288004	0.0292621	3.42298e-217	2.05379e-213
HSPE1	HSPE1	CD4	0.174793	0.824056	0.422981	0.413241	0.00287294	1.0328e-22	6.19678e-19
HSPD1	HSPD1	CD4	0.173893	0.758726	0.408314	0.425882	0.00642143	9.47183e-49	5.6831e-45
S100A8	S100A8	CD4	0.166991	1.0362	0.326821	0.510955	0.0366138	5.84454e-272	3.50672e-268
CSTB	CSTB	CD4	0.166685	0.633201	0.3833	0.43487	0.0168021	5.18912e-125	3.11347e-121
LYZ	LYZ	CD4	0.166504	0.79301	0.359321	0.463385	0.0173953	2.21028e-129	1.32617e-125
SLC25A5	SLC25A5	CD4	0.166274	0.67183	0.387134	0.4295	0.0175068	3.33027e-130	1.99816e-126
LIMS1	LIMS1	CD4	0.164771	0.508233	0.296513	0.555696	0.067492	0	0
PPIB	PPIB	CD4	0.162786	0.890849	0.498874	0.326308	0.00184894	3.62198e-15	2.17319e-11
NFKBIA	NFKBIA	CD4	0.162474	0.818289	0.401132	0.405038	0.00897617	1.741e-67	1.0446e-63
HMGB2	HMGB2	CD4	0.160752	0.639897	0.372223	0.431869	0.0068237	1.064e-51	6.38398e-48
LDHA	LDHA	CD4	0.157313	0.630777	0.393159	0.400126	0.00512455	3.0603e-39	1.83618e-35
MYC	MYC	CD4	0.157237	0.491645	0.245938	0.639339	0.0706142	0	0
DEK	DEK	CD4	0.154639	0.777723	0.444647	0.347779	0.000265321	0.00288818	1
TSHZ2	TSHZ2	CD4	0.153849	0.337292	0.18319	0.839832	0.135012	0	0
SAMHD1	SAMHD1	CD4	0.150383	0.792962	0.390907	0.384703	0.00343919	7.123e-27	4.2738e-23
HIST1H4C	HIST1H4C	CD4	0.142185	0.608992	0.355	0.400521	0.00437632	9.41906e-34	5.65143e-30
TUBA1B	TUBA1B	CD4	0.138499	0.626065	0.353296	0.392021	0.00292975	3.94701e-23	2.36821e-19
CRIP1	CRIP1	CD4	0.137037	0.697763	0.355973	0.384964	1.81132e-06	0.805558	1
EZR	EZR	CD4	0.134869	0.609547	0.369241	0.365261	0.00275327	7.8375e-22	4.7025e-18
AIF1	AIF1	CD4	0.134382	0.581325	0.253423	0.530267	0.030864	4.22172e-229	2.53303e-225
IGLC2	IGLC2	CD4	0.134186	1.01664	0.321161	0.417817	0.000319634	0.00107476	1
H1FX	H1FX	CD4	0.133443	0.677899	0.318483	0.418997	0.00610522	1.97201e-46	1.1832e-42
DNAJB1	DNAJB1	CD4	0.131101	0.979068	0.36206	0.362099	9.28785e-05	0.0779459	1
CTSS	CTSS	CD4	0.131001	0.605234	0.359929	0.363963	8.92862e-07	0.862787	1
H2AFV	H2AFV	CD4	0.130142	0.510601	0.33595	0.387384	0.00113934	6.61583e-10	3.9695e-06
TXN	TXN	CD4	0.128331	0.472869	0.315014	0.40738	0.00264428	4.96667e-21	2.98e-17
TIMP1	TIMP1	CD4	0.126904	0.46061	0.280506	0.452412	0.01794	2.1337e-133	1.28022e-129
PIM2	PIM2	CD4	0.123916	0.346632	0.219037	0.565732	0.0463823	0	0
MT2A	MT2A	CD4	0.123081	1.06917	0.378857	0.324875	0.00566355	3.41477e-43	2.04886e-39
IGHA1	IGHA1	CD4	0.120407	0.548399	0.297365	0.404912	7.63737e-05	0.109943	1
HLA-DRA	HLA-DRA	CD4	0.115321	0.522818	0.296634	0.388765	0.000529928	2.54391e-05	0.152634
CALR	CALR	CD4	0.115314	0.670718	0.393342	0.293165	0.00880525	3.12378e-66	1.87427e-62
DBI	DBI	CD4	0.115136	0.603133	0.389995	0.295226	0.00507592	6.95749e-39	4.17449e-35
PSAP	PSAP	CD4	0.114872	0.518671	0.335707	0.342178	0.000144075	0.0281301	1
DUSP1	DUSP1	CD4	0.114757	0.619657	0.297426	0.385836	1.19509e-05	0.527192	1
TUBB	TUBB	CD4	0.113695	0.467444	0.295843	0.384308	0.00168358	6.04616e-14	3.6277e-10
HSP90B1	HSP90B1	CD4	0.113461	0.715671	0.401619	0.282509	0.023943	9.60764e-178	5.76459e-174
DUT	DUT	CD4	0.112731	0.383675	0.257501	0.437787	0.00884967	1.47526e-66	8.85157e-63
TMPO	TMPO	CD4	0.111483	0.470083	0.282028	0.395289	0.00131494	3.26631e-11	1.95979e-07
BTG2	BTG2	CD4	0.110672	0.431087	0.27016	0.409652	0.00247784	8.34144e-20	5.00486e-16
NPC2	NPC2	CD4	0.109812	0.364251	0.243077	0.451759	0.0150758	2.67097e-112	1.60258e-108
CD69	CD69	CD4	0.109428	0.68555	0.320613	0.34131	0.00729373	3.80584e-55	2.2835e-51
CITED2	CITED2	CD4	0.108301	0.382439	0.239852	0.451533	0.0126029	4.09542e-94	2.45725e-90
TKT	TKT	CD4	0.106003	0.351287	0.239852	0.441952	0.0120279	6.87453e-90	4.12472e-86
HMGA1	HMGA1	CD4	0.105535	0.303608	0.203092	0.519643	0.0219734	3.56555e-163	2.13933e-159
RANBP1	RANBP1	CD4	0.105139	0.352199	0.252997	0.415572	0.00809329	5.21117e-61	3.1267e-57
TNFRSF4	TNFRSF4	CD4	0.10379	0.224794	0.150873	0.687926	0.0843259	0	0
GSTO1	GSTO1	CD4	0.102598	0.33837	0.238939	0.429391	0.0101854	2.33127e-76	1.39876e-72
METAP2	METAP2	CD4	0.101955	0.380973	0.255371	0.399242	0.00165191	1.03699e-13	6.22192e-10
MAF	MAF	CD4	0.101119	0.41591	0.225306	0.448807	0.00468057	5.5217e-36	3.31302e-32
PARP1	PARP1	CD4	0.100683	0.386219	0.274846	0.366324	3.89383e-05	0.253731	1
SNRPD1	SNRPD1	CD4	0.100481	0.345933	0.244294	0.411313	0.0052476	3.83218e-40	2.29931e-36
JUN	JUN	CD4	0.10045	0.632779	0.251415	0.399538	0.000163951	0.0191796	1
IGHG4	IGHG4	CD4	0.0999269	0.729656	0.239121	0.417892	4.42843e-06	0.700312	1
ZFP36	ZFP36	CD4	0.0998653	0.492392	0.2942	0.339447	0.00389211	3.36672e-30	2.02003e-26
SQSTM1	SQSTM1	CD4	0.0982625	0.418883	0.292496	0.335945	0.000780488	3.21254e-07	0.00192752
DDIT4	DDIT4	CD4	0.0966814	0.660844	0.311363	0.31051	0.000290419	0.00182612	1
TNFSF10	TNFSF10	CD4	0.0954424	0.307755	0.20017	0.476806	0.0233027	5.25839e-173	3.15504e-169
SELM	SELM	CD4	0.095218	0.26555	0.183251	0.519604	0.0142523	3.06085e-106	1.83651e-102
ISG15	ISG15	CD4	0.0939097	0.420007	0.259631	0.361704	0.000401509	0.000247121	1
AP1S2	AP1S2	CD4	0.0918203	0.287628	0.200718	0.457459	0.0144158	1.91771e-107	1.15062e-103
CCL5	CCL5	CD8	0.397303	8.75805	0.864488	0.459582	0.420937	0	0
HSP90AA1	HSP90AA1	CD8	0.34384	3.98181	0.859106	0.40023	0.0193885	2.79056e-147	1.67434e-143
CCL4	CCL4	CD8	0.319003	3.97926	0.611177	0.521949	0.212588	0	0
S100A6	S100A6	CD8	0.288268	2.74167	0.844181	0.341477	0.000737022	5.1307e-07	0.00307842
FTL	FTL	CD8	0.284833	4.78952	0.942703	0.302145	0.02456	2.22862e-186	1.33717e-182
TRGC2	TRGC2	CD8	0.284112	0.817779	0.430431	0.660064	0.2274	0	0
FTH1	FTH1	CD8	0.276709	4.25048	0.940909	0.294087	0.052676	0	0
S100A4	S100A4	CD8	0.272796	4.12696	0.826889	0.329906	0.000419458	0.00015192	0.911521
CD74	CD74	CD8	0.268059	1.66194	0.705424	0.379996	0.0141931	3.86985e-108	2.32191e-104
HMGB1	HMGB1	CD8	0.26234	2.2446	0.856358	0.306344	0.00417033	6.33043e-33	3.79826e-29
NKG7	NKG7	CD8	0.258857	7.32206	0.80242	0.322596	0.300207	0	0
ACTG1	ACTG1	CD8	0.25834	3.4809	0.876245	0.294826	0.0104346	6.7031e-80	4.02186e-76
GZMA	GZMA	CD8	0.252957	1.98556	0.696034	0.363427	0.238411	0	0
HSP90AB1	HSP90AB1	CD8	0.252866	1.80425	0.737069	0.34307	0.000418023	0.000155933	0.935599
CD8A	CD8A	CD8	0.247978	0.709718	0.373974	0.66309	0.18345	0	0
NEAT1	NEAT1	CD8	0.245218	2.99824	0.763713	0.321086	0.0144363	5.72905e-110	3.43743e-106
VIM	VIM	CD8	0.237415	2.03097	0.764477	0.310558	0.00959153	1.42097e-73	8.5258e-70
GAPDH	GAPDH	CD8	0.233942	1.93187	0.803184	0.291268	0.0147036	5.58708e-112	3.35225e-108
S100A10	S100A10	CD8	0.230031	1.41649	0.696034	0.330488	0.000272825	0.00225195	1
GZMH	GZMH	CD8	0.217699	1.51509	0.501737	0.433891	0.195837	0	0
GZMK	GZMK	CD8	0.212784	1.05075	0.33981	0.626184	0.122061	0	0
KLF6	KLF6	CD8	0.210333	1.147	0.577242	0.364377	0.00598365	1.60561e-46	9.63369e-43
SSR4	SSR4	CD8	0.206348	1.06466	0.662175	0.311621	0.00207097	3.78776e-17	2.27266e-13
HLA-DPB1	HLA-DPB1	CD8	0.205318	0.721451	0.482803	0.425262	0.0574404	0	0
IGKC	IGKC	CD8	0.202805	3.30532	0.521663	0.388767	0.00220288	3.83729e-18	2.30237e-14
MT2A	MT2A	CD8	0.201064	1.49457	0.477307	0.421246	0.00836718	2.16914e-64	1.30148e-60
CD8B	CD8B	CD8	0.194566	0.762422	0.319693	0.608602	0.0989984	0	0
SUB1	SUB1	CD8	0.186795	0.971408	0.623659	0.299515	0.00664588	1.74395e-51	1.04637e-47
ID2	ID2	CD8	0.18409	1.09728	0.584456	0.314976	0.0655611	0	0
HSP90B1	HSP90B1	CD8	0.182477	0.879512	0.552201	0.330454	0.0105724	6.18554e-81	3.71132e-77
CCL4L2	CCL4L2	CD8	0.182324	1.8477	0.273008	0.667831	0.100138	0	0
DNAJB1	DNAJB1	CD8	0.181068	1.33127	0.392335	0.461513	0.00699595	4.143e-54	2.4858e-50
CTSW	CTSW	CD8	0.179895	1.09285	0.570371	0.3154	0.119534	0	0
CD69	CD69	CD8	0.17954	0.890434	0.429248	0.418266	0.0162669	9.54036e-124	5.72422e-120
DUSP2	DUSP2	CD8	0.177719	0.679907	0.362675	0.490022	0.0772895	0	0
IL7R	IL7R	CD8	0.174201	3.56951	0.547925	0.317928	0.0366235	3.78225e-278	2.26935e-274
EZR	EZR	CD8	0.173324	0.630759	0.462114	0.375067	0.00817551	5.93735e-63	3.56241e-59
PPIB	PPIB	CD8	0.172776	0.818398	0.564836	0.305887	1.12394e-05	0.535255	1
AC092580.4	AC092580.4	CD8	0.170178	0.427169	0.331832	0.512844	0.109122	0	0
HMGN1	HMGN1	CD8	0.167274	0.845646	0.561629	0.297837	0.0104064	1.09074e-79	6.54445e-76
ZEB2	ZEB2	CD8	0.166552	0.852856	0.449861	0.37023	0.126875	0	0
HSPE1	HSPE1	CD8	0.15847	0.725379	0.423713	0.374003	0.000129296	0.0354723	1
HLA-DPA1	HLA-DPA1	CD8	0.158162	0.47923	0.38512	0.410683	0.0372315	8.53819e-283	5.12291e-279
CD81	CD81	CD8	0.157581	0.602166	0.449212	0.350794	0.0380609	3.87868e-289	2.32721e-285
DEK	DEK	CD8	0.155894	0.690758	0.49082	0.31762	1.82025e-05	0.4301	1
CTSC	CTSC	CD8	0.154144	0.617287	0.446349	0.345345	0.0334588	5.38843e-254	3.23306e-250
S100A11	S100A11	CD8	0.15279	0.84726	0.544757	0.280473	0.012107	1.85549e-92	1.11329e-88
HMGN2	HMGN2	CD8	0.151496	0.699129	0.508799	0.297752	0.00469431	7.44128e-37	4.46477e-33
PLEK	PLEK	CD8	0.150281	0.791496	0.447341	0.335942	0.110073	0	0
CALR	CALR	CD8	0.14948	0.712959	0.486773	0.307083	0.00141283	3.57259e-12	2.14355e-08
LGALS1	LGALS1	CD8	0.144825	0.913146	0.44612	0.324632	0.012495	2.25606e-95	1.35364e-91
CD63	CD63	CD8	0.143908	0.659965	0.480895	0.299251	0.028599	5.15138e-217	3.09083e-213
C12orf75	C12orf75	CD8	0.14086	0.472481	0.371455	0.379211	0.0537851	0	0
TRBC1	TRBC1	CD8	0.140133	1.26711	0.511394	0.274021	0.0103679	2.1233e-79	1.27398e-75
ZFP36	ZFP36	CD8	0.136998	0.539302	0.376303	0.364063	0.00532285	1.44263e-41	8.6558e-38
RAN	RAN	CD8	0.135215	0.621241	0.473871	0.28534	0.0200355	3.6488e-152	2.18928e-148
HLA-DRA	HLA-DRA	CD8	0.135028	0.499411	0.359927	0.375153	0.00463756	1.9824e-36	1.18944e-32
PRF1	PRF1	CD8	0.134276	1.09185	0.517006	0.259718	0.094322	0	0
HSPD1	HSPD1	CD8	0.133807	0.584195	0.385235	0.347339	0.000658381	2.07641e-06	0.0124585
DBI	DBI	CD8	0.133579	0.587545	0.461541	0.28942	4.31968e-08	0.969339	1
IGLC2	IGLC2	CD8	0.133532	0.89861	0.352063	0.379285	0.00272686	4.36631e-22	2.61979e-18
HLA-DRB1	HLA-DRB1	CD8	0.132425	0.341941	0.283735	0.466722	0.0449708	0	0
KLRD1	KLRD1	CD8	0.13136	1.43675	0.449288	0.292374	0.0948913	0	0
CRIP1	CRIP1	CD8	0.130422	0.553214	0.405085	0.321961	0.000194836	0.00983718	1
HSPA1A	HSPA1A	CD8	0.129247	1.24011	0.266443	0.485082	0.0109745	5.93594e-84	3.56157e-80
HSPA5	HSPA5	CD8	0.124221	0.520384	0.40226	0.308809	0.0023653	2.29444e-19	1.37667e-15
FOS	FOS	CD8	0.123462	0.738886	0.287628	0.42924	0.00896636	6.95697e-69	4.17418e-65
IGHA1	IGHA1	CD8	0.122069	0.479679	0.334618	0.364802	0.00159554	1.4759e-13	8.8554e-10
DUSP1	DUSP1	CD8	0.121966	0.600946	0.323739	0.376742	0.00138373	5.93845e-12	3.56307e-08
JUN	JUN	CD8	0.121658	0.655028	0.296332	0.410546	0.00436381	2.23971e-34	1.34382e-30
ANP32B	ANP32B	CD8	0.121645	0.629118	0.448716	0.271096	0.0445217	0	0
CTSS	CTSS	CD8	0.121522	0.486121	0.394893	0.307734	0.000187821	0.0112576	1
GNLY	GNLY	CD8	0.120403	5.13085	0.5025	0.239607	0.0696675	0	0
SAT1	SAT1	CD8	0.120147	0.564918	0.408825	0.293884	0.00634272	3.26625e-49	1.95975e-45
MYBL1	MYBL1	CD8	0.118865	0.503497	0.317212	0.374719	0.0734515	0	0
FGFBP2	FGFBP2	CD8	0.116973	1.17502	0.39787	0.293998	0.0828604	0	0
HLA-DRB5	HLA-DRB5	CD8	0.116751	0.303116	0.253121	0.461247	0.0415714	5.02435636650725e-316	3.01461381990435e-312
TNFAIP3	TNFAIP3	CD8	0.115581	0.482764	0.297362	0.388686	0.00478376	1.58834e-37	9.53005e-34
GZMB	GZMB	CD8	0.113065	1.23243	0.451693	0.250314	0.0793891	0	0
HMGB2	HMGB2	CD8	0.112985	0.434068	0.353628	0.319503	0.00154769	3.39785e-13	2.03871e-09
H2AFZ	H2AFZ	CD8	0.112648	0.518227	0.412108	0.273345	0.0200397	3.38875e-152	2.03325e-148
LDHA	LDHA	CD8	0.112387	0.433443	0.374852	0.299816	0.00349414	7.5089e-28	4.50534e-24
IGHG4	IGHG4	CD8	0.111721	0.673267	0.284804	0.392275	0.00475425	2.64349e-37	1.5861e-33
PPP1R15A	PPP1R15A	CD8	0.109942	0.376842	0.293392	0.374727	0.00393906	3.43922e-31	2.06353e-27
CRTAM	CRTAM	CD8	0.109322	0.239707	0.169371	0.645459	0.0775601	0	0
H2AFV	H2AFV	CD8	0.109056	0.391683	0.34523	0.315892	0.000452955	8.27558e-05	0.496535
PSAP	PSAP	CD8	0.107696	0.421066	0.368935	0.291911	0.000592034	6.78539e-06	0.0407123
GADD45B	GADD45B	CD8	0.10661	0.362049	0.288735	0.369231	0.0128236	7.65142e-98	4.59085e-94
ANXA2	ANXA2	CD8	0.105491	0.364553	0.318968	0.330725	0.00265665	1.47279e-21	8.83673e-18
IGLC3	IGLC3	CD8	0.104948	0.481564	0.264878	0.396215	0.00436038	2.3764e-34	1.42584e-30
XCL2	XCL2	CD8	0.104915	0.455842	0.261862	0.40065	0.0803974	0	0
SQSTM1	SQSTM1	CD8	0.103947	0.37494	0.336718	0.308707	9.36201e-06	0.571491	1
SAMHD1	SAMHD1	CD8	0.103942	0.515567	0.375577	0.276751	0.00648164	2.96981e-50	1.78189e-46
NFKBIA	NFKBIA	CD8	0.103933	0.540442	0.353056	0.29438	0.00749798	7.13937e-58	4.28362e-54
PRDM1	PRDM1	CD8	0.102204	0.416789	0.303813	0.336405	0.00979113	4.51805e-75	2.71083e-71
IGHG1	IGHG1	CD8	0.101177	0.54086	0.25522	0.396432	0.00431088	5.58716e-34	3.3523e-30
KLRB1	KLRB1	CD8	0.0998937	1.13125	0.386037	0.258767	0.000368201	0.000386842	1
TUBA1B	TUBA1B	CD8	0.0993677	0.418171	0.345421	0.287671	0.00362892	7.30877e-29	4.38526e-25
HSPH1	HSPH1	CD8	0.0992436	0.362044	0.237928	0.417116	0.00683748	6.38621e-53	3.83172e-49
HIST1H4C	HIST1H4C	CD8	0.0991545	0.409448	0.335916	0.295176	0.00375018	8.99016e-30	5.39409e-26
GNLY	GNLY	NK	0.625592	17.4248	0.975632	0.641217	0.403901	0	0
GZMB	GZMB	NK	0.598211	3.87967	0.949741	0.629867	0.354809	0	0
TYROBP	TYROBP	NK	0.596156	2.7751	0.953701	0.625097	0.385337	0	0
PRF1	PRF1	NK	0.580105	3.16588	0.951264	0.609825	0.341789	0	0
CLIC3	CLIC3	NK	0.577287	2.17056	0.835212	0.691187	0.351797	0	0
FCER1G	FCER1G	NK	0.570068	2.00635	0.864758	0.659222	0.374911	0	0
KLRD1	KLRD1	NK	0.566906	3.42471	0.964666	0.58767	0.307609	0	0
SPON2	SPON2	NK	0.566457	2.09097	0.818154	0.692359	0.353255	0	0
FCGR3A	FCGR3A	NK	0.564858	1.9344	0.856838	0.659236	0.34332	0	0
KLRF1	KLRF1	NK	0.550535	1.28729	0.790436	0.696495	0.346499	0	0
NKG7	NKG7	NK	0.550368	14.3294	0.995736	0.552725	0.314997	0	0
FGFBP2	FGFBP2	NK	0.503064	2.76909	0.859275	0.585452	0.240983	0	0
CTSW	CTSW	NK	0.46566	2.07988	0.885775	0.525709	0.177583	0	0
GZMA	GZMA	NK	0.454038	2.89465	0.925373	0.490654	0.157578	0	0
KLRB1	KLRB1	NK	0.430779	2.52678	0.892172	0.482843	0.177996	0	0
HOPX	HOPX	NK	0.41153	1.14191	0.724642	0.567908	0.166411	0	0
CX3CR1	CX3CR1	NK	0.406138	1.17217	0.688699	0.589718	0.174961	0	0
PLEK	PLEK	NK	0.405314	1.38889	0.770027	0.526364	0.142357	0	0
ID2	ID2	NK	0.39285	1.80124	0.846786	0.46393	0.10906	0	0
CD63	CD63	NK	0.376924	1.20345	0.787694	0.478516	0.11134	0	0
MYOM2	MYOM2	NK	0.361475	1.69877	0.522083	0.692369	0.191846	0	0
CCL5	CCL5	NK	0.346	7.1827	0.881511	0.392508	0.0420064	2.7734e-172	1.66404e-168
ZEB2	ZEB2	NK	0.334645	1.20877	0.684435	0.488936	0.0889643	0	0
TRDC	TRDC	NK	0.319773	0.908477	0.617423	0.517915	0.122893	0	0
CEP78	CEP78	NK	0.308227	0.794401	0.56686	0.543744	0.109394	0	0
CHST2	CHST2	NK	0.302251	0.38121	0.394456	0.766246	0.214421	0	0
GZMH	GZMH	NK	0.301182	1.53091	0.688395	0.437513	0.058175	1.42028e-238	8.52166e-235
NEAT1	NEAT1	NK	0.29771	3.446	0.833384	0.35723	0.0142088	3.21315e-59	1.92789e-55
CEBPD	CEBPD	NK	0.292269	0.559515	0.464514	0.629194	0.143883	0	0
CD160	CD160	NK	0.289623	0.537625	0.438014	0.661218	0.142716	0	0
ACTG1	ACTG1	NK	0.27639	3.43042	0.947913	0.291577	0.00139788	3.70811e-07	0.00222487
CCL4	CCL4	NK	0.265872	2.27657	0.795005	0.334428	0.0453836	4.27719e-186	2.56632e-182
RHOC	RHOC	NK	0.262116	0.486635	0.483095	0.542577	0.0941931	0	0
DBI	DBI	NK	0.258546	0.840734	0.678952	0.380802	0.0305288	1.79541e-125	1.07725e-121
CTSC	CTSC	NK	0.257501	0.759069	0.63509	0.405457	0.0369915	8.33108e-152	4.99865e-148
IGFBP7	IGFBP7	NK	0.254814	0.454899	0.43375	0.587468	0.12051	0	0
HMGB1	HMGB1	NK	0.254296	1.99513	0.907706	0.280152	6.83681e-05	0.260992	1
LGALS1	LGALS1	NK	0.245016	1.16901	0.62382	0.392767	0.0288634	1.07286e-118	6.43719e-115
S100A4	S100A4	NK	0.242693	3.15016	0.903137	0.268722	0.00017755	0.0700732	1
XBP1	XBP1	NK	0.240989	0.693848	0.590314	0.408239	0.0397288	5.60053e-163	3.36032e-159
HSP90B1	HSP90B1	NK	0.238437	0.959417	0.674992	0.353245	0.0138377	1.02395e-57	6.14373e-54
CALR	CALR	NK	0.236069	0.89632	0.645142	0.365917	0.0180902	5.98593e-75	3.59156e-71
PPIB	PPIB	NK	0.235798	0.921401	0.704234	0.334829	0.00979886	2.34427e-41	1.40656e-37
CD81	CD81	NK	0.235749	0.709819	0.591532	0.39854	0.0277176	4.90068e-114	2.94041e-110
DDIT4	DDIT4	NK	0.235309	0.902048	0.596406	0.394545	0.0367624	7.16726e-151	4.30035e-147
METRNL	METRNL	NK	0.234785	0.497137	0.431313	0.54435	0.0777926	1.40754361843713e-319	8.44526171062276e-316
CD38	CD38	NK	0.234328	0.34814	0.347243	0.674824	0.136056	0	0
CTSD	CTSD	NK	0.232559	0.536185	0.530917	0.438033	0.0505644	2.55565e-207	1.53339e-203
MYBL1	MYBL1	NK	0.231743	0.671655	0.491928	0.47109	0.047878	2.618e-196	1.5708e-192
KLRC1	KLRC1	NK	0.223013	0.535066	0.357295	0.62417	0.0975948	0	0
FTL	FTL	NK	0.222292	3.31582	0.971672	0.228772	0.0132649	2.14272e-55	1.28563e-51
GAPDH	GAPDH	NK	0.219054	1.65398	0.845873	0.258968	0.00181376	7.01301e-09	4.20781e-05
LYN	LYN	NK	0.21695	0.310915	0.350289	0.619344	0.0989724	0	0
IFITM3	IFITM3	NK	0.209883	0.466838	0.434663	0.482864	0.0561608	2.7127e-230	1.62762e-226
FTH1	FTH1	NK	0.209718	2.87793	0.957661	0.21899	0.0258322	2.26008e-106	1.35605e-102
HSPA5	HSPA5	NK	0.198814	0.653557	0.540664	0.367722	0.0147514	2.0351e-61	1.22106e-57
C12orf75	C12orf75	NK	0.195837	0.50725	0.488578	0.400831	0.0220965	3.35246e-91	2.01147e-87
HAVCR2	HAVCR2	NK	0.194261	0.31009	0.333536	0.582429	0.0883832	0	0
XCL2	XCL2	NK	0.19292	0.562403	0.406945	0.474068	0.0396755	9.24416e-163	5.5465e-159
S100A6	S100A6	NK	0.188719	1.68074	0.801097	0.235576	0.015364	6.70846e-64	4.02508e-60
SSR4	SSR4	NK	0.187757	0.870659	0.701797	0.267537	0.00060367	0.000836973	1
SUB1	SUB1	NK	0.180173	0.841395	0.670728	0.268622	0.000592571	0.000934906	1
HSP90AA1	HSP90AA1	NK	0.178955	1.76775	0.830338	0.21552	0.0124867	3.04014e-52	1.82408e-48
DAB2	DAB2	NK	0.176186	0.205547	0.230582	0.764092	0.116286	0	0
PSAP	PSAP	NK	0.170282	0.499722	0.512032	0.332561	0.00840724	1.01858e-35	6.11146e-32
DEK	DEK	NK	0.168369	0.644746	0.558635	0.301393	0.000871421	5.98625e-05	0.359175
SLAMF7	SLAMF7	NK	0.167949	0.319033	0.350289	0.479459	0.0339604	1.9025e-139	1.1415e-135
ITGAX	ITGAX	NK	0.167613	0.225969	0.248858	0.673528	0.0890556	0	0
PTGDS	PTGDS	NK	0.165151	1.10264	0.217789	0.758309	0.0776826	4.02268248843943e-319	2.41360949306366e-315
PRDM1	PRDM1	NK	0.15979	0.480293	0.42583	0.375243	0.0137946	1.53164e-57	9.18985e-54
SAMHD1	SAMHD1	NK	0.156285	0.58253	0.514773	0.3036	0.00394551	1.31476e-17	7.88855e-14
S100A11	S100A11	NK	0.155263	0.73771	0.614682	0.252592	0.000317429	0.015431	1
LAIR2	LAIR2	NK	0.154476	0.379878	0.29668	0.520681	0.0465746	5.69655e-191	3.41793e-187
HMGN2	HMGN2	NK	0.153277	0.620023	0.563814	0.271858	7.20025e-05	0.248689	1
MTSS1	MTSS1	NK	0.152213	0.270754	0.299117	0.508876	0.0446058	6.51088e-183	3.90653e-179
HIST1H1D	HIST1H1D	NK	0.150727	0.566789	0.424612	0.354976	0.0121658	6.06594e-51	3.63956e-47
CD74	CD74	NK	0.147607	0.889386	0.625343	0.236042	0.0105795	1.61398e-44	9.68387e-41
HMGN1	HMGN1	NK	0.146084	0.677233	0.580262	0.251755	0.00276988	8.26995e-13	4.96197e-09
TPM4	TPM4	NK	0.146031	0.424398	0.390801	0.37367	0.0102458	3.62747e-43	2.17648e-39
APLP2	APLP2	NK	0.145751	0.319089	0.336887	0.432641	0.0256762	9.72572e-106	5.83543e-102
RRBP1	RRBP1	NK	0.144749	0.297893	0.318916	0.453879	0.0280336	2.54411e-115	1.52646e-111
CTSS	CTSS	NK	0.142479	0.458905	0.483704	0.294557	0.00143466	2.60736e-07	0.00156442
TRGC1	TRGC1	NK	0.142398	0.298843	0.329881	0.431665	0.0298717	8.48209e-123	5.08925e-119
SQSTM1	SQSTM1	NK	0.13935	0.396922	0.432227	0.3224	0.00368125	1.56885e-16	9.4131e-13
TRBC1	TRBC1	NK	0.135316	0.99917	0.590923	0.22899	0.000158978	0.0865147	1
PDIA6	PDIA6	NK	0.133564	0.347014	0.376485	0.354766	0.00763172	1.41578e-32	8.49468e-29
RASSF4	RASSF4	NK	0.132513	0.182978	0.203777	0.650286	0.0635541	1.01097e-260	6.06582e-257
FKBP11	FKBP11	NK	0.128361	0.324981	0.349376	0.367401	0.0103099	1.99584e-43	1.1975e-39
HIST1H1E	HIST1H1E	NK	0.126683	0.339654	0.326835	0.387604	0.0119758	3.56669e-50	2.14002e-46
HSP90AB1	HSP90AB1	NK	0.123999	0.867475	0.629607	0.196946	0.0335341	1.0376e-137	6.22557e-134
ISG15	ISG15	NK	0.12354	0.368017	0.378008	0.326818	0.00502774	5.20653e-22	3.12392e-18
S100A10	S100A10	NK	0.123149	0.739175	0.609808	0.201946	0.023078	3.47651e-95	2.08591e-91
TUBA1B	TUBA1B	NK	0.120608	0.413181	0.423089	0.285066	0.000468293	0.00326159	1
H2AFZ	H2AFZ	NK	0.12032	0.465977	0.477003	0.252242	0.000580266	0.0010571	1
PLCG2	PLCG2	NK	0.116748	0.317106	0.340847	0.342524	0.0152994	1.22607e-63	7.35645e-60
HNRNPAB	HNRNPAB	NK	0.115567	0.296288	0.335364	0.344602	0.00532745	3.15507e-23	1.89304e-19
EIF5A	EIF5A	NK	0.111847	0.303778	0.352726	0.317094	0.00272584	1.25255e-12	7.51528e-09
ANXA2	ANXA2	NK	0.110662	0.326063	0.364301	0.303766	0.00100578	1.61995e-05	0.0971969
RAN	RAN	NK	0.108101	0.452673	0.481267	0.224618	0.0061818	1.07356e-26	6.44136e-23
NFKBIA	NFKBIA	NK	0.107261	0.468424	0.406031	0.264168	0.000137923	0.110369	1
