# Supplementary material for: Lymphocyte infiltration and thyrocyte destruction are driven by stromal and immune cell components in Hashimoto’s thyroiditis
Source: Nat Commun. 2022 Feb 9;13:775. doi: 10.1038/s41467-022-28120-2 (PMC8828859; doi:10.1038/s41467-022-28120-2)
Supplement: Supplementary file 9 — Supplementary Data 6 [file 41467_2022_28120_MOESM9_ESM.xlsx]

## Sheet: B cell subclusters
Supplementary Data 6. Marker genes of B cell subclusters in the merged immune cell data from thyroid tissues and PMBCs
( Hypothesis tests for linear mixed effect models were two-sided with the Bonferroni correction.)
gene_id	gene_short_name	cell_group	marker_score	mean_expression	fraction_expressing	specificity	pseudo_R2	marker_test_p_value	marker_test_q_value
CD74	CD74	B1	0.243504	71.9646	0.99545	0.244617	0.589276	0	0
HLA-DRA	HLA-DRA	B1	0.227199	43.0594	0.97794	0.232324	0.529532	0	0
HLA-DPB1	HLA-DPB1	B1	0.222821	17.4667	0.917005	0.242988	0.431215	0	0
BANK1	BANK1	B1	0.211706	5.79767	0.733999	0.288429	0.391525	0	0
CD69	CD69	B1	0.207734	7.21389	0.556237	0.373463	0.271228	0	0
HLA-DPA1	HLA-DPA1	B1	0.202924	13.1696	0.90553	0.224095	0.384574	0	0
FTH1	FTH1	B1	0.197434	23.0509	0.949649	0.207903	0.40651	0	0
FTL	FTL	B1	0.197402	17.7914	0.935107	0.211101	0.292761	0	0
CD79A	CD79A	B1	0.192518	10.2207	0.832921	0.231136	0.14176	0	0
HLA-DQB1	HLA-DQB1	B1	0.19185	8.19885	0.800574	0.239641	0.319489	0	0
IGHD	IGHD	B1	0.18823	4.14527	0.444851	0.42313	0.256177	0	0
MS4A1	MS4A1	B1	0.187628	11.9846	0.900781	0.208295	0.364045	0	0
HLA-DQA1	HLA-DQA1	B1	0.185528	7.44248	0.77891	0.23819	0.279272	0	0
HLA-DRB1	HLA-DRB1	B1	0.184403	12.2665	0.856366	0.215332	0.298388	0	0
LTB	LTB	B1	0.180357	10.8371	0.763082	0.236354	0.282742	0	0
TNFRSF13C	TNFRSF13C	B1	0.179762	3.74575	0.56514	0.318085	0.215864	0	0
HLA-DRB5	HLA-DRB5	B1	0.178695	7.59091	0.781185	0.228749	0.252068	0	0
LINC00926	LINC00926	B1	0.173968	2.48014	0.447621	0.38865	0.258487	0	0
RALGPS2	RALGPS2	B1	0.15871	3.82636	0.573647	0.276668	0.145115	0	0
CD83	CD83	B1	0.157894	6.17888	0.583144	0.270764	0.186986	0	0
2021-03-01	2021-03-01	B1	0.156875	2.68474	0.439312	0.357093	0.21921	0	0
KLF6	KLF6	B1	0.155996	8.11269	0.636067	0.245251	0.115199	0	0
JUN	JUN	B1	0.150991	7.30161	0.60095	0.251255	0.0302637	1.93e-123	3.86e-119
IGHM	IGHM	B1	0.147774	6.05232	0.560194	0.263791	0.204116	0	0
HSP90AA1	HSP90AA1	B1	0.143489	28.862	0.854783	0.167866	0.0572009	7.3e-234	1.46e-229
HSP90AB1	HSP90AB1	B1	0.138086	13.7487	0.854585	0.161583	0.177184	0	0
BIRC3	BIRC3	B1	0.137667	4.71905	0.560194	0.245749	0.123052	0	0
DUSP1	DUSP1	B1	0.135652	4.30293	0.516569	0.262601	0.0675537	6.73e-277	1.35e-272
EZR	EZR	B1	0.129714	7.33122	0.704026	0.184245	0.103724	0	0
LY9	LY9	B1	0.127308	3.17393	0.424572	0.29985	0.120463	0	0
VPREB3	VPREB3	B1	0.127214	3.67808	0.546642	0.232719	0.114118	0	0
HLA-DMB	HLA-DMB	B1	0.119502	2.90755	0.515283	0.231916	0.111146	0	0
NR4A1	NR4A1	B1	0.118749	3.24482	0.435948	0.272391	0.0912174	0	0
CTSS	CTSS	B1	0.118278	2.83504	0.529726	0.223281	0.0736301	2.57e-302	5.14e-298
MEF2C	MEF2C	B1	0.11754	4.96058	0.647641	0.181489	0.0559014	1.74e-228	3.49e-224
CD24	CD24	B1	0.117515	1.89612	0.354437	0.331555	0.142304	0	0
HSPA1A	HSPA1A	B1	0.11385	9.69535	0.483233	0.235601	0.0115087	9.03e-48	1.81e-43
PPP1R15A	PPP1R15A	B1	0.112854	3.66942	0.510931	0.220879	0.0391418	1.36e-159	2.71e-155
HLA-DMA	HLA-DMA	B1	0.111939	3.34418	0.564645	0.198246	0.0745471	3.66e-306	7.32e-302
HSPE1	HSPE1	B1	0.111291	6.06798	0.585716	0.190008	0.0319086	4.02e-130	8.04e-126
RP11-693J15.5	RP11-693J15.5	B1	0.109569	1.91464	0.35691	0.306993	0.147444	0	0
SAT1	SAT1	B1	0.107524	5.21243	0.622416	0.172753	0.042184	4.91e-172	9.82e-168
NCF1	NCF1	B1	0.107389	2.8414	0.509447	0.210795	0.0515006	2.6e-210	5.19e-206
AFF3	AFF3	B1	0.107375	2.12579	0.386092	0.278108	0.108191	0	0
IRF8	IRF8	B1	0.105978	2.40124	0.455139	0.232847	0.0883254	0	0
FCER2	FCER2	B1	0.10523	1.52957	0.289643	0.36331	0.132346	0	0
BTG2	BTG2	B1	0.103972	2.80617	0.470868	0.22081	0.00206413	8.33e-10	1.67e-05
CD79B	CD79B	B1	0.103277	4.04084	0.475022	0.217416	0.0393525	1.87e-160	3.74e-156
ZFP36	ZFP36	B1	0.100194	2.42695	0.421901	0.237483	0.059676	4.03e-244	8.07e-240
DNAJB1	DNAJB1	B1	0.0996837	9.17136	0.513899	0.193975	0.0050925	5.05e-22	1.01e-17
NEAT1	NEAT1	B1	0.0968562	8.39674	0.669008	0.144776	0.00163937	4.5e-08	0.000899333
HSPA1B	HSPA1B	B1	0.096004	5.74423	0.400237	0.239868	0.00977856	7.92e-41	1.58e-36
GPR183	GPR183	B1	0.0953249	3.28435	0.451182	0.211278	0.126868	0	0
YBX3	YBX3	B1	0.093303	1.96313	0.266594	0.349981	0.0968255	0	0
FOS	FOS	B1	0.0925017	4.08132	0.465724	0.198619	0.000125999	0.129499	1
HSPB1	HSPB1	B1	0.0882855	4.05249	0.395192	0.223399	0.00572354	1.47e-24	2.95e-20
GNG7	GNG7	B1	0.087035	1.21131	0.282718	0.307851	0.0446061	5.83e-182	1.17e-177
HLA-DQA2	HLA-DQA2	B1	0.0868596	2.7712	0.458898	0.189279	0.0440108	1.61e-179	3.22e-175
NFKBIA	NFKBIA	B1	0.0834782	2.52901	0.38718	0.215606	0.0310074	1.84e-126	3.69e-122
LYN	LYN	B1	0.0829392	1.86659	0.380354	0.218058	0.0572112	6.62e-234	1.32e-229
SMIM14	SMIM14	B1	0.0826368	2.5722	0.449896	0.18368	0.0657232	2.9e-269	5.8e-265
PLCG2	PLCG2	B1	0.0824344	5.16323	0.452468	0.182188	0.0068372	5e-29	9.99e-25
CD22	CD22	B1	0.0814204	1.97737	0.387081	0.210345	0.0458709	3.76e-187	7.52e-183
FOSB	FOSB	B1	0.0798389	2.10505	0.331289	0.240995	0.0146069	3.25e-60	6.5e-56
FAM129C	FAM129C	B1	0.0796721	0.941552	0.211099	0.377416	0.0932087	0	0
TCF4	TCF4	B1	0.0794836	2.02616	0.388664	0.204505	0.0277405	3.3e-113	6.6e-109
RASGEF1B	RASGEF1B	B1	0.0794498	1.75596	0.312692	0.254084	0.068019	7.69e-279	1.54e-274
HSPH1	HSPH1	B1	0.0792702	3.95489	0.419033	0.189174	0.0166918	1.34e-68	2.68e-64
POU2F2	POU2F2	B1	0.07826	2.47462	0.441191	0.177383	0.0363964	2.17e-148	4.34e-144
HSPD1	HSPD1	B1	0.0782253	4.87845	0.510436	0.153252	0.0157156	1.13e-64	2.27e-60
TP53INP1	TP53INP1	B1	0.077644	2.03196	0.30824	0.251894	0.0039034	3.06e-17	6.12e-13
FAM26F	FAM26F	B1	0.0760478	0.881152	0.193095	0.393836	0.0912429	0	0
CCR7	CCR7	B1	0.0741598	1.47318	0.279058	0.26575	0.126646	0	0
SWAP70	SWAP70	B1	0.072979	2.08354	0.41745	0.174821	0.0325609	8.97e-133	1.79e-128
IER5	IER5	B1	0.0717026	1.8859	0.259373	0.276446	0.0378457	2.66e-154	5.32e-150
RNASE6	RNASE6	B1	0.0711965	0.92812	0.197646	0.360223	0.0515466	1.68e-210	3.36e-206
VIM	VIM	B1	0.0706405	3.97535	0.600059	0.117722	0.0268112	1.92e-109	3.84e-105
MYC	MYC	B1	0.0697738	1.20475	0.202493	0.344574	0.0802489	0	0
GAPT	GAPT	B1	0.0690128	0.968092	0.222772	0.309791	0.0960603	0	0
PHACTR1	PHACTR1	B1	0.0682717	1.39538	0.262242	0.260339	0.06236	2.88e-255	5.77e-251
S100A6	S100A6	B1	0.0681863	2.94019	0.502918	0.135581	0.0409615	4.94e-167	9.89e-163
CYBB	CYBB	B1	0.0676128	1.298	0.292116	0.231459	0.0475154	6.61e-194	1.32e-189
NFKBID	NFKBID	B1	0.0675824	1.59223	0.281531	0.240053	0.0518225	1.22e-211	2.44e-207
RP5-887A10.1	RP5-887A10.1	B1	0.0670691	1.05298	0.178158	0.376459	0.0940277	0	0
HERPUD1	HERPUD1	B1	0.066574	2.70527	0.452963	0.146975	0.0526206	6.24e-215	1.25e-210
HMGN1	HMGN1	B1	0.0660934	3.6112	0.61282	0.107851	0.0113119	5.56e-47	1.11e-42
TCL1A	TCL1A	B1	0.0660924	2.77771	0.26511	0.249301	0.0156721	1.7e-64	3.39e-60
CD72	CD72	B1	0.0653159	1.03293	0.219903	0.297021	0.0579221	7.52e-237	1.5e-232
BCL11A	BCL11A	B1	0.0650889	1.1175	0.247304	0.263193	0.0452105	1.93e-184	3.86e-180
LINC00936	LINC00936	B1	0.0643183	1.04558	0.224849	0.286051	0.0382594	5.45e-156	1.09e-151
HMGB1	HMGB1	B1	0.0643116	7.28686	0.804728	0.0799171	0.0189306	1.3e-77	2.6e-73
OTUD1	OTUD1	B1	0.0628744	1.25765	0.251756	0.249744	0.0247597	3.85e-101	7.7e-97
ACTG1	ACTG1	B1	0.0623716	7.26059	0.753685	0.0827556	0.0276918	5.2e-113	1.04e-108
IGKC	IGKC	B1	0.0607786	63.67	0.947868	0.0641214	0.0262695	2.99e-107	5.99e-103
PDLIM1	PDLIM1	B1	0.060262	1.0654	0.265902	0.226633	0.0537266	1.7e-219	3.39e-215
PSAP	PSAP	B1	0.0598005	1.47304	0.341973	0.174869	1.17e-06	0.88394	1
NPC2	NPC2	B1	0.0595756	1.16907	0.276585	0.215397	0.00019598	0.0586485	1
GPX1	GPX1	B1	0.0588783	1.62406	0.352063	0.167238	0.011525	7.76e-48	1.55e-43
IGLC2	IGLC2	B1	0.0581119	21.7665	0.847957	0.0685316	0.000138116	0.112443	1
NR4A2	NR4A2	B1	0.0579659	1.90373	0.314373	0.184386	0.0687815	5.03e-282	1.01e-277
HLA-DPB1	HLA-DPB1	B2	0.292583	22.5302	0.993188	0.29459	0.172543	9.49e-224	1.9e-219
HLA-DPA1	HLA-DPA1	B2	0.273866	17.3288	0.993188	0.275744	0.168111	6.11e-218	1.22e-213
HLA-DRB1	HLA-DRB1	B2	0.269915	17.062	0.976839	0.276315	0.134192	1.11e-173	2.23e-169
HLA-DQA1	HLA-DQA1	B2	0.257857	8.7522	0.957766	0.269228	0.122335	2.73e-158	5.45e-154
HLA-DRB5	HLA-DRB5	B2	0.257052	9.20529	0.97139	0.264623	0.132694	9.84e-172	1.97e-167
HLA-DQB1	HLA-DQB1	B2	0.256211	9.5737	0.950954	0.269425	0.119606	9.39e-155	1.88e-150
BANK1	BANK1	B2	0.252608	5.8077	0.874659	0.288807	0.103307	1.11e-133	2.22e-129
HLA-DRA	HLA-DRA	B2	0.252099	48.064	0.998638	0.252443	0.152699	8.75e-198	1.75e-193
CD74	CD74	B2	0.24897	73.665	1	0.24897	0.131703	1.91e-170	3.82e-166
ITGAX	ITGAX	B2	0.239118	1.48916	0.448229	0.533473	0.197502	1.39e-256	2.79e-252
MS4A1	MS4A1	B2	0.224751	13.8752	0.96594	0.232676	0.102175	3.2e-132	6.41e-128
NEAT1	NEAT1	B2	0.21546	16.0528	0.910082	0.236748	0.0923677	1.39e-119	2.79e-115
SUB1	SUB1	B2	0.214624	7.45651	0.914169	0.234775	0.183666	2.34e-238	4.68e-234
PLEKHO1	PLEKHO1	B2	0.213135	2.62631	0.662125	0.321896	0.144513	4.14e-187	8.28e-183
POU2F2	POU2F2	B2	0.211461	4.16663	0.803815	0.263072	0.108625	1.5e-140	3.01e-136
CD79A	CD79A	B2	0.20968	9.99868	0.922343	0.227334	0.041833	7.26e-55	1.45e-50
FCRL5	FCRL5	B2	0.205145	2.62549	0.561308	0.365477	0.106245	1.79e-137	3.57e-133
ZEB2	ZEB2	B2	0.202316	2.86067	0.649864	0.31132	0.134164	1.21e-173	2.42e-169
GPR183	GPR183	B2	0.202121	4.64925	0.735695	0.274734	0.0963119	1.16e-124	2.32e-120
CTSS	CTSS	B2	0.200913	3.31405	0.799728	0.251227	0.0763084	6.06e-99	1.21e-94
FTH1	FTH1	B2	0.20079	22.1338	0.995913	0.201614	0.0972897	6.38e-126	1.28e-121
CAPG	CAPG	B2	0.192796	1.96267	0.604905	0.318721	0.126195	2.7e-163	5.4e-159
MEF2C	MEF2C	B2	0.186813	6.30617	0.858311	0.217652	0.0635339	1.41e-82	2.82e-78
MTSS1	MTSS1	B2	0.186287	1.57474	0.520436	0.357945	0.100946	1.23e-130	2.47e-126
PLEK	PLEK	B2	0.184966	2.84387	0.668937	0.276507	0.117688	2.85e-152	5.71e-148
EZR	EZR	B2	0.176155	7.71717	0.919619	0.191552	0.0726253	3.2e-94	6.4e-90
FTL	FTL	B2	0.172546	14.0614	0.976839	0.176637	0.0358708	2.87e-47	5.74e-43
COTL1	COTL1	B2	0.171845	4.45288	0.799728	0.214879	0.131658	2.19e-170	4.37e-166
ACP5	ACP5	B2	0.171686	1.3158	0.452316	0.379572	0.106677	4.94e-138	9.88e-134
VIM	VIM	B2	0.170919	7.51648	0.892371	0.191533	0.113372	1.1e-146	2.2e-142
CCDC50	CCDC50	B2	0.169405	2.27999	0.607629	0.278796	0.0918285	6.9e-119	1.38e-114
HLA-DMA	HLA-DMA	B2	0.167457	3.49231	0.817439	0.204856	0.0624738	3.2e-81	6.4e-77
CTSH	CTSH	B2	0.163128	2.61132	0.69346	0.235237	0.0968969	2.05e-125	4.09e-121
CTSZ	CTSZ	B2	0.158659	2.08868	0.634877	0.249904	0.0775037	1.77e-100	3.55e-96
TNFRSF13B	TNFRSF13B	B2	0.157537	1.40992	0.446866	0.352537	0.0779553	4.67e-101	9.34e-97
SAT1	SAT1	B2	0.156783	5.79097	0.837875	0.18712	0.0462282	1.81e-60	3.61e-56
SPIB	SPIB	B2	0.154961	1.78902	0.514986	0.300903	0.0675457	1.03e-87	2.06e-83
KLF6	KLF6	B2	0.151692	6.11692	0.765668	0.198117	0.0260539	9.08e-35	1.82e-30
S100A11	S100A11	B2	0.150977	2.89758	0.679837	0.222079	0.105911	4.83e-137	9.66e-133
CRIP1	CRIP1	B2	0.150163	5.20972	0.752044	0.199673	0.140232	1.55e-181	3.1e-177
RGCC	RGCC	B2	0.149426	3.01218	0.486376	0.307224	0.0967606	3.07e-125	6.13e-121
ID3	ID3	B2	0.148644	1.95522	0.476839	0.311727	0.069891	1.02e-90	2.04e-86
LYN	LYN	B2	0.147978	2.08595	0.623978	0.237152	0.0519478	9.07e-68	1.81e-63
LTB	LTB	B2	0.147086	9.19885	0.70436	0.208822	0.0155716	2.04e-21	4.08e-17
HLA-DQA2	HLA-DQA2	B2	0.145492	3.29429	0.674387	0.215739	0.0444974	2.91e-58	5.82e-54
BCL2A1	BCL2A1	B2	0.145472	2.10049	0.577657	0.251832	0.0766531	2.19e-99	4.38e-95
SCIMP	SCIMP	B2	0.144768	1.68034	0.506812	0.285645	0.0668451	8.14e-87	1.63e-82
ZBTB32	ZBTB32	B2	0.144626	0.827538	0.325613	0.444165	0.12052	6.13e-156	1.23e-151
ACTG1	ACTG1	B2	0.142697	15.2633	0.970027	0.147106	0.0959964	2.96e-124	5.92e-120
HERPUD1	HERPUD1	B2	0.142026	3.66429	0.76703	0.185164	0.0194537	2.3e-26	4.6e-22
CD86	CD86	B2	0.140786	1.24543	0.376022	0.374408	0.0912026	4.41e-118	8.82e-114
S100A6	S100A6	B2	0.140355	4.29608	0.775204	0.181056	0.0732086	5.72e-95	1.14e-90
PDLIM1	PDLIM1	B2	0.139322	1.38538	0.504087	0.276385	0.0569749	3.44e-74	6.87e-70
2021-03-01	2021-03-01	B2	0.138364	1.93542	0.497275	0.278245	0.028111	2.18e-37	4.37e-33
PSAP	PSAP	B2	0.137418	2.03854	0.614441	0.223647	0.0368363	1.69e-48	3.38e-44
MARCKS	MARCKS	B2	0.137409	1.86386	0.434605	0.31617	0.0391552	1.88e-51	3.76e-47
FCGR2B	FCGR2B	B2	0.13679	0.913001	0.376022	0.363782	0.0575339	6.63e-75	1.33e-70
TNFRSF13C	TNFRSF13C	B2	0.134749	2.31906	0.608992	0.221265	0.0207159	5.68e-28	1.14e-23
TYMP	TYMP	B2	0.132728	1.42793	0.491826	0.269867	0.0680102	2.62e-88	5.25e-84
SMIM14	SMIM14	B2	0.132102	2.90825	0.655313	0.201586	0.0437564	2.56e-57	5.13e-53
HSP90AB1	HSP90AB1	B2	0.130843	11.6839	0.916894	0.142703	0.029944	1.01e-39	2.02e-35
DUSP4	DUSP4	B2	0.129674	2.99255	0.495913	0.261486	0.161433	3.38e-209	6.76e-205
PRDX1	PRDX1	B2	0.129632	3.7068	0.80109	0.161819	0.0677418	5.79e-88	1.16e-83
TCF4	TCF4	B2	0.128508	2.21626	0.587193	0.218852	0.0326106	4.08e-43	8.15e-39
ANXA2	ANXA2	B2	0.128318	1.96126	0.555858	0.230847	0.0910241	7.48e-118	1.5e-113
HLA-DMB	HLA-DMB	B2	0.127372	2.36003	0.643052	0.198074	0.0276507	8.41e-37	1.68e-32
GPX1	GPX1	B2	0.125981	2.12458	0.614441	0.205033	0.0475513	3.7e-62	7.41e-58
PPP1R15A	PPP1R15A	B2	0.125074	2.89733	0.677112	0.184717	0.0196962	1.13e-26	2.26e-22
LGALS1	LGALS1	B2	0.123656	4.64623	0.623978	0.198173	0.0613284	9.34e-80	1.87e-75
GRN	GRN	B2	0.122458	1.18985	0.434605	0.281768	0.0628406	1.09e-81	2.17e-77
RALGPS2	RALGPS2	B2	0.122191	2.47936	0.613079	0.199307	0.011875	1.07e-16	2.14e-12
SWAP70	SWAP70	B2	0.121856	2.2978	0.647139	0.1883	0.0370579	8.83e-49	1.77e-44
OAS1	OAS1	B2	0.121617	0.696761	0.307902	0.394985	0.0747614	5.84e-97	1.17e-92
GAPDH	GAPDH	B2	0.121069	10.3544	0.96594	0.125338	0.100269	9.19e-130	1.84e-125
S100A4	S100A4	B2	0.120958	4.5562	0.674387	0.17936	0.07683	1.3e-99	2.6e-95
HCK	HCK	B2	0.120158	0.530931	0.247956	0.484591	0.077709	9.67e-101	1.93e-96
ASAH1	ASAH1	B2	0.119973	1.07693	0.411444	0.29159	0.05049	6.59e-66	1.32e-61
ZFP36	ZFP36	B2	0.119221	2.07361	0.565395	0.210862	0.0218318	2.15e-29	4.31e-25
CD83	CD83	B2	0.117866	3.98644	0.606267	0.194413	0.01619	3.32e-22	6.64e-18
DUSP2	DUSP2	B2	0.117037	3.19613	0.456403	0.256433	0.0426332	6.93e-56	1.39e-51
S100A10	S100A10	B2	0.116155	3.56419	0.686649	0.169162	0.0579844	1.76e-75	3.52e-71
CD79B	CD79B	B2	0.114526	3.51117	0.585831	0.195494	0.0141677	1.26e-19	2.52e-15
WEE1	WEE1	B2	0.113271	1.40098	0.422343	0.268196	0.0522882	3.33e-68	6.67e-64
CD63	CD63	B2	0.112443	1.4946	0.524523	0.214372	0.0304864	2.06e-40	4.13e-36
SQSTM1	SQSTM1	B2	0.112214	1.92056	0.585831	0.191547	0.0310485	3.97e-41	7.95e-37
RAB31	RAB31	B2	0.112041	0.676278	0.290191	0.386093	0.0797482	2.33e-103	4.67e-99
DBI	DBI	B2	0.110912	2.98056	0.756131	0.146684	0.0516476	2.19e-67	4.38e-63
KDM6B	KDM6B	B2	0.109121	1.19373	0.366485	0.297751	0.0449109	8.64e-59	1.73e-54
LDLRAD4	LDLRAD4	B2	0.108661	1.79381	0.355586	0.305583	0.047888	1.38e-62	2.76e-58
FCRL2	FCRL2	B2	0.108647	1.01782	0.324251	0.335071	0.0355403	7.57e-47	1.51e-42
GAPT	GAPT	B2	0.104452	0.930717	0.347411	0.300657	0.0317855	4.58e-42	9.16e-38
NFKBID	NFKBID	B2	0.104254	1.63123	0.426431	0.24448	0.0274632	1.46e-36	2.92e-32
FCRLA	FCRLA	B2	0.102932	1.17916	0.411444	0.250171	0.0305159	1.89e-40	3.79e-36
PLD4	PLD4	B2	0.100474	0.657433	0.264305	0.380142	0.0480282	9.13e-63	1.83e-58
LINC00926	LINC00926	B2	0.0979905	1.2497	0.425068	0.230529	0.0119329	9.01e-17	1.8e-12
BIRC3	BIRC3	B2	0.097247	2.72718	0.599455	0.162226	0.00961614	8.32e-14	1.66e-09
METRNL	METRNL	B2	0.095428	1.14186	0.326975	0.291851	0.0708824	5.49e-92	1.1e-87
CD81	CD81	B2	0.0950357	1.87575	0.607629	0.156404	0.0282217	1.58e-37	3.16e-33
SSR4	SSR4	B2	0.0941482	3.35862	0.836512	0.112549	2.51e-05	0.703212	1
AP1S2	AP1S2	B2	0.0939048	1.10648	0.433243	0.216749	0.0427617	4.75e-56	9.51e-52
MARCKSL1	MARCKSL1	B3	0.314248	5.40804	0.763013	0.411851	0.268092	0	0
RGS13	RGS13	B3	0.295091	3.53417	0.660747	0.446603	0.302443	0	0
CCDC144A	CCDC144A	B3	0.293786	3.0346	0.546846	0.537236	0.2623	0	0
BASP1	BASP1	B3	0.27325	6.79341	0.848132	0.322179	0.257434	0	0
CD79B	CD79B	B3	0.26768	6.51303	0.85793	0.312007	0.175836	0	0
MS4A1	MS4A1	B3	0.262968	17.0285	0.968157	0.271617	0.19281	0	0
NEIL1	NEIL1	B3	0.254632	2.29329	0.555419	0.458451	0.197809	0	0
VPREB3	VPREB3	B3	0.253294	5.89521	0.761176	0.332766	0.116964	2.55e-249	5.1e-245
LMO2	LMO2	B3	0.250186	3.08491	0.570729	0.438362	0.254818	0	0
LPP	LPP	B3	0.24341	3.73635	0.641764	0.379283	0.198739	0	0
BCL7A	BCL7A	B3	0.242462	2.77419	0.636252	0.381079	0.194966	0	0
CD22	CD22	B3	0.233726	3.41472	0.734844	0.318063	0.145008	2.55871041490542e-310	5.12e-306
HLA-DMB	HLA-DMB	B3	0.229129	4.03161	0.771586	0.296958	0.127164	1.99e-271	3.99e-267
ACTG1	ACTG1	B3	0.227281	27.5649	0.986528	0.230385	0.334275	0	0
SMIM14	SMIM14	B3	0.22599	5.1335	0.729333	0.309859	0.140441	2.44e-300	4.88e-296
CD79A	CD79A	B3	0.223534	10.4682	0.949786	0.235352	0.101299	1.53e-215	3.07e-211
HMGN1	HMGN1	B3	0.221129	10.0441	0.939375	0.2354	0.221481	0	0
RP11-231C14.7	RP11-231C14.7	B3	0.22091	2.33249	0.603184	0.366239	0.145514	2.00152752275939e-311	4e-307
CD74	CD74	B3	0.21988	62.5938	0.998775	0.22015	0.123429	2.55e-263	5.1e-259
LRMP	LRMP	B3	0.217632	3.8148	0.734231	0.296408	0.205759	0	0
TCL1A	TCL1A	B3	0.214117	3.99333	0.652174	0.328313	0.119892	1.18e-255	2.36e-251
NCF1	NCF1	B3	0.212519	4.00173	0.778322	0.273048	0.108243	1.73e-230	3.47e-226
HLA-DRA	HLA-DRA	B3	0.212015	38.5868	0.991427	0.213848	0.125619	4.51e-268	9.01e-264
AC079767.4	AC079767.4	B3	0.209002	2.30506	0.481323	0.434224	0.137336	1.46e-293	2.92e-289
HLA-DMA	HLA-DMA	B3	0.206724	4.58728	0.821188	0.251738	0.120298	1.55e-256	3.11e-252
KLHL6	KLHL6	B3	0.203752	2.48352	0.581139	0.350608	0.151498	0	0
SWAP70	SWAP70	B3	0.200772	3.68621	0.745867	0.269179	0.131025	8.11e-280	1.62e-275
LTB	LTB	B3	0.199634	10.9029	0.840784	0.237438	0.0877411	1.79e-186	3.58e-182
PARP1	PARP1	B3	0.193986	4.45877	0.793631	0.244428	0.164732	0	0
IRF8	IRF8	B3	0.193589	3.00843	0.701164	0.276097	0.0961035	2.2e-204	4.4e-200
HLA-DRB1	HLA-DRB1	B3	0.190701	11.7815	0.913043	0.208863	0.0808668	8.57e-172	1.71e-167
HLA-DPB1	HLA-DPB1	B3	0.18932	13.3606	0.954072	0.198434	0.0842734	4.6e-179	9.21e-175
HLA-DPA1	HLA-DPA1	B3	0.187438	11.2083	0.944887	0.19837	0.0860669	6.79e-183	1.36e-178
EZR	EZR	B3	0.184834	8.42833	0.902633	0.204771	0.105288	4.02e-224	8.05e-220
HLA-DQA1	HLA-DQA1	B3	0.18272	6.6624	0.834048	0.219076	0.0663505	6.4e-141	1.28e-136
HLA-DQB1	HLA-DQB1	B3	0.180562	7.29442	0.823025	0.219388	0.0640885	4e-136	8e-132
HLA-DRB5	HLA-DRB5	B3	0.1769	6.561	0.863442	0.204878	0.071219	2.96e-151	5.91e-147
PRPSAP2	PRPSAP2	B3	0.176576	1.53673	0.478873	0.368732	0.14819	2.77145580562437e-317	5.54291161124874e-313
CD40	CD40	B3	0.176125	1.8488	0.535824	0.328699	0.107746	2.04e-229	4.07e-225
DAAM1	DAAM1	B3	0.175655	2.4551	0.556032	0.315908	0.144523	0	5.88e-305
METAP2	METAP2	B3	0.173802	4.24718	0.696877	0.249402	0.147555	6.81434162645354e-316	1.36286832529071e-311
SUGCT	SUGCT	B3	0.169555	1.19176	0.308022	0.550465	0.155172	0	0
SEL1L3	SEL1L3	B3	0.166573	2.30636	0.595224	0.27985	0.0697407	4.09e-148	8.17e-144
UBE2J1	UBE2J1	B3	0.166431	2.42141	0.644825	0.258103	0.114014	6.09e-243	1.22e-238
BCAS4	BCAS4	B3	0.166369	1.91724	0.568279	0.292759	0.109717	1.15e-233	2.29e-229
AC023590.1	AC023590.1	B3	0.165501	1.02355	0.367422	0.45044	0.150838	4.44659081257122e-323	8.89318162514244e-319
MYO1E	MYO1E	B3	0.164895	1.30303	0.436007	0.378193	0.150502	2.37151510003798e-322	4.74303020007597e-318
MEF2C	MEF2C	B3	0.163852	5.38166	0.848745	0.193052	0.0734953	4.28e-156	8.57e-152
FAM3C	FAM3C	B3	0.163118	2.28249	0.557257	0.292716	0.0980516	1.45e-208	2.9e-204
PLCG2	PLCG2	B3	0.162819	6.52071	0.748928	0.217403	0.0669776	2.99e-142	5.99e-138
SERPINA9	SERPINA9	B3	0.161737	0.932372	0.303123	0.53357	0.148256	1.99026045124296e-317	3.98052090248592e-313
CCDC88A	CCDC88A	B3	0.16159	1.51929	0.453766	0.356108	0.133284	9.85e-285	1.97e-280
HMCES	HMCES	B3	0.158922	1.50273	0.445193	0.356973	0.136702	3.52e-292	7.04e-288
CPNE3	CPNE3	B3	0.155219	2.0019	0.51684	0.300324	0.104979	1.86e-223	3.72e-219
POU2AF1	POU2AF1	B3	0.154716	1.93705	0.562156	0.275219	0.0833331	4.69e-177	9.37e-173
ANP32B	ANP32B	B3	0.153138	5.47923	0.823637	0.185929	0.136856	1.63e-292	3.25e-288
HLA-DQA2	HLA-DQA2	B3	0.15124	3.44389	0.677893	0.223102	0.0658099	8.97e-140	1.79e-135
GMDS	GMDS	B3	0.145955	1.63828	0.361298	0.403974	0.121198	1.74e-258	3.49e-254
TERF2	TERF2	B3	0.143773	1.62799	0.502756	0.28597	0.117169	9.2e-250	1.84e-245
SCIMP	SCIMP	B3	0.141311	1.66362	0.498469	0.283489	0.0903119	5.67e-192	1.13e-187
GAPDH	GAPDH	B3	0.140505	12.6282	0.962645	0.145957	0.179255	0	0
POU2F2	POU2F2	B3	0.139151	3.01126	0.676056	0.205827	0.0691869	6.13e-147	1.23e-142
PLEK	PLEK	B3	0.13795	2.29831	0.586038	0.235393	0.108079	3.9e-230	7.8e-226
PRDX1	PRDX1	B3	0.136745	4.22175	0.765462	0.178643	0.0918573	2.78e-195	5.56e-191
STAG3	STAG3	B3	0.136068	1.40569	0.402327	0.338204	0.0853264	2.6e-181	5.19e-177
DBI	DBI	B3	0.135108	3.92792	0.746479	0.180994	0.0960941	2.31e-204	4.61e-200
HSP90AB1	HSP90AB1	B3	0.134932	11.9882	0.927128	0.145538	0.0559035	8.35e-119	1.67e-114
PHF6	PHF6	B3	0.133807	1.82864	0.505818	0.264537	0.0933364	1.89e-198	3.77e-194
MYBL1	MYBL1	B3	0.133517	1.27633	0.382731	0.348853	0.110151	1.33e-234	2.65e-230
RAPGEF5	RAPGEF5	B3	0.133515	0.783156	0.282303	0.472952	0.111535	1.37e-237	2.74e-233
CD38	CD38	B3	0.132071	1.3287	0.439682	0.30038	0.0803516	1.08e-170	2.15e-166
CD81	CD81	B3	0.13207	2.59713	0.659522	0.200252	0.0774725	1.47e-164	2.94e-160
CTSH	CTSH	B3	0.131427	2.32509	0.60992	0.215483	0.0899323	3.68e-191	7.36e-187
ZNF608	ZNF608	B3	0.130728	0.844426	0.318432	0.410538	0.100473	9.13e-214	1.83e-209
CPNE5	CPNE5	B3	0.130336	1.27482	0.429884	0.303189	0.0767431	5.26e-163	1.05e-158
SLC25A5	SLC25A5	B3	0.130309	3.22758	0.721984	0.180487	0.100483	8.69e-214	1.74e-209
HSP90AA1	HSP90AA1	B3	0.127992	21.6301	0.950398	0.134672	0.0305773	1.58e-65	3.16e-61
FTL	FTL	B3	0.127699	9.99319	0.938151	0.136118	0.00278758	2.63e-07	0.00526412
HERPUD1	HERPUD1	B3	0.126967	3.43126	0.720759	0.176157	0.0167311	1.46e-36	2.91e-32
EAF2	EAF2	B3	0.12424	1.60524	0.503368	0.246818	0.0541876	3.51e-115	7.03e-111
GCSAM	GCSAM	B3	0.123838	1.21554	0.383956	0.322532	0.0833669	3.97e-177	7.94e-173
TNFRSF13C	TNFRSF13C	B3	0.123646	2.19277	0.582976	0.212095	0.02299	1.2e-49	2.41e-45
LYN	LYN	B3	0.122262	1.86551	0.560931	0.217963	0.0482601	1.12e-102	2.24e-98
FCRLA	FCRLA	B3	0.120851	1.36046	0.433558	0.278742	0.0556424	2.97e-118	5.95e-114
FTH1	FTH1	B3	0.118395	11.636	0.958971	0.123461	0.0175916	2.32e-38	4.63e-34
BCL2A1	BCL2A1	B3	0.114873	2.01378	0.470912	0.243938	0.0639069	9.7e-136	1.94e-131
FGD6	FGD6	B3	0.114799	0.837761	0.262707	0.436986	0.0944414	8.07e-201	1.61e-196
BIRC3	BIRC3	B3	0.112994	3.07578	0.63564	0.177764	0.0238678	1.76e-51	3.51e-47
AFF3	AFF3	B3	0.112648	1.71502	0.476424	0.236446	0.030823	4.83e-66	9.67e-62
HMGB1	HMGB1	B3	0.112641	11.8883	0.962645	0.117012	0.0903015	5.96e-192	1.19e-187
CSTB	CSTB	B3	0.112556	1.7018	0.494795	0.22748	0.0618463	2.25e-131	4.5e-127
BACH2	BACH2	B3	0.11051	1.05522	0.35395	0.31222	0.058523	2.42e-124	4.85e-120
RAB30	RAB30	B3	0.109762	1.41076	0.458053	0.239628	0.0293601	5.61e-63	1.12e-58
RALGPS2	RALGPS2	B3	0.109089	2.2106	0.597061	0.182711	0.0127602	2.9e-28	5.79e-24
BCL11A	BCL11A	B3	0.109034	1.16864	0.40049	0.272251	0.0407714	6.43e-87	1.29e-82
HOPX	HOPX	B3	0.108949	1.58964	0.371096	0.293588	0.0876867	2.34e-186	4.68e-182
DNAJB1	DNAJB1	B3	0.105988	7.15003	0.660135	0.160556	0.0101907	6.84e-23	1.37e-18
TPM4	TPM4	B3	0.105787	2.57065	0.63319	0.16707	0.0670648	1.96e-142	3.91e-138
DTX1	DTX1	B3	0.105751	0.660905	0.262094	0.403483	0.0781037	6.65e-166	1.33e-161
FAM76B	FAM76B	B3	0.105013	1.29047	0.426209	0.246389	0.0682148	7.09e-145	1.42e-140
HMGB2	HMGB2	B4	0.311936	13.465	0.978495	0.318792	0.654616	0	0
HMGN2	HMGN2	B4	0.306349	18.3741	0.989247	0.309679	0.639049	0	0
MYBL1	MYBL1	B4	0.29728	1.70593	0.67914	0.43773	0.369561	0	0
STMN1	STMN1	B4	0.29445	10.3166	0.976774	0.301452	0.701341	0	0
H2AFZ	H2AFZ	B4	0.2808	11.3908	0.976774	0.287477	0.619956	0	0
PTTG1	PTTG1	B4	0.27256	3.55801	0.83828	0.325142	0.496267	0	0
HIST1H4C	HIST1H4C	B4	0.265659	18.4171	0.871828	0.304715	0.414779	0	0
HMGB1	HMGB1	B4	0.264763	34.9066	0.996989	0.265562	0.657817	0	0
TUBA1B	TUBA1B	B4	0.258218	10.6907	0.950538	0.271655	0.512085	0	0
DNMT1	DNMT1	B4	0.256715	3.16528	0.868387	0.295623	0.437041	0	0
NUSAP1	NUSAP1	B4	0.25543	3.86593	0.836129	0.305491	0.572607	0	0
H2AFV	H2AFV	B4	0.254595	4.89805	0.953978	0.266877	0.48308	0	0
TUBB	TUBB	B4	0.253292	7.03583	0.945376	0.267928	0.53318	0	0
MKI67	MKI67	B4	0.250646	3.84101	0.834839	0.300232	0.607254	0	0
HMGN1	HMGN1	B4	0.24968	11.1495	0.980215	0.254719	0.375522	0	0
METAP2	METAP2	B4	0.249117	4.99276	0.883871	0.281847	0.329411	0	0
KIAA0101	KIAA0101	B4	0.249038	2.87164	0.83957	0.296625	0.59681	0	0
RGS13	RGS13	B4	0.248184	2.49042	0.730753	0.339627	0.351653	0	0
LRMP	LRMP	B4	0.24135	3.6441	0.843011	0.286295	0.31131	0	0
CDCA7	CDCA7	B4	0.240917	1.30201	0.669677	0.359751	0.393972	0	0
DEK	DEK	B4	0.234084	7.52435	0.95957	0.243946	0.432356	0	0
ANP32B	ANP32B	B4	0.233564	7.69095	0.972043	0.240282	0.40942	0	0
UBE2S	UBE2S	B4	0.229866	2.73558	0.782366	0.293809	0.398829	0	0
TOP2A	TOP2A	B4	0.228969	4.42301	0.808172	0.283317	0.557081	0	0
CBX5	CBX5	B4	0.228685	2.63681	0.872258	0.262176	0.368635	0	0
DUT	DUT	B4	0.227545	4.49353	0.858925	0.264918	0.418586	0	0
MYBL2	MYBL2	B4	0.223685	1.25801	0.668387	0.334664	0.398952	0	0
SMC4	SMC4	B4	0.222458	2.32094	0.818495	0.27179	0.418167	0	0
CDKN3	CDKN3	B4	0.221681	1.37804	0.636989	0.348014	0.441448	0	0
TPX2	TPX2	B4	0.221151	1.92026	0.687742	0.321561	0.471084	0	0
CCNB2	CCNB2	B4	0.217733	1.15605	0.548817	0.396731	0.397856	0	0
HMGA1	HMGA1	B4	0.217668	2.93799	0.852043	0.255466	0.345381	0	0
BCL7A	BCL7A	B4	0.21663	1.94614	0.745806	0.290464	0.243589	0	0
DBI	DBI	B4	0.213528	5.19118	0.955269	0.223526	0.318299	0	0
SLC25A5	SLC25A5	B4	0.212553	4.39915	0.931613	0.228156	0.319608	0	0
TMPO	TMPO	B4	0.211837	3.46181	0.898495	0.235769	0.346367	0	0
PARP1	PARP1	B4	0.211543	4.04204	0.932043	0.226967	0.27945	0	0
CENPF	CENPF	B4	0.208066	3.22992	0.714839	0.291067	0.459118	0	0
MARCKSL1	MARCKSL1	B4	0.205888	2.92387	0.80086	0.257083	0.234007	0	0
GCSAM	GCSAM	B4	0.205474	1.22767	0.632258	0.324985	0.231239	0	0
HN1	HN1	B4	0.203905	2.89913	0.837419	0.243492	0.353256	0	0
GAPDH	GAPDH	B4	0.20363	19.7601	0.992688	0.20513	0.451534	0	0
ACTG1	ACTG1	B4	0.20317	23.5286	0.993978	0.204401	0.358105	0	0
LPP	LPP	B4	0.202504	2.54336	0.716559	0.282606	0.222638	0	0
CDK1	CDK1	B4	0.201893	1.39628	0.634409	0.318239	0.440473	0	0
TCL1A	TCL1A	B4	0.201367	3.1418	0.735914	0.273629	0.15883	0	0
RAN	RAN	B4	0.200176	5.34899	0.943226	0.212225	0.312848	0	0
TUBB4B	TUBB4B	B4	0.199436	2.28725	0.751398	0.26542	0.311411	0	0
NUGGC	NUGGC	B4	0.198384	0.76949	0.487742	0.406739	0.2345	0	0
SNRPD1	SNRPD1	B4	0.195837	2.55851	0.858925	0.228002	0.319937	0	0
BIRC5	BIRC5	B4	0.19576	1.42616	0.672688	0.291011	0.464017	0	0
CKS1B	CKS1B	B4	0.194867	1.57707	0.737634	0.264178	0.35305	0	0
UBE2J1	UBE2J1	B4	0.194616	2.22626	0.803441	0.242228	0.212266	0	0
TK1	TK1	B4	0.194439	1.19053	0.609032	0.319259	0.42786	0	0
CKS2	CKS2	B4	0.193521	1.95449	0.745376	0.259629	0.301353	0	0
AURKB	AURKB	B4	0.192326	1.01002	0.593978	0.323793	0.410224	0	0
CCNB1	CCNB1	B4	0.192218	1.34217	0.548387	0.350515	0.344464	0	0
DHFR	DHFR	B4	0.190882	1.15918	0.624946	0.305438	0.346504	0	0
SMC2	SMC2	B4	0.188089	1.3409	0.707957	0.265679	0.371094	0	0
HNRNPAB	HNRNPAB	B4	0.187852	3.06647	0.833118	0.225481	0.322084	0	0
GCHFR	GCHFR	B4	0.186542	1.33389	0.658495	0.283286	0.284231	0	0
PRDX1	PRDX1	B4	0.185532	4.96937	0.917849	0.202138	0.244382	0	0
UBE2C	UBE2C	B4	0.184588	1.49205	0.577634	0.319559	0.400258	0	0
RANBP1	RANBP1	B4	0.18412	2.65085	0.826667	0.222725	0.319766	0	0
HELLS	HELLS	B4	0.184077	1.67088	0.67871	0.271217	0.325834	0	0
SLBP	SLBP	B4	0.183736	2.03694	0.742366	0.247501	0.265695	0	0
NASP	NASP	B4	0.183468	2.97959	0.84129	0.218079	0.291928	0	0
GMNN	GMNN	B4	0.179762	1.09721	0.616344	0.291659	0.352167	0	0
LMNB1	LMNB1	B4	0.1786	1.25227	0.692473	0.257916	0.355697	0	0
BASP1	BASP1	B4	0.178597	3.99911	0.827957	0.215709	0.19064	0	0
RFC3	RFC3	B4	0.178246	0.874077	0.576344	0.309271	0.303363	0	0
FAM76B	FAM76B	B4	0.176808	1.39624	0.676129	0.2615	0.203369	0	0
CCDC88A	CCDC88A	B4	0.17649	1.19868	0.593978	0.297133	0.198029	0	0
HMCES	HMCES	B4	0.176468	1.15083	0.606022	0.291191	0.21793	0	0
PRC1	PRC1	B4	0.176341	1.08356	0.597849	0.294958	0.366878	0	0
TACC3	TACC3	B4	0.176059	0.910579	0.59828	0.294276	0.295902	0	0
ANP32E	ANP32E	B4	0.175374	2.75955	0.847742	0.206872	0.292063	0	0
GTSE1	GTSE1	B4	0.174935	1.00163	0.572043	0.305807	0.402811	0	0
WDR76	WDR76	B4	0.173352	0.970792	0.577634	0.300107	0.301775	0	0
MCM7	MCM7	B4	0.173058	1.30515	0.64129	0.269858	0.301094	0	0
DDX39A	DDX39A	B4	0.172156	1.32574	0.710538	0.24229	0.248582	0	0
MCM3	MCM3	B4	0.172035	1.24005	0.619355	0.277764	0.286362	0	0
TERF2	TERF2	B4	0.171554	1.34332	0.693763	0.247281	0.20714	0	0
CENPU	CENPU	B4	0.171129	0.857774	0.563011	0.303953	0.346428	0	0
MND1	MND1	B4	0.171058	0.648209	0.501075	0.341381	0.344393	0	0
RPA3	RPA3	B4	0.17067	1.96876	0.79871	0.213683	0.25527	0	0
H2AFX	H2AFX	B4	0.170572	1.05561	0.604301	0.282264	0.321574	0	0
GINS2	GINS2	B4	0.169401	0.837789	0.498495	0.339825	0.330386	0	0
KLHL6	KLHL6	B4	0.168499	1.56502	0.682581	0.246855	0.169036	0	0
DAAM1	DAAM1	B4	0.167828	1.72177	0.695054	0.241461	0.199569	0	0
NUF2	NUF2	B4	0.167795	0.753799	0.514409	0.326189	0.353359	0	0
S100A10	S100A10	B4	0.167433	4.10031	0.889892	0.18815	0.223216	0	0
CDCA3	CDCA3	B4	0.167095	0.570124	0.44172	0.378282	0.31814	0	0
RRM1	RRM1	B4	0.167076	1.01513	0.611183	0.273366	0.326813	0	0
C12orf75	C12orf75	B4	0.167036	1.45111	0.661935	0.252345	0.250322	0	0
RRM2	RRM2	B4	0.166155	1.46514	0.627957	0.264596	0.421185	0	0
MCM4	MCM4	B4	0.165512	0.962379	0.532473	0.310836	0.33047	0	0
CLSPN	CLSPN	B4	0.164245	1.10766	0.604731	0.2716	0.406216	0	0
TPM4	TPM4	B4	0.16403	3.04357	0.863656	0.189925	0.219484	0	0
ORC6	ORC6	B4	0.162486	0.872053	0.56	0.290154	0.314962	0	0
TUBA1B	TUBA1B	B5	0.294593	12.0627	0.989637	0.297678	0.272738	2.12e-131	4.24e-127
TUBB	TUBB	B5	0.286607	8.30939	0.943005	0.30393	0.253388	4.09e-122	8.18e-118
TYMS	TYMS	B5	0.276198	2.56941	0.813472	0.33953	0.271105	1.29e-130	2.58e-126
DUT	DUT	B5	0.263661	5.15949	0.896373	0.294143	0.20597	2.01e-99	4.03e-95
H2AFZ	H2AFZ	B5	0.257827	10.1416	0.979275	0.263284	0.219331	8.29e-106	1.66e-101
KIAA0101	KIAA0101	B5	0.249514	2.97611	0.818653	0.304786	0.21889	1.35e-105	2.7e-101
STMN1	STMN1	B5	0.245134	8.36216	0.953368	0.257125	0.238474	5.73e-115	1.15e-110
HMGB1	HMGB1	B5	0.233647	29.6686	0.994819	0.234864	0.218059	3.36e-105	6.73e-101
GAPDH	GAPDH	B5	0.2279	22.8695	0.994819	0.229087	0.228259	4.45e-110	8.9e-106
RAN	RAN	B5	0.226704	6.35489	0.937824	0.241734	0.145246	1.75e-70	3.49e-66
HMGB2	HMGB2	B5	0.2261	8.85589	0.974093	0.232114	0.202254	1.2e-97	2.4e-93
NASP	NASP	B5	0.224762	3.78564	0.860104	0.261319	0.150085	8.72e-73	1.74e-68
RANBP1	RANBP1	B5	0.222938	3.51766	0.80829	0.275815	0.151643	1.58e-73	3.17e-69
BIRC5	BIRC5	B5	0.220302	1.59806	0.694301	0.3173	0.184136	5.3e-89	1.06e-84
HMGN2	HMGN2	B5	0.219332	11.891	0.984456	0.222796	0.160252	1.27e-77	2.53e-73
RRM2	RRM2	B5	0.219139	1.79574	0.709845	0.308714	0.195883	1.32e-94	2.64e-90
NUSAP1	NUSAP1	B5	0.218745	3.35148	0.797927	0.274142	0.192138	8.08e-93	1.62e-88
DEK	DEK	B5	0.218173	7.11805	0.932642	0.23393	0.154289	8.73e-75	1.75e-70
LDHA	LDHA	B5	0.206235	3.74224	0.782383	0.263599	0.133127	1.01e-64	2.01e-60
TOP2A	TOP2A	B5	0.206134	4.05367	0.777202	0.265225	0.190216	6.67e-92	1.33e-87
MKI67	MKI67	B5	0.204284	3.1665	0.787565	0.259387	0.189873	9.72e-92	1.94e-87
FABP5	FABP5	B5	0.203502	3.92529	0.777202	0.261839	0.16725	5.9e-81	1.18e-76
PCNA	PCNA	B5	0.201625	1.92768	0.621762	0.32428	0.144694	3.2e-70	6.39e-66
PRDX1	PRDX1	B5	0.200144	5.4585	0.92228	0.21701	0.113584	1.92e-55	3.84e-51
HMGA1	HMGA1	B5	0.199729	2.85977	0.797927	0.25031	0.110875	3.7e-54	7.4e-50
H2AFV	H2AFV	B5	0.198616	3.79999	0.901554	0.220304	0.136872	1.67e-66	3.34e-62
HSPD1	HSPD1	B5	0.197289	7.80094	0.901554	0.218832	0.0855476	3.8e-42	7.61e-38
TK1	TK1	B5	0.195579	1.34	0.559585	0.349507	0.131787	4.36e-64	8.72e-60
SNRPD1	SNRPD1	B5	0.195178	2.66947	0.829016	0.235433	0.126976	8.41e-62	1.68e-57
HSP90AB1	HSP90AB1	B5	0.194991	19.0293	0.943005	0.206776	0.0592494	1.11e-29	2.22e-25
ANP32B	ANP32B	B5	0.194734	6.15923	0.958549	0.203155	0.126011	2.42e-61	4.83e-57
ACTG1	ACTG1	B5	0.193909	22.4052	0.984456	0.196971	0.139339	1.12e-67	2.25e-63
SLC25A5	SLC25A5	B5	0.192289	3.90464	0.92228	0.208493	0.111807	1.34e-54	2.67e-50
HNRNPAB	HNRNPAB	B5	0.191702	3.39336	0.787565	0.243411	0.125283	5.35e-61	1.07e-56
VDAC1	VDAC1	B5	0.191051	3.03347	0.813472	0.234859	0.128882	1.05e-62	2.09e-58
CKS1B	CKS1B	B5	0.189379	1.59772	0.709845	0.266789	0.133811	4.76e-65	9.52e-61
HIST1H4C	HIST1H4C	B5	0.188668	12.3179	0.839378	0.224771	0.12928	6.76e-63	1.35e-58
CRIP1	CRIP1	B5	0.188332	6.02921	0.84456	0.222995	0.129138	7.9e-63	1.58e-58
AURKB	AURKB	B5	0.187804	1.02127	0.57513	0.326542	0.129707	4.24e-63	8.48e-59
ANP32E	ANP32E	B5	0.18606	3.02355	0.839378	0.221664	0.12809	2.49e-62	4.97e-58
DNAJC9	DNAJC9	B5	0.185434	1.33739	0.663212	0.279599	0.127046	7.78e-62	1.56e-57
TMPO	TMPO	B5	0.185369	3.07386	0.860104	0.21552	0.119641	2.56e-58	5.11e-54
VIM	VIM	B5	0.183138	8.4429	0.875648	0.209146	0.0830208	6e-41	1.2e-36
LMNB1	LMNB1	B5	0.180222	1.38454	0.647668	0.278264	0.121054	5.46e-59	1.09e-54
UBE2C	UBE2C	B5	0.179182	1.47802	0.564767	0.317266	0.133106	1.03e-64	2.06e-60
DBI	DBI	B5	0.17865	4.42669	0.901554	0.198158	0.0963825	2.77e-47	5.55e-43
CENPW	CENPW	B5	0.178211	0.921277	0.564767	0.315548	0.139336	1.13e-67	2.25e-63
TUBB4B	TUBB4B	B5	0.177961	2.08068	0.720207	0.247097	0.108756	3.75e-53	7.5e-49
EIF5A	EIF5A	B5	0.173613	2.59167	0.709845	0.244578	0.0844134	1.31e-41	2.62e-37
COTL1	COTL1	B5	0.173553	4.09758	0.860104	0.201782	0.0905673	1.59e-44	3.17e-40
TUBA1C	TUBA1C	B5	0.172673	1.12363	0.559585	0.308573	0.108564	4.62e-53	9.25e-49
SNRNP25	SNRNP25	B5	0.169824	1.12061	0.626943	0.270876	0.0931014	9.97e-46	1.99e-41
ATAD2	ATAD2	B5	0.169663	1.35463	0.637306	0.26622	0.11662	6.95e-57	1.39e-52
DTYMK	DTYMK	B5	0.169437	0.917437	0.606218	0.279498	0.113378	2.4e-55	4.8e-51
HN1	HN1	B5	0.167688	2.51458	0.766839	0.218675	0.111801	1.35e-54	2.69e-50
CENPF	CENPF	B5	0.167534	2.67826	0.663212	0.25261	0.139859	6.36e-68	1.27e-63
UBE2S	UBE2S	B5	0.166992	2.07907	0.699482	0.238737	0.105225	1.77e-51	3.55e-47
SPC25	SPC25	B5	0.16634	0.740648	0.518135	0.321036	0.133685	5.47e-65	1.09e-60
RPA3	RPA3	B5	0.166098	2.07841	0.746114	0.222617	0.090427	1.85e-44	3.7e-40
CLSPN	CLSPN	B5	0.165534	1.21022	0.569948	0.290437	0.132531	1.93e-64	3.86e-60
TPM4	TPM4	B5	0.165288	3.29957	0.818653	0.201902	0.0830553	5.77e-41	1.15e-36
MCM7	MCM7	B5	0.164113	1.24007	0.632124	0.259621	0.109497	1.67e-53	3.33e-49
SMC4	SMC4	B5	0.163469	1.82851	0.720207	0.226975	0.112892	4.09e-55	8.17e-51
EZH2	EZH2	B5	0.163205	1.44297	0.65285	0.249989	0.121154	4.89e-59	9.78e-55
HSPE1	HSPE1	B5	0.162349	5.74007	0.891192	0.182171	0.0424389	1.04e-21	2.09e-17
CDK1	CDK1	B5	0.162226	1.2503	0.554404	0.292613	0.121052	5.47e-59	1.09e-54
CBX5	CBX5	B5	0.160603	1.90746	0.782383	0.205274	0.0905504	1.62e-44	3.23e-40
TPX2	TPX2	B5	0.160508	1.45341	0.61658	0.260319	0.123949	2.3e-60	4.6e-56
DLGAP5	DLGAP5	B5	0.160098	1.10328	0.554404	0.288776	0.133245	8.84e-65	1.77e-60
GTSE1	GTSE1	B5	0.159997	0.916704	0.559585	0.285921	0.128985	9.34e-63	1.87e-58
CEP55	CEP55	B5	0.157469	0.849056	0.544041	0.289444	0.140486	3.2e-68	6.4e-64
RAD51AP1	RAD51AP1	B5	0.157061	0.628262	0.502591	0.312503	0.11323	2.82e-55	5.65e-51
SLBP	SLBP	B5	0.154727	1.77282	0.694301	0.222853	0.0810362	5.23e-40	1.05e-35
HMGN1	HMGN1	B5	0.154639	6.10008	0.958549	0.161327	0.0618471	6.51e-31	1.3e-26
GMNN	GMNN	B5	0.154514	0.996268	0.569948	0.271101	0.101077	1.65e-49	3.29e-45
TXN	TXN	B5	0.154014	2.17804	0.668394	0.230424	0.087561	4.22e-43	8.45e-39
NME1	NME1	B5	0.153563	1.3449	0.569948	0.269434	0.0859884	2.35e-42	4.7e-38
CKS2	CKS2	B5	0.153251	1.72856	0.647668	0.236619	0.0817625	2.37e-40	4.74e-36
SUB1	SUB1	B5	0.152838	5.79627	0.787565	0.194064	0.0526034	1.57e-26	3.14e-22
HSP90AA1	HSP90AA1	B5	0.151687	25.9708	0.979275	0.154897	0.0415649	2.71e-21	5.43e-17
SMC2	SMC2	B5	0.151198	1.21954	0.611399	0.247299	0.104835	2.72e-51	5.43e-47
CCDC167	CCDC167	B5	0.151152	1.57019	0.704663	0.214502	0.0909454	1.05e-44	2.1e-40
CCNA2	CCNA2	B5	0.150783	0.684009	0.523316	0.288129	0.124006	2.16e-60	4.33e-56
ORC6	ORC6	B5	0.15063	0.830177	0.53886	0.279535	0.104471	4.04e-51	8.09e-47
CCNB2	CCNB2	B5	0.149819	0.80795	0.497409	0.301198	0.0912182	7.8e-45	1.56e-40
MEF2C	MEF2C	B5	0.149712	5.01062	0.818653	0.182876	0.0256911	9.68e-14	1.94e-09
RRM1	RRM1	B5	0.149234	0.994639	0.554404	0.26918	0.101539	9.95e-50	1.99e-45
UBE2T	UBE2T	B5	0.148936	0.789029	0.487047	0.305795	0.109533	1.6e-53	3.21e-49
YWHAH	YWHAH	B5	0.14864	1.92757	0.715026	0.207881	0.0722694	7.48e-36	1.5e-31
FANCI	FANCI	B5	0.147426	0.714835	0.481865	0.305949	0.113051	3.43e-55	6.87e-51
KIF11	KIF11	B5	0.14683	0.781504	0.502591	0.292145	0.107156	2.15e-52	4.31e-48
CENPU	CENPU	B5	0.145822	0.785357	0.512953	0.284279	0.0996247	8.04e-49	1.61e-44
ASPM	ASPM	B5	0.145463	1.55429	0.559585	0.259948	0.122939	6.95e-60	1.39e-55
KPNA2	KPNA2	B5	0.145453	1.17663	0.585492	0.248428	0.0924789	1.97e-45	3.94e-41
ALYREF	ALYREF	B5	0.143662	0.987636	0.554404	0.259129	0.0821976	1.47e-40	2.95e-36
PAICS	PAICS	B5	0.143608	0.956241	0.497409	0.288712	0.0836122	3.14e-41	6.29e-37
CALR	CALR	B5	0.143088	2.91812	0.766839	0.186594	0.0493502	5.48e-25	1.1e-20
ASF1B	ASF1B	B5	0.142626	0.64042	0.398964	0.357491	0.0939249	4.06e-46	8.12e-42
PDIA6	PDIA6	B5	0.142012	2.20942	0.709845	0.20006	0.0578531	5.09e-29	1.02e-24
DDX39A	DDX39A	B5	0.139701	1.17379	0.632124	0.221003	0.0698671	1.03e-34	2.06e-30
MZB1	MZB1	B6	0.360553	6.51323	0.993377	0.362957	0.231391	8.51e-158	1.7e-153
XBP1	XBP1	B6	0.331475	3.73668	0.980132	0.338194	0.19477	7.74e-133	1.55e-128
HSP90B1	HSP90B1	B6	0.327761	12.0856	0.996689	0.32885	0.250713	5.2e-171	1.04e-166
FKBP11	FKBP11	B6	0.316806	1.57207	0.943709	0.335704	0.150422	9.32e-103	1.86e-98
MYDGF	MYDGF	B6	0.294028	1.57238	0.907285	0.324075	0.181859	4.59e-124	9.19e-120
SDF2L1	SDF2L1	B6	0.272671	1.72434	0.956954	0.284937	0.201657	1.6e-137	3.19e-133
IGLC3	IGLC3	B6	0.270502	71.0092	0.976821	0.276921	0.00939794	8.5e-08	0.00169904
DERL3	DERL3	B6	0.268403	1.28705	0.897351	0.299106	0.095512	1.03e-65	2.05e-61
RRBP1	RRBP1	B6	0.254404	1.36401	0.923841	0.275377	0.118819	2.06e-81	4.12e-77
PPIB	PPIB	B6	0.244542	4.7155	0.980132	0.249499	0.167659	1.98e-114	3.96e-110
IGHG1	IGHG1	B6	0.241773	65.8547	0.986755	0.245019	0.0546208	3e-38	6e-34
SSR3	SSR3	B6	0.241564	2.08446	0.963576	0.250695	0.164785	1.75e-112	3.51e-108
IGHG2	IGHG2	B6	0.238534	10.2635	0.807947	0.295235	0.0207682	1.65e-15	3.3e-11
IGHG3	IGHG3	B6	0.236075	28.3742	0.983444	0.240049	0.0556276	6.34e-39	1.27e-34
IGLC2	IGLC2	B6	0.229794	106.013	0.990066	0.2321	0.00494883	0.000101776	1
SEC11C	SEC11C	B6	0.227931	2.32106	0.960265	0.237362	0.134006	1.16e-91	2.33e-87
VIMP	VIMP	B6	0.226551	1.41067	0.940397	0.24091	0.12298	3.22e-84	6.44e-80
PDIA4	PDIA4	B6	0.219925	1.03149	0.917219	0.239773	0.114729	1.18e-78	2.36e-74
HIST1H2BJ	HIST1H2BJ	B6	0.218166	0.46151	0.476821	0.457542	0.127272	4.09e-87	8.18e-83
HSPA5	HSPA5	B6	0.212021	2.72154	0.94702	0.223882	0.107779	5.67e-74	1.13e-69
LMAN1	LMAN1	B6	0.209394	1.26498	0.917219	0.228292	0.110017	1.76e-75	3.53e-71
IGKC	IGKC	B6	0.205005	287.421	0.996689	0.205686	0.0105965	1.29e-08	0.000257381
IGHGP	IGHGP	B6	0.201367	7.61614	0.735099	0.273931	0.0389028	1.06e-27	2.12e-23
PRDM1	PRDM1	B6	0.195194	1.00623	0.831126	0.234855	0.116918	3.94e-80	7.89e-76
PRDX4	PRDX4	B6	0.194885	0.686731	0.84106	0.231714	0.0768782	3.44e-53	6.88e-49
IGHG4	IGHG4	B6	0.189686	26.7686	0.990066	0.191589	0.0317188	7.06e-23	1.41e-18
CRIP1	CRIP1	B6	0.187568	5.40245	0.913907	0.205238	0.110978	3.97e-76	7.94e-72
FKBP2	FKBP2	B6	0.187471	1.31706	0.953642	0.196585	0.0832372	1.84e-57	3.67e-53
MANF	MANF	B6	0.184468	0.897577	0.850993	0.216768	0.102727	1.43e-70	2.86e-66
JCHAIN	JCHAIN	B6	0.181414	5.3314	0.903974	0.200685	0.0400907	1.69e-28	3.37e-24
SSR4	SSR4	B6	0.179534	6.28987	0.986755	0.181944	0.0506344	1.42e-35	2.84e-31
IGLL5	IGLL5	B6	0.174093	5.00929	0.509934	0.341402	0.0149531	1.4e-11	2.81e-07
MAN1A1	MAN1A1	B6	0.173734	0.48558	0.698675	0.248662	0.0750841	5.52e-52	1.1e-47
ERLEC1	ERLEC1	B6	0.172614	0.721588	0.844371	0.204429	0.0658703	8.47e-46	1.69e-41
IGHA1	IGHA1	B6	0.171558	16.7743	0.986755	0.173861	0.00289341	0.00296422	1
PDIA6	PDIA6	B6	0.170432	1.88658	0.960265	0.177484	0.0982808	1.41e-67	2.81e-63
HIST1H1C	HIST1H1C	B6	0.1663	1.59384	0.880795	0.188807	0.122789	4.33e-84	8.67e-80
SUB1	SUB1	B6	0.165309	4.79656	0.983444	0.168092	0.0935384	2.18e-64	4.36e-60
SLAMF7	SLAMF7	B6	0.164265	0.763371	0.821192	0.200033	0.0745942	1.18e-51	2.35e-47
FAM46C	FAM46C	B6	0.161065	0.785684	0.860927	0.187083	0.0524729	8.29e-37	1.66e-32
LGALS1	LGALS1	B6	0.158987	3.95038	0.907285	0.175234	0.0896596	8.85e-62	1.77e-57
CRELD2	CRELD2	B6	0.15623	0.455939	0.764901	0.204248	0.0708128	4.07e-49	8.15e-45
CALR	CALR	B6	0.146596	2.27205	0.950331	0.154258	0.0635656	2.99e-44	5.97e-40
CPEB4	CPEB4	B6	0.143267	0.704975	0.801325	0.178787	0.0590535	3.19e-41	6.37e-37
ELL2	ELL2	B6	0.135216	0.459356	0.711921	0.189931	0.0459148	2.08e-32	4.17e-28
ANKRD28	ANKRD28	B6	0.134419	0.54231	0.705298	0.190584	0.0479739	8.66e-34	1.73e-29
TRIB1	TRIB1	B6	0.1342	0.339147	0.625828	0.214436	0.0592044	2.52e-41	5.05e-37
HIST1H4C	HIST1H4C	B6	0.134141	7.23153	0.89404	0.15004	0.0915794	4.53e-63	9.06e-59
GGH	GGH	B6	0.131871	0.192948	0.490066	0.269089	0.0895484	1.05e-61	2.1e-57
RGS1	RGS1	B6	0.130973	3.99586	0.887417	0.147588	0.0560819	3.14e-39	6.28e-35
HERPUD1	HERPUD1	B6	0.127969	2.42412	0.94702	0.135128	0.0139222	7.02e-11	1.4e-06
RP11-1070N10.3	RP11-1070N10.3	B6	0.12668	0.257663	0.543046	0.233277	0.0673552	8.54e-47	1.71e-42
SRM	SRM	B6	0.12295	0.619486	0.761589	0.161439	0.0662008	5.08e-46	1.02e-41
CHST2	CHST2	B6	0.119545	0.268168	0.496689	0.240685	0.0553158	1.03e-38	2.05e-34
TNFRSF17	TNFRSF17	B6	0.118752	0.322519	0.57947	0.204933	0.0307232	3.29e-22	6.59e-18
IGLV6-57	IGLV6-57	B6	0.117204	0.798718	0.36755	0.318879	0.0141539	4.89e-11	9.78e-07
TXN	TXN	B6	0.116826	1.13028	0.834437	0.140006	0.072269	4.29e-50	8.57e-46
UBE2J1	UBE2J1	B6	0.115271	1.00009	0.874172	0.131863	0.038108	3.61e-27	7.23e-23
IGKV1-12	IGKV1-12	B6	0.11389	1.32773	0.476821	0.238852	0.018794	3.54e-14	7.09e-10
NEAT1	NEAT1	B6	0.110007	5.927	0.993377	0.11074	0.0127556	4.35e-10	8.7e-06
SHCBP1	SHCBP1	B6	0.107486	0.384393	0.63245	0.169951	0.0722138	4.67e-50	9.34e-46
FTL	FTL	B6	0.10332	7.08152	0.990066	0.104357	0.000181745	0.456481	1
SQSTM1	SQSTM1	B6	0.10244	1.06693	0.837748	0.12228	0.0168663	7.11e-13	1.42e-08
RRM2	RRM2	B6	0.101493	0.685574	0.682119	0.148791	0.0979566	2.32e-67	4.65e-63
HIST1H3G	HIST1H3G	B6	0.100832	0.33238	0.5	0.201665	0.0818549	1.56e-56	3.12e-52
CCDC167	CCDC167	B6	0.100478	0.725057	0.844371	0.118997	0.0597359	1.11e-41	2.22e-37
MYBL2	MYBL2	B6	0.0991568	0.406166	0.698675	0.141921	0.0662228	4.91e-46	9.83e-42
PHF19	PHF19	B6	0.0976852	0.448605	0.695364	0.140481	0.0840161	5.5e-58	1.1e-53
CTA-292E10.6	CTA-292E10.6	B6	0.0966276	0.187801	0.357616	0.270199	0.0292958	3e-21	6e-17
TXNDC5	TXNDC5	B6	0.0946361	0.139878	0.364238	0.259819	0.0263884	2.7e-19	5.41e-15
HIST1H1E	HIST1H1E	B6	0.0939436	0.743192	0.711921	0.131958	0.0502055	2.75e-35	5.51e-31
HSP90AA1	HSP90AA1	B6	0.0938361	13.7333	0.990066	0.0947776	0.000865366	0.10418	1
GAPDH	GAPDH	B6	0.0938127	7.24705	0.986755	0.095072	0.0342603	1.39e-24	2.77e-20
BTG2	BTG2	B6	0.0927716	1.10785	0.854305	0.108593	0.00143547	0.0363632	1
IGLV3-1	IGLV3-1	B6	0.0927246	0.656942	0.288079	0.321872	0.00844416	3.83e-07	0.00766635
GPX1	GPX1	B6	0.0914466	0.926666	0.84106	0.108728	0.0189543	2.76e-14	5.52e-10
DNAJB9	DNAJB9	B6	0.0908607	0.268423	0.566225	0.160467	0.0175022	2.64e-13	5.29e-09
BHLHE41	BHLHE41	B6	0.0896118	0.294923	0.592715	0.151189	0.0345642	8.66e-25	1.73e-20
MKI67	MKI67	B6	0.0881835	0.975323	0.834437	0.10568	0.0977076	3.42e-67	6.83e-63
JUN	JUN	B6	0.0878033	2.52509	0.784768	0.111884	0.00118141	0.0576148	1
PRDX1	PRDX1	B6	0.0876887	1.77256	0.956954	0.0916332	0.02698	1.08e-19	2.16e-15
CD63	CD63	B6	0.0876829	0.600394	0.821192	0.106775	0.0153582	7.46e-12	1.49e-07
HIST1H2BF	HIST1H2BF	B6	0.0872071	0.183394	0.370861	0.235148	0.0526314	6.49e-37	1.3e-32
NME1	NME1	B6	0.0866115	0.484288	0.698675	0.123965	0.0494123	9.38e-35	1.88e-30
HIST1H2AG	HIST1H2AG	B6	0.0864731	0.301985	0.480132	0.180103	0.0571237	6.28e-40	1.26e-35
LDHA	LDHA	B6	0.0860772	1.06113	0.854305	0.100757	0.0428535	2.36e-30	4.72e-26
RAB30	RAB30	B6	0.086035	0.553861	0.731788	0.117568	0.0103995	1.75e-08	0.000350844
HIST2H2AC	HIST2H2AC	B6	0.0855843	0.384727	0.556291	0.153848	0.0516689	2.87e-36	5.74e-32
IGKV4-1	IGKV4-1	B6	0.0851664	0.97306	0.334437	0.254656	0.00923869	1.09e-07	0.00218433
VIM	VIM	B6	0.0851128	2.88561	0.927152	0.0918003	0.0153718	7.3e-12	1.46e-07
CTSH	CTSH	B6	0.0850431	0.905901	0.811258	0.104829	0.0236467	1.89e-17	3.79e-13
EIF5A	EIF5A	B6	0.0839685	0.797888	0.844371	0.0994451	0.0339673	2.18e-24	4.36e-20
AQP3	AQP3	B6	0.0837007	0.167883	0.344371	0.243054	0.0376586	7.24e-27	1.45e-22
HNRNPAB	HNRNPAB	B6	0.0835459	0.994207	0.877483	0.0952108	0.0463863	1.01e-32	2.01e-28
SAT1	SAT1	B6	0.0833561	2.36104	0.887417	0.0939311	0.00126952	0.049051	1
PIM2	PIM2	B6	0.0833499	0.323059	0.625828	0.133183	0.0169057	6.69e-13	1.34e-08
H2AFZ	H2AFZ	B6	0.0825398	2.36005	0.956954	0.0862527	0.0567584	1.1e-39	2.21e-35
HIST1H2AC	HIST1H2AC	B6	0.0822822	0.400236	0.562914	0.146172	0.0296817	1.65e-21	3.3e-17
BIRC5	BIRC5	B6	0.0813772	0.441354	0.682119	0.119301	0.0749898	6.38e-52	1.28e-47
SDC1	SDC1	B6	0.0809601	0.0931048	0.264901	0.305624	0.0140181	6.04e-11	1.21e-06
IGHA1	IGHA1	B7	0.30437	36.6768	0.968254	0.314349	0.000777988	0.000212691	1
IGHG1	IGHG1	B7	0.291772	85.5252	0.977128	0.298601	0.301232	0	0
IGLC2	IGLC2	B7	0.283048	140.546	0.985377	0.287249	0.00148027	3.24e-07	0.00647381
IGKC	IGKC	B7	0.268136	410.191	0.996375	0.269111	0.0996991	0	0
IGLC3	IGLC3	B7	0.260625	69.2081	0.95963	0.271589	0.00161579	9.4e-08	0.00187977
IGHG3	IGHG3	B7	0.253347	31.8351	0.967504	0.261856	0.239172	0	0
IGHG4	IGHG4	B7	0.250179	39.0189	0.982127	0.254731	0.22111	0	0
JCHAIN	JCHAIN	B7	0.235267	8.87347	0.797525	0.294996	0.104763	0	0
DERL3	DERL3	B7	0.220365	0.999846	0.891889	0.247077	0.443873	0	0
IGHG2	IGHG2	B7	0.216701	9.62641	0.770529	0.281237	0.0730435	1.62e-289	3.24e-285
SSR4	SSR4	B7	0.210211	7.67975	0.993251	0.211639	0.430313	0	0
FKBP11	FKBP11	B7	0.209514	0.947825	0.915886	0.228755	0.501549	0	0
MZB1	MZB1	B7	0.205961	3.14745	0.985627	0.208965	0.441506	0	0
XBP1	XBP1	B7	0.180023	1.72253	0.95713	0.188086	0.404599	0	0
IGHGP	IGHGP	B7	0.177353	7.38008	0.663042	0.267484	0.136812	0	0
IGLL5	IGLL5	B7	0.171524	6.49177	0.410699	0.41764	0.0524948	4.29e-207	8.58e-203
PRDX4	PRDX4	B7	0.159407	0.541784	0.823022	0.193686	0.370862	0	0
RRBP1	RRBP1	B7	0.147112	0.71793	0.868266	0.169432	0.285581	0	0
FKBP2	FKBP2	B7	0.135115	0.895541	0.921635	0.146604	0.243587	0	0
IGHA2	IGHA2	B7	0.134866	4.58732	0.40245	0.335113	0.0189919	2.84e-75	5.68e-71
IGKV1-12	IGKV1-12	B7	0.132619	1.66307	0.468316	0.283182	0.158598	0	0
HSP90B1	HSP90B1	B7	0.123188	3.39061	0.984002	0.125191	0.183386	0	0
VIMP	VIMP	B7	0.121054	0.67025	0.884264	0.136898	0.230083	0	0
IGKV3-20	IGKV3-20	B7	0.119082	1.61875	0.44182	0.269526	0.103692	0	0
SEC11C	SEC11C	B7	0.113186	0.99983	0.905012	0.125066	0.177156	0	0
ITM2C	ITM2C	B7	0.112523	0.335906	0.668041	0.168437	0.185422	0	0
IGLV6-57	IGLV6-57	B7	0.112117	0.674908	0.399575	0.280591	0.113589	0	0
ERLEC1	ERLEC1	B7	0.110592	0.445712	0.780402	0.141712	0.164302	0	0
IGLV3-1	IGLV3-1	B7	0.105563	0.5491	0.375828	0.280881	0.138928	0	0
HERPUD1	HERPUD1	B7	0.10209	1.79984	0.950506	0.107406	0.0247477	1.04e-97	2.08e-93
SDC1	SDC1	B7	0.101807	0.092749	0.334083	0.304736	0.200127	0	0
IGLV2-11	IGLV2-11	B7	0.101509	1.37266	0.264967	0.3831	0.0654445	6.85e-259	1.37e-254
IGLV2-14	IGLV2-14	B7	0.100839	2.09085	0.27609	0.36524	0.066718	5.19e-264	1.04e-259
TNFRSF17	TNFRSF17	B7	0.0971706	0.256807	0.563555	0.172424	0.118428	0	0
SPAG4	SPAG4	B7	0.0971222	0.0839832	0.341582	0.28433	0.179905	0	0
IGLV2-23	IGLV2-23	B7	0.0949119	1.33503	0.292088	0.324942	0.0580225	3.82e-229	7.65e-225
JUN	JUN	B7	0.0948356	2.48189	0.859018	0.1104	0.000106835	0.169994	1
FOS	FOS	B7	0.0899442	1.84308	0.831896	0.10812	0.00571768	9.3e-24	1.86e-19
BTG2	BTG2	B7	0.0888559	1.0689	0.84127	0.105621	0.00172911	3.35e-08	0.000669917
IGKV4-1	IGKV4-1	B7	0.0862972	1.0182	0.327459	0.263536	0.0472998	1.88e-186	3.77e-182
IGKV3-11	IGKV3-11	B7	0.0853329	0.99258	0.331709	0.257252	0.0540693	2.3e-213	4.59e-209
SSR3	SSR3	B7	0.0850912	0.618433	0.858518	0.0991141	0.103021	0	0
FAM46C	FAM46C	B7	0.0823415	0.40455	0.731409	0.112579	0.0639725	5.6e-253	1.12e-248
HSPA5	HSPA5	B7	0.0820128	0.915004	0.84352	0.0972269	0.0554514	7.07e-219	1.41e-214
SLAMF7	SLAMF7	B7	0.0797594	0.3606	0.707287	0.112768	0.133637	0	0
LMAN1	LMAN1	B7	0.0788287	0.442121	0.771029	0.102238	0.0844822	0	0
ANKRD28	ANKRD28	B7	0.0752437	0.368189	0.530184	0.14192	0.0850361	0	0
IGLV2-8	IGLV2-8	B7	0.0750211	1.05815	0.1986	0.377749	0.0392424	1.38e-154	2.76e-150
SDF2L1	SDF2L1	B7	0.0734494	0.421953	0.754656	0.0973284	0.136023	0	0
PPIB	PPIB	B7	0.0728696	1.07367	0.908761	0.0801856	0.0224971	6.3e-89	1.26e-84
DNAJB9	DNAJB9	B7	0.0718483	0.199547	0.561805	0.127888	0.0660703	2.09e-261	4.18e-257
SELM	SELM	B7	0.0707866	0.210025	0.573803	0.123364	0.0381132	3.9e-150	7.8e-146
CPEB4	CPEB4	B7	0.0695582	0.37633	0.629296	0.110533	0.0707321	3.5e-280	7e-276
IGKV3-15	IGKV3-15	B7	0.0688687	0.647645	0.24122	0.285502	0.0748922	5.41e-297	1.08e-292
PDIA4	PDIA4	B7	0.0683889	0.347936	0.653793	0.104603	0.0598818	1.4e-236	2.8e-232
MYDGF	MYDGF	B7	0.0642661	0.321474	0.665667	0.096544	0.0656395	1.13e-259	2.25e-255
TP53INP1	TP53INP1	B7	0.0623494	0.546706	0.675541	0.0922956	0.000771054	0.000227002	1
NEAT1	NEAT1	B7	0.0618732	2.97862	0.95813	0.0645771	0.0180145	1.8e-71	3.6e-67
IGHV3-23	IGHV3-23	B7	0.0617397	1.08059	0.223347	0.276429	0.0491894	5.96e-194	1.19e-189
PRDM1	PRDM1	B7	0.0608084	0.357168	0.570804	0.106531	0.110719	0	0
JSRP1	JSRP1	B7	0.0605352	0.119028	0.27709	0.218467	0.0951018	0	0
DNAAF1	DNAAF1	B7	0.0598909	0.167122	0.16173	0.370315	0.0742116	3.07e-294	6.13e-290
CD63	CD63	B7	0.0584921	0.384387	0.776278	0.0753495	0.018228	2.66e-72	5.33e-68
IGLV1-44	IGLV1-44	B7	0.0579253	0.963937	0.194351	0.298045	0.0269023	3.95e-106	7.9e-102
MANF	MANF	B7	0.0575997	0.286236	0.638295	0.0902399	0.0564868	5.22e-223	1.04e-218
IGKV1-39	IGKV1-39	B7	0.0565583	0.512731	0.209349	0.270163	0.051514	3.43e-203	6.86e-199
H1FX	H1FX	B7	0.0564688	0.518866	0.590301	0.0956609	0.0156832	2.07e-62	4.15e-58
HSPA1A	HSPA1A	B7	0.056207	1.96408	0.816023	0.0688792	0.00160687	1.02e-07	0.00203897
CITED2	CITED2	B7	0.0559941	0.265277	0.457068	0.122507	0.0411014	6.37e-162	1.27e-157
ELL2	ELL2	B7	0.0558166	0.220231	0.515936	0.108185	0.038541	8.04e-152	1.61e-147
NPC2	NPC2	B7	0.0553177	0.318908	0.697413	0.0793184	0.00186833	9.45e-09	0.000189061
IGLV3-19	IGLV3-19	B7	0.0541281	0.872071	0.187102	0.289298	0.0235087	7.13e-93	1.43e-88
PLPP5	PLPP5	B7	0.0534815	0.221113	0.613923	0.0871143	0.00570714	1.02e-23	2.04e-19
TRIB1	TRIB1	B7	0.053112	0.172968	0.413573	0.128422	0.0788526	4.79318899882504e-313	0
IGHV4-59	IGHV4-59	B7	0.052893	0.320273	0.168354	0.314177	0.0520775	1.97e-205	3.93e-201
CRELD2	CRELD2	B7	0.0524871	0.181305	0.520685	0.100804	0.0469909	3.16e-185	6.32e-181
FOSB	FOSB	B7	0.0518637	0.539237	0.611299	0.0848419	0.00044842	0.00493126	1
MAN1A1	MAN1A1	B7	0.0502696	0.174751	0.44032	0.114166	0.0544917	4.75e-215	9.51e-211
IGLV1-40	IGLV1-40	B7	0.0498551	0.785219	0.151731	0.328576	0.0287825	1.74e-113	3.47e-109
TXNDC5	TXNDC5	B7	0.049243	0.0865077	0.272591	0.180648	0.062517	3.88e-247	7.75e-243
FTL	FTL	B7	0.0481572	2.69568	0.989751	0.0486559	0.31108	0	0
HSPA1B	HSPA1B	B7	0.0479992	1.05807	0.737408	0.0650918	0.00218795	5.22e-10	1.04e-05
IGKV1-5	IGKV1-5	B7	0.0476966	0.463672	0.169479	0.281431	0.0369062	2.21e-145	4.43e-141
PIM2	PIM2	B7	0.0471214	0.205647	0.501812	0.0939024	0.0136553	1.55e-54	3.1e-50
HSPB1	HSPB1	B7	0.0468191	0.98399	0.622797	0.0751756	0.0085191	1.28e-34	2.56e-30
RGS1	RGS1	B7	0.0466377	1.29304	0.76153	0.0612421	0.00882897	8.05e-36	1.61e-31
PSAP	PSAP	B7	0.0462765	0.383515	0.752531	0.0614945	0.0012462	2.76e-06	0.055286
IGLV1-47	IGLV1-47	B7	0.0459115	0.62635	0.148606	0.308947	0.0189874	2.96e-75	5.91e-71
DUSP1	DUSP1	B7	0.0447972	0.682309	0.704787	0.0635614	0.021219	6.04e-84	1.21e-79
CD79A	CD79A	B7	0.0446849	1.38263	0.913511	0.0489155	0.201657	0	0
RAB30	RAB30	B7	0.0428534	0.319807	0.559305	0.076619	0.00159742	1.11e-07	0.0022223
HSP90AA1	HSP90AA1	B7	0.042517	5.3159	0.952506	0.044637	0.181119	0	0
CD38	CD38	B7	0.0422849	0.224127	0.550556	0.076804	0.00854809	9.87e-35	1.97e-30
SUB1	SUB1	B7	0.0416344	0.93016	0.893513	0.0465963	0.00291384	7.5e-13	1.5e-08
PDIA6	PDIA6	B7	0.04113	0.420465	0.745407	0.055178	0.00129269	1.8e-06	0.0360716
SAT1	SAT1	B7	0.0401545	1.16525	0.746907	0.0537611	0.0787187	1.67617621229687e-312	3.35e-308
DNAJB1	DNAJB1	B7	0.0399785	1.5867	0.808024	0.0494769	0.0198082	1.89e-78	3.77e-74
RP11-16E12.2	RP11-16E12.2	B7	0.0396591	0.120986	0.336208	0.11796	0.0226727	1.3e-89	2.6e-85
IGLV1-51	IGLV1-51	B7	0.0384294	0.537039	0.117235	0.327797	0.0228271	3.25e-90	6.5e-86
DUSP5	DUSP5	B7	0.0378161	0.174726	0.371454	0.101806	0.0274467	2.93e-108	5.87e-104
IGKC	IGKC	B8	0.29938	496.307	0.962791	0.31095	0.0341239	2.25e-41	4.5e-37
IGHG4	IGHG4	B8	0.272913	46.5145	0.937984	0.290956	0.0418052	2.49e-50	4.97e-46
IGHG1	IGHG1	B8	0.256475	77.4938	0.925581	0.277096	0.0431145	7.38e-52	1.48e-47
IGLC2	IGLC2	B8	0.237952	120.841	0.928682	0.256226	0.00712549	7.86e-10	1.57e-05
IGHG3	IGHG3	B8	0.228492	30.1114	0.910078	0.251069	0.032364	2.53e-39	5.07e-35
IGLC3	IGLC3	B8	0.212197	61.7961	0.851163	0.249302	0.00636217	6.29e-09	0.000125817
IGHA1	IGHA1	B8	0.198699	25.7461	0.826357	0.240452	0.0124108	4.83e-16	9.66e-12
SSR4	SSR4	B8	0.169827	6.06389	0.95969	0.176961	0.0426171	2.81e-51	5.61e-47
IGHG2	IGHG2	B8	0.146156	7.44645	0.631008	0.231623	0.00278305	0.00012245	1
IGKV1-12	IGKV1-12	B8	0.140127	1.85317	0.455814	0.307422	0.0297237	3.03e-36	6.06e-32
IGKV3-20	IGKV3-20	B8	0.135099	2.11372	0.409302	0.330072	0.0223347	1.24e-27	2.49e-23
FKBP11	FKBP11	B8	0.127054	0.65666	0.733333	0.173255	0.0234037	7.05e-29	1.41e-24
MZB1	MZB1	B8	0.126364	1.8348	0.911628	0.138614	0.0276484	7.95e-34	1.59e-29
IGHGP	IGHGP	B8	0.123983	5.79264	0.556589	0.222755	0.010644	5.68e-14	1.14e-09
PRDX4	PRDX4	B8	0.123208	0.52533	0.651163	0.189212	0.0232945	9.45e-29	1.89e-24
JCHAIN	JCHAIN	B8	0.122423	5.72147	0.578295	0.211696	0.000120013	0.425136	1
ITM2C	ITM2C	B8	0.110393	0.487091	0.494574	0.223209	0.010978	2.31e-14	4.61e-10
DERL3	DERL3	B8	0.108808	0.578297	0.666667	0.163213	0.0133767	3.57e-17	7.15e-13
FKBP2	FKBP2	B8	0.0986519	0.834807	0.710078	0.138931	0.00443959	1.22e-06	0.0244556
XBP1	XBP1	B8	0.0906862	0.970601	0.747287	0.121354	0.010543	7.47e-14	1.49e-09
IGKV3-11	IGKV3-11	B8	0.0842069	1.11007	0.300775	0.279966	0.0079382	8.64e-11	1.73e-06
IGKV3-15	IGKV3-15	B8	0.0744604	0.753108	0.232558	0.32018	0.0145656	1.45e-18	2.91e-14
RRBP1	RRBP1	B8	0.0733509	0.530151	0.545736	0.134407	0.00224945	0.00055387	1
HSP90B1	HSP90B1	B8	0.071395	1.94335	0.87907	0.0812165	0.000555295	0.086238	1
SEC11C	SEC11C	B8	0.0648056	0.637337	0.734884	0.0881849	0.00208451	0.000886689	1
IGKV4-1	IGKV4-1	B8	0.0612409	1.02622	0.231008	0.265103	0.0032493	3.32e-05	0.663271
IGHA2	IGHA2	B8	0.0609959	3.15429	0.24186	0.252195	0.00108141	0.0166573	1
VIMP	VIMP	B8	0.0597268	0.497621	0.548837	0.108824	5.72e-06	0.861796	1
SPAG4	SPAG4	B8	0.05715	0.0828376	0.203101	0.281388	0.0069577	1.24e-09	2.48e-05
ERLEC1	ERLEC1	B8	0.0542898	0.300309	0.51938	0.104528	0.000596691	0.0753404	1
IGLV3-1	IGLV3-1	B8	0.0537751	0.377231	0.254264	0.211493	0.00650155	4.3e-09	8.6e-05
IGLV6-57	IGLV6-57	B8	0.0515844	0.439453	0.254264	0.202878	0.00244839	0.000314854	1
FTL	FTL	B8	0.0474785	2.87305	0.927132	0.0512101	0.100879	1.43e-119	2.85e-115
IGKV1-39	IGKV1-39	B8	0.0455251	0.564895	0.156589	0.290729	0.00514284	1.77e-07	0.00353489
NPC2	NPC2	B8	0.0442094	0.365556	0.500775	0.088282	0.0028306	0.000107129	1
IGKV1-5	IGKV1-5	B8	0.0417915	0.443854	0.153488	0.272278	0.00535162	9.97e-08	0.00199393
SSR3	SSR3	B8	0.0413363	0.39419	0.593798	0.0696134	0.000627106	0.0682806	1
CD63	CD63	B8	0.0410718	0.374338	0.556589	0.0737919	0.00107368	0.0170505	1
IGLC7	IGLC7	B8	0.0410379	4.89343	0.0728682	0.56318	8.71e-05	0.49683	1
SELM	SELM	B8	0.0392031	0.167642	0.378295	0.103631	2.36e-05	0.723547	1
HERPUD1	HERPUD1	B8	0.0388172	0.838329	0.658915	0.0589108	0.0302095	8.23e-37	1.65e-32
PSAP	PSAP	B8	0.0381861	0.486025	0.514729	0.0741868	0.00980942	5.42e-13	1.08e-08
SDC1	SDC1	B8	0.0381823	0.0617047	0.170543	0.223887	0.00225613	0.000543438	1
IGHV3-23	IGHV3-23	B8	0.0373262	0.739544	0.179845	0.207546	0.00309122	5.16e-05	1
IGLV2-23	IGLV2-23	B8	0.0365467	0.78936	0.167442	0.218265	0.000264034	0.236822	1
NEAT1	NEAT1	B8	0.0353448	2.6623	0.59845	0.0590606	0.096577	1.67e-114	3.34e-110
TNFRSF17	TNFRSF17	B8	0.0346029	0.138385	0.322481	0.107302	3.57e-05	0.66369	1
SDF2L1	SDF2L1	B8	0.0335501	0.329184	0.418605	0.0801476	0.000902277	0.02875	1
IGLV2-14	IGLV2-14	B8	0.0320803	1.10462	0.142636	0.22491	0.000532374	0.0929958	1
PPIB	PPIB	B8	0.0314135	0.56497	0.652713	0.0481276	0.0107386	4.4e-14	8.8e-10
IGLV2-8	IGLV2-8	B8	0.0304873	0.667489	0.114729	0.265734	0.000258952	0.241386	1
HSPA5	HSPA5	B8	0.0290705	0.486931	0.491473	0.0591498	0.0124466	4.38e-16	8.77e-12
IGLV3-25	IGLV3-25	B8	0.0289567	0.530527	0.0852713	0.339583	0.00226456	0.000530563	1
SLAMF7	SLAMF7	B8	0.0279117	0.215062	0.370543	0.0753265	0.000487108	0.108099	1
FOS	FOS	B8	0.0273456	0.828206	0.474419	0.0576401	0.0382975	3.07e-46	6.13e-42
DNAJB9	DNAJB9	B8	0.0269485	0.150524	0.262016	0.102851	0.00147226	0.00521253	1
IGKV1-9	IGKV1-9	B8	0.0266987	0.222229	0.0790698	0.33766	0.0027712	0.000126604	1
CTSS	CTSS	B8	0.0263121	0.608495	0.386047	0.0681578	0.0521939	1.86e-62	3.71e-58
TIMP1	TIMP1	B8	0.025796	0.272583	0.330233	0.0781148	0.00245712	0.000307171	1
DPEP1	DPEP1	B8	0.0257587	0.0245678	0.0852713	0.302079	0.00541057	8.48e-08	0.00169646
JSRP1	JSRP1	B8	0.0249761	0.087619	0.144186	0.173221	0.000909055	0.0281566	1
IGHV4-39	IGHV4-39	B8	0.0245104	0.204693	0.0837209	0.292763	0.00454281	9.2e-07	0.0184003
MYDGF	MYDGF	B8	0.0239165	0.193675	0.368992	0.0648157	0.00174523	0.00235313	1
CH17-262H11.1	CH17-262H11.1	B8	0.0234347	0.327016	0.0651163	0.35989	0.00341246	2.1e-05	0.420823
CD59	CD59	B8	0.0231713	0.189219	0.322481	0.0718532	1.19e-05	0.801347	1
S100A6	S100A6	B8	0.0225365	0.767564	0.477519	0.0471949	0.0250769	7.9e-31	1.58e-26
IGHV4-59	IGHV4-59	B8	0.022414	0.207127	0.0992248	0.225891	0.00101723	0.0202303	1
FAM46C	FAM46C	B8	0.0220802	0.225172	0.310078	0.0712088	0.00943029	1.51e-12	3.03e-08
PDIA6	PDIA6	B8	0.0218325	0.356975	0.451163	0.0483917	0.0144198	2.15e-18	4.31e-14
PLPP5	PLPP5	B8	0.0218251	0.153004	0.334884	0.0651721	0.00549717	6.69e-08	0.00133818
IGHV1-18	IGHV1-18	B8	0.02166	0.561999	0.0713178	0.303711	0.00176826	0.00220142	1
CD79A	CD79A	B8	0.0209379	0.737426	0.713178	0.0293586	0.109738	5.05e-130	1.01e-125
FTH1	FTH1	B8	0.0206669	1.59644	0.817054	0.0252944	0.170928	9.69e-203	1.94e-198
VIM	VIM	B8	0.020202	0.832602	0.593798	0.0340217	0.0430782	8.14e-52	1.63e-47
IGLV2-11	IGLV2-11	B8	0.0199361	0.386392	0.136434	0.146122	1.69e-05	0.764916	1
MANF	MANF	B8	0.0199198	0.176984	0.322481	0.0617704	0.0029603	7.44e-05	1
LMAN1	LMAN1	B8	0.0195146	0.170094	0.406202	0.0480417	0.00637228	6.12e-09	0.000122395
CST3	CST3	B8	0.0193832	0.234765	0.277519	0.0698445	0.00672632	2.33e-09	4.66e-05
IGLV3-19	IGLV3-19	B8	0.0191323	0.499622	0.100775	0.189851	9.96e-06	0.818266	1
IGLV1-47	IGLV1-47	B8	0.0190744	0.517845	0.0713178	0.267457	0.000297187	0.209462	1
DUSP1	DUSP1	B8	0.0189584	0.573325	0.342636	0.055331	0.0558954	8.79e-67	1.76e-62
IGKV3D-20	IGKV3D-20	B8	0.0188467	0.0432548	0.048062	0.392132	0.0054963	6.71e-08	0.00134138
TP53INP1	TP53INP1	B8	0.0188108	0.371817	0.275969	0.0681628	0.029374	7.74e-36	1.55e-31
H1FX	H1FX	B8	0.0185647	0.297425	0.300775	0.0617228	0.00902452	4.54e-12	9.08e-08
PDIA4	PDIA4	B8	0.0182855	0.182691	0.289922	0.0630705	0.00755565	2.44e-10	4.88e-06
SUB1	SUB1	B8	0.0178774	0.521731	0.613953	0.0291184	0.0308239	1.58e-37	3.16e-33
LYZ	LYZ	B8	0.017834	0.421417	0.142636	0.125032	0.0077155	1.58e-10	3.16e-06
IGLV1-44	IGLV1-44	B8	0.0176237	0.401882	0.114729	0.153612	6.12e-05	0.568965	1
ANKRD28	ANKRD28	B8	0.0173829	0.260894	0.15969	0.108854	0.0100983	2.48e-13	4.97e-09
BTG2	BTG2	B8	0.0172037	0.334129	0.409302	0.0420317	0.0577286	6.32e-69	1.26e-64
JUN	JUN	B8	0.0166993	0.668613	0.427907	0.0390256	0.0760926	1.98e-90	3.96e-86
IGHV3-43	IGHV3-43	B8	0.016652	0.183088	0.0511628	0.325472	0.00324355	3.37e-05	0.674015
HBB	HBB	B8	0.0163634	1.34933	0.0852713	0.191898	0.000489949	0.107076	1
CD38	CD38	B8	0.0163178	0.161108	0.275969	0.0591292	0.00847535	2.01e-11	4.02e-07
IGLV1-40	IGLV1-40	B8	0.0163157	0.403755	0.0821705	0.19856	4.06e-07	0.963008	1
PIM2	PIM2	B8	0.0160839	0.163847	0.204651	0.078592	0.00943218	1.51e-12	3.01e-08
TYROBP	TYROBP	B8	0.0156009	0.37871	0.111628	0.139758	0.00251031	0.000264246	1
IGKV1-27	IGKV1-27	B8	0.0155289	0.166954	0.0465116	0.333872	0.00266516	0.000170659	1
CRELD2	CRELD2	B8	0.0153864	0.101753	0.24031	0.0640273	0.00258623	0.000213224	1
APOE	APOE	B8	0.0152047	0.161326	0.311628	0.0487912	0.00445804	1.16e-06	0.0232427
STMN1	STMN1	Proliferative T cell	0.299225	11.2948	0.926471	0.322973	0.288702	7.82e-182	1.56e-177
TOP2A	TOP2A	Proliferative T cell	0.282605	6.22427	0.768382	0.367792	0.252801	3.81e-159	7.63e-155
S100A6	S100A6	Proliferative T cell	0.266044	8.24842	0.897059	0.296574	0.134568	4.68e-85	9.35e-81
HMGB2	HMGB2	Proliferative T cell	0.26177	11.4267	0.930147	0.281428	0.221662	1.54e-139	3.07e-135
MKI67	MKI67	Proliferative T cell	0.250401	4.41533	0.75	0.333868	0.235015	6.13e-148	1.23e-143
FABP5	FABP5	Proliferative T cell	0.249783	5.38824	0.75	0.333044	0.194862	1.01e-122	2.03e-118
TUBA1B	TUBA1B	Proliferative T cell	0.246602	10.2982	0.933824	0.264078	0.221427	2.16e-139	4.31e-135
CENPF	CENPF	Proliferative T cell	0.244978	4.12393	0.698529	0.350706	0.21304	4e-134	8e-130
DEK	DEK	Proliferative T cell	0.243762	8.06138	0.948529	0.256989	0.207838	7.38e-131	1.48e-126
VIM	VIM	Proliferative T cell	0.23925	11.4605	0.908088	0.263466	0.147076	7.51e-93	1.5e-88
TUBB	TUBB	Proliferative T cell	0.233999	6.82808	0.893382	0.261924	0.203624	3.25e-128	6.5e-124
TMPO	TMPO	Proliferative T cell	0.233172	4.18679	0.856618	0.272201	0.163545	3.96e-103	7.92e-99
TYMS	TYMS	Proliferative T cell	0.232736	2.456	0.709559	0.328001	0.239937	4.88e-151	9.77e-147
S100A4	S100A4	Proliferative T cell	0.228648	7.57759	0.867647	0.263526	0.150897	3.11e-95	6.21e-91
NUSAP1	NUSAP1	Proliferative T cell	0.22719	3.75038	0.761029	0.298529	0.206101	9.08e-130	1.82e-125
HIST1H4C	HIST1H4C	Proliferative T cell	0.22387	16.2241	0.808824	0.276784	0.144165	4.9e-91	9.81e-87
GZMK	GZMK	Proliferative T cell	0.222777	3.17191	0.481618	0.46256	0.121566	5.79e-77	1.16e-72
HIST1H1D	HIST1H1D	Proliferative T cell	0.222448	3.88377	0.621324	0.358022	0.136864	1.74e-86	3.47e-82
KIAA0101	KIAA0101	Proliferative T cell	0.221642	2.76779	0.768382	0.288453	0.213967	1.05e-134	2.1e-130
HMGN2	HMGN2	Proliferative T cell	0.221616	12.3455	0.966912	0.2292	0.164907	5.58e-104	1.12e-99
ITM2A	ITM2A	Proliferative T cell	0.218729	2.8548	0.647059	0.338036	0.177658	5.97e-112	1.19e-107
H2AFZ	H2AFZ	Proliferative T cell	0.214868	8.22679	0.955882	0.224785	0.200504	2.94e-126	5.88e-122
ASPM	ASPM	Proliferative T cell	0.214607	2.25902	0.621324	0.345403	0.187446	4.48e-118	8.95e-114
DUT	DUT	Proliferative T cell	0.213705	4.27111	0.838235	0.254946	0.175185	2.11e-110	4.21e-106
NASP	NASP	Proliferative T cell	0.212238	3.56844	0.849265	0.249908	0.156439	1.08e-98	2.17e-94
GAPDH	GAPDH	Proliferative T cell	0.210798	20.6863	0.992647	0.21236	0.213765	1.4e-134	2.81e-130
ANP32E	ANP32E	Proliferative T cell	0.208736	3.52708	0.838235	0.249018	0.154837	1.08e-97	2.17e-93
GZMA	GZMA	Proliferative T cell	0.207403	3.13132	0.459559	0.45131	0.125249	2.96e-79	5.92e-75
H2AFV	H2AFV	Proliferative T cell	0.206339	4.13513	0.878676	0.234829	0.157074	4.35e-99	8.7e-95
HMGB1	HMGB1	Proliferative T cell	0.203276	24.5074	1	0.203276	0.182261	7.88e-115	1.58e-110
DNMT1	DNMT1	Proliferative T cell	0.203079	2.5663	0.805147	0.252226	0.14602	3.42e-92	6.84e-88
CEP55	CEP55	Proliferative T cell	0.20266	1.21218	0.533088	0.380161	0.193459	7.67e-122	1.53e-117
CLSPN	CLSPN	Proliferative T cell	0.202028	1.47189	0.599265	0.337126	0.184164	5.08e-116	1.02e-111
SMC2	SMC2	Proliferative T cell	0.198953	1.56712	0.665441	0.298979	0.158325	7.2e-100	1.44e-95
LDHA	LDHA	Proliferative T cell	0.191004	3.12215	0.830882	0.229881	0.148899	5.48e-94	1.1e-89
COTL1	COTL1	Proliferative T cell	0.190801	4.69631	0.852941	0.223698	0.119995	5.49e-76	1.1e-71
MT2A	MT2A	Proliferative T cell	0.190304	11.318	0.915441	0.207882	0.135381	1.46e-85	2.92e-81
TNFAIP3	TNFAIP3	Proliferative T cell	0.189801	2.53497	0.610294	0.310999	0.105926	3.04e-67	6.09e-63
HNRNPAB	HNRNPAB	Proliferative T cell	0.189727	3.33105	0.790441	0.240027	0.138805	1.07e-87	2.15e-83
S100A10	S100A10	Proliferative T cell	0.18936	5.2215	0.838235	0.225903	0.109725	1.33e-69	2.66e-65
RANBP1	RANBP1	Proliferative T cell	0.187638	2.79777	0.808824	0.231989	0.142321	6.91e-90	1.38e-85
SMC4	SMC4	Proliferative T cell	0.186703	2.10726	0.738971	0.252653	0.141171	3.6e-89	7.2e-85
ATAD2	ATAD2	Proliferative T cell	0.186611	1.55202	0.632353	0.295106	0.141773	1.52e-89	3.03e-85
RPA3	RPA3	Proliferative T cell	0.185954	2.32138	0.768382	0.242007	0.121311	8.34e-77	1.67e-72
HN1	HN1	Proliferative T cell	0.185553	2.81393	0.779412	0.238068	0.136921	1.6e-86	3.2e-82
PTTG1	PTTG1	Proliferative T cell	0.184064	2.5885	0.720588	0.255435	0.140351	1.17e-88	2.34e-84
S100A11	S100A11	Proliferative T cell	0.183488	3.09151	0.786765	0.233218	0.112937	1.34e-71	2.68e-67
PCNA	PCNA	Proliferative T cell	0.181963	1.69924	0.617647	0.294607	0.150491	5.57e-95	1.11e-90
TIGIT	TIGIT	Proliferative T cell	0.18079	1.90844	0.569853	0.317257	0.168448	3.43e-106	6.85e-102
HIST1H1C	HIST1H1C	Proliferative T cell	0.180788	2.6565	0.650735	0.277821	0.112078	4.58e-71	9.17e-67
TPX2	TPX2	Proliferative T cell	0.180203	1.75831	0.599265	0.300707	0.155092	7.5e-98	1.5e-93
ANP32B	ANP32B	Proliferative T cell	0.179952	5.83507	0.922794	0.195008	0.118414	5.28e-75	1.06e-70
CCL4	CCL4	Proliferative T cell	0.179647	11.3179	0.444853	0.403836	0.0359538	7.25e-24	1.45e-19
HSP90AA1	HSP90AA1	Proliferative T cell	0.178382	31.8808	0.985294	0.181044	0.0642454	2.16e-41	4.31e-37
CCL5	CCL5	Proliferative T cell	0.177034	6.50206	0.5	0.354069	0.06163	8.99e-40	1.8e-35
EZH2	EZH2	Proliferative T cell	0.176464	1.57162	0.661765	0.266656	0.147323	5.27e-93	1.05e-88
RAN	RAN	Proliferative T cell	0.176427	4.83707	0.897059	0.196672	0.107595	2.8e-68	5.6e-64
ACTG1	ACTG1	Proliferative T cell	0.175693	19.7462	0.981618	0.178983	0.11082	2.77e-70	5.55e-66
SNRPD1	SNRPD1	Proliferative T cell	0.175528	2.47066	0.790441	0.222063	0.115236	4.99e-73	9.99e-69
RRM2	RRM2	Proliferative T cell	0.174093	1.69872	0.588235	0.295958	0.168017	6.37e-106	1.27e-101
CRIP1	CRIP1	Proliferative T cell	0.172028	4.91253	0.900735	0.190986	0.157402	2.71e-99	5.43e-95
HELLS	HELLS	Proliferative T cell	0.171691	1.81102	0.595588	0.288271	0.114584	1.27e-72	2.54e-68
DNAJC9	DNAJC9	Proliferative T cell	0.171664	1.30628	0.625	0.274662	0.130383	1.89e-82	3.78e-78
NKG7	NKG7	Proliferative T cell	0.170447	3.25952	0.507353	0.335954	0.0913282	3.51e-58	7.02e-54
UBE2S	UBE2S	Proliferative T cell	0.169659	2.18774	0.683824	0.248104	0.124442	9.4e-79	1.88e-74
TRBC1	TRBC1	Proliferative T cell	0.168016	3.83149	0.529412	0.317363	0.127646	9.53e-81	1.91e-76
PHF19	PHF19	Proliferative T cell	0.166837	1.13285	0.588235	0.283623	0.146154	2.82e-92	5.64e-88
CKS1B	CKS1B	Proliferative T cell	0.166452	1.53407	0.643382	0.258714	0.121212	9.6e-77	1.92e-72
SUB1	SUB1	Proliferative T cell	0.164073	5.16441	0.922794	0.177801	0.0946073	3.24e-60	6.48e-56
HSPD1	HSPD1	Proliferative T cell	0.163365	6.22085	0.886029	0.184379	0.0625587	2.39e-40	4.78e-36
TPM4	TPM4	Proliferative T cell	0.162334	3.57105	0.757353	0.214344	0.0788827	1.83e-50	3.67e-46
CTSC	CTSC	Proliferative T cell	0.162029	1.40155	0.599265	0.27038	0.107287	4.35e-68	8.7e-64
H2AFX	H2AFX	Proliferative T cell	0.158071	1.09649	0.544118	0.29051	0.115034	6.67e-73	1.33e-68
ANXA2	ANXA2	Proliferative T cell	0.157982	2.19447	0.628676	0.251294	0.0900724	2.11e-57	4.22e-53
TXN	TXN	Proliferative T cell	0.157962	2.21674	0.676471	0.233509	0.102628	3.4e-65	6.8e-61
MCM7	MCM7	Proliferative T cell	0.157597	1.3035	0.584559	0.2696	0.11062	3.69e-70	7.39e-66
DLGAP5	DLGAP5	Proliferative T cell	0.157365	1.28497	0.485294	0.324267	0.137076	1.28e-86	2.56e-82
ATAD5	ATAD5	Proliferative T cell	0.156719	0.946162	0.481618	0.325401	0.105934	3.01e-67	6.02e-63
CBX5	CBX5	Proliferative T cell	0.156103	2.04829	0.720588	0.216633	0.0925087	6.5e-59	1.3e-54
CDK1	CDK1	Proliferative T cell	0.155954	1.23865	0.536765	0.290544	0.132799	5.91e-84	1.18e-79
LMNB1	LMNB1	Proliferative T cell	0.155276	1.32403	0.577206	0.269013	0.118262	6.56e-75	1.31e-70
BRCA1	BRCA1	Proliferative T cell	0.154596	0.921048	0.477941	0.323462	0.120893	1.52e-76	3.03e-72
SLC25A5	SLC25A5	Proliferative T cell	0.153264	3.2643	0.841912	0.182043	0.0812252	6.47e-52	1.29e-47
VDAC1	VDAC1	Proliferative T cell	0.152334	2.45534	0.761029	0.200168	0.101999	8.36e-65	1.67e-60
ICOS	ICOS	Proliferative T cell	0.151218	1.55005	0.474265	0.318846	0.12749	1.19e-80	2.39e-76
CRTAM	CRTAM	Proliferative T cell	0.150853	0.830517	0.272059	0.554485	0.0753348	2.9e-48	5.8e-44
DNAJB1	DNAJB1	Proliferative T cell	0.150112	8.39945	0.827206	0.181469	0.0233264	5.03e-16	1.01e-11
GTSE1	GTSE1	Proliferative T cell	0.150081	0.977367	0.5	0.300162	0.130333	2.03e-82	4.05e-78
DUSP4	DUSP4	Proliferative T cell	0.149284	2.78395	0.602941	0.247592	0.146062	3.22e-92	6.44e-88
MCM3	MCM3	Proliferative T cell	0.148488	1.17971	0.555147	0.267476	0.099455	3.18e-63	6.35e-59
CENPW	CENPW	Proliferative T cell	0.148313	0.841149	0.503676	0.294462	0.135012	2.47e-85	4.95e-81
YWHAH	YWHAH	Proliferative T cell	0.147748	1.97223	0.698529	0.211512	0.0797279	5.49e-51	1.1e-46
CDKN3	CDKN3	Proliferative T cell	0.147438	1.05744	0.518382	0.284418	0.115302	4.55e-73	9.09e-69
C12orf75	C12orf75	Proliferative T cell	0.146725	1.39427	0.599265	0.244842	0.0927816	4.4e-59	8.8e-55
CTLA4	CTLA4	Proliferative T cell	0.146537	0.96905	0.474265	0.308978	0.153017	1.48e-96	2.96e-92
PRC1	PRC1	Proliferative T cell	0.146149	1.03052	0.514706	0.283946	0.117308	2.57e-74	5.15e-70
HIST1H1E	HIST1H1E	Proliferative T cell	0.145908	1.71979	0.584559	0.249604	0.0827076	7.8e-53	1.56e-48
BIRC5	BIRC5	Proliferative T cell	0.144877	1.27961	0.540441	0.268073	0.134054	9.77e-85	1.95e-80
GSTO1	GSTO1	Proliferative T cell	0.144732	1.12333	0.588235	0.246045	0.075518	2.23e-48	4.47e-44
TUBB4B	TUBB4B	Proliferative T cell	0.144226	1.84292	0.639706	0.225456	0.0922592	9.28e-59	1.86e-54
