# Supplementary material for: Lymphocyte infiltration and thyrocyte destruction are driven by stromal and immune cell components in Hashimoto’s thyroiditis
Source: Nat Commun. 2022 Feb 9;13:775. doi: 10.1038/s41467-022-28120-2 (PMC8828859; doi:10.1038/s41467-022-28120-2)
Supplement: Supplementary file 10 — Supplementary Data 7 [file 41467_2022_28120_MOESM10_ESM.xlsx]

## Sheet: myeloid cell subcluster
Supplementary Data 7. Marker genes of myeloid cell subclusters in the merged immune cell data from thyroid tissues and PMBCs
( Hypothesis tests for linear mixed effect models were two-sided with the Bonferroni correction.)
gene_id	gene_short_name	cell_group	marker_score	mean_expression	fraction_expressing	specificity	pseudo_R2	marker_test_p_value	marker_test_q_value
FCGR3A	FCGR3A	M1	0.687361	12.0687	0.963068	0.71372	0.806621	0	0
CDKN1C	CDKN1C	M1	0.663448	3.37718	0.827415	0.801833	0.695769	0	0
TCF7L2	TCF7L2	M1	0.534854	1.92271	0.785511	0.680899	0.494897	0	0
LINC01272	LINC01272	M1	0.509111	4.0338	0.922585	0.551831	0.454151	0	0
MTSS1	MTSS1	M1	0.478346	2.22392	0.814631	0.587194	0.484715	0	0
MS4A7	MS4A7	M1	0.439422	6.28498	0.939631	0.467654	0.452326	0	0
IFITM3	IFITM3	M1	0.432405	10.345	0.977273	0.442461	0.543207	0	0
LILRB2	LILRB2	M1	0.409519	2.90255	0.916193	0.446979	0.313004	0	0
LST1	LST1	M1	0.398775	19.4904	0.978693	0.407456	0.569252	0	0
PECAM1	PECAM1	M1	0.377154	3.05719	0.884233	0.426532	0.291372	0	0
RRAS	RRAS	M1	0.360131	1.15455	0.678977	0.530402	0.3353	0	0
SERPINA1	SERPINA1	M1	0.358321	6.59407	0.960938	0.372887	0.26571	0	0
RHOC	RHOC	M1	0.354725	2.03227	0.789773	0.449148	0.401425	0	0
LILRA5	LILRA5	M1	0.349509	1.70732	0.766335	0.456079	0.203649	0	0
CFD	CFD	M1	0.34315	4.50892	0.914062	0.375412	0.139675	4.84086e-220	7.74537e-216
CSF1R	CSF1R	M1	0.341586	2.20664	0.853693	0.400127	0.302205	0	0
LRRC25	LRRC25	M1	0.34139	1.78755	0.828835	0.411891	0.211598	0	0
AIF1	AIF1	M1	0.3391	20.5209	0.983665	0.344732	0.445249	0	0
LYN	LYN	M1	0.331263	3.83341	0.919744	0.360169	0.309339	0	0
POU2F2	POU2F2	M1	0.330811	3.16416	0.852983	0.387828	0.193771	0	2.56795e-304
FAM26F	FAM26F	M1	0.325075	3.32687	0.911932	0.356469	0.277951	0	0
SIGLEC10	SIGLEC10	M1	0.322326	1.18066	0.689631	0.46739	0.324929	0	0
CKB	CKB	M1	0.317685	0.858998	0.487926	0.651092	0.365832	0	0
MAFB	MAFB	M1	0.307193	2.76852	0.87571	0.350793	0.199294	1.0898302582881e-317	1.74372841326096e-313
WARS	WARS	M1	0.305705	2.13816	0.818892	0.373315	0.224192	0	0
STXBP2	STXBP2	M1	0.300685	3.66845	0.900568	0.333883	0.110172	9.05684e-173	1.44909e-168
GPBAR1	GPBAR1	M1	0.299335	1.07912	0.660511	0.453187	0.161419	2.54987e-255	4.07979e-251
PILRA	PILRA	M1	0.29336	1.70238	0.805398	0.364242	0.13359	3.08552e-210	4.93684e-206
CTSS	CTSS	M1	0.28949	20.371	0.980114	0.295364	0.120889	7.28541e-190	1.16567e-185
CEBPB	CEBPB	M1	0.289114	4.1072	0.931108	0.310506	0.236169	0	0
COTL1	COTL1	M1	0.289002	9.67534	0.979403	0.29508	0.277809	0	0
DUSP6	DUSP6	M1	0.283542	2.96265	0.837358	0.338615	0.102329	2.57695e-160	4.12312e-156
TNFSF10	TNFSF10	M1	0.280795	2.35529	0.797585	0.352056	0.0922656	2.10456e-144	3.36729e-140
FCER1G	FCER1G	M1	0.276602	15.0086	0.977273	0.283034	0.238215	0	0
TMPO	TMPO	M1	0.27522	1.84947	0.764205	0.360139	0.211397	0	0
LILRB1	LILRB1	M1	0.274259	1.42218	0.716619	0.382713	0.209191	0	0
ASAH1	ASAH1	M1	0.271091	2.93707	0.911932	0.297271	0.111423	9.23111e-175	1.47698e-170
CPPED1	CPPED1	M1	0.267826	1.70586	0.801136	0.334307	0.133167	1.48019e-209	2.3683e-205
RP11-362F19.1	RP11-362F19.1	M1	0.267513	0.647537	0.497159	0.538083	0.167405	4.23527e-265	6.77644e-261
PSAP	PSAP	M1	0.267247	14.813	0.984375	0.271489	0.228758	0	0
CLEC12A	CLEC12A	M1	0.264788	2.02866	0.818892	0.323349	0.0872561	1.6462e-136	2.63391e-132
HES4	HES4	M1	0.263972	0.669857	0.494318	0.534012	0.340561	0	0
ADGRE2	ADGRE2	M1	0.262839	1.14396	0.679688	0.386705	0.202144	1.97626258336499e-322	3.16202013338398e-318
BRI3	BRI3	M1	0.261372	3.77456	0.929688	0.28114	0.161131	7.49918e-255	1.19987e-250
OAS1	OAS1	M1	0.26122	1.27363	0.712358	0.366697	0.14878	9.06265e-235	1.45002e-230
HCK	HCK	M1	0.260831	1.92949	0.808949	0.322431	0.11483	3.44354e-180	5.50966e-176
SECTM1	SECTM1	M1	0.260801	0.921572	0.619318	0.421109	0.181313	6.21906e-288	9.9505e-284
HMOX1	HMOX1	M1	0.254775	1.38611	0.721591	0.353075	0.16649	1.32949e-263	2.12718e-259
NCF2	NCF2	M1	0.25346	2.36583	0.869318	0.291562	0.061854	9.17969e-97	1.46875e-92
SCIMP	SCIMP	M1	0.252771	1.29417	0.725852	0.34824	0.145069	9.29485e-229	1.48718e-224
ZEB2	ZEB2	M1	0.251857	5.28652	0.914062	0.275536	0.131969	1.24911e-207	1.99857e-203
SPI1	SPI1	M1	0.250637	3.82324	0.941051	0.266337	0.10206	6.85784e-160	1.09726e-155
TIMP1	TIMP1	M1	0.248863	4.78791	0.939631	0.264852	0.174792	3.31257e-277	5.30011e-273
C19orf38	C19orf38	M1	0.24745	1.24054	0.731534	0.338262	0.0863944	3.73478e-135	5.97564e-131
CTSC	CTSC	M1	0.247301	3.06253	0.892045	0.277229	0.235533	0	0
P2RY13	P2RY13	M1	0.24464	1.50878	0.724432	0.337699	0.11804	2.59735e-185	4.15575e-181
SLC7A7	SLC7A7	M1	0.24438	1.30626	0.74929	0.326148	0.0632313	6.59864e-99	1.05578e-94
SLC31A2	SLC31A2	M1	0.243691	1.36561	0.715199	0.340731	0.126133	2.92824e-198	4.68518e-194
CX3CR1	CX3CR1	M1	0.243673	1.19197	0.53125	0.458678	0.155038	6.27757e-245	1.00441e-240
FTL	FTL	M1	0.241564	85.7981	0.99929	0.241736	0.0860343	1.37659e-134	2.20255e-130
RHOB	RHOB	M1	0.240473	1.41727	0.71875	0.334571	0.180172	4.72329e-286	7.55726e-282
CD68	CD68	M1	0.240254	3.16141	0.921875	0.260615	0.0948186	1.96523e-148	3.14438e-144
APOBEC3A	APOBEC3A	M1	0.239311	1.14064	0.544034	0.439882	0.106695	3.0437e-167	4.86991e-163
S100A4	S100A4	M1	0.238358	23.5973	0.979403	0.24337	0.0348301	5.83933e-55	9.34292e-51
ZFAND5	ZFAND5	M1	0.234504	3.21869	0.884943	0.264994	0.125672	1.60322e-197	2.56514e-193
SLC11A1	SLC11A1	M1	0.234127	2.14597	0.8125	0.288156	0.0858218	2.97199e-134	4.75518e-130
S100A11	S100A11	M1	0.230435	12.4613	0.982244	0.2346	0.0899577	9.16045e-141	1.46567e-136
CAMK1	CAMK1	M1	0.229903	0.7696	0.584517	0.393321	0.14059	1.61352e-221	2.58163e-217
LILRA1	LILRA1	M1	0.229387	0.760684	0.56392	0.406772	0.117221	5.2741e-184	8.43856e-180
C5AR1	C5AR1	M1	0.227651	1.45075	0.716619	0.317673	0.129506	1.13438e-203	1.815e-199
TKT	TKT	M1	0.225897	3.64295	0.924716	0.244288	0.0246939	2.17105e-39	3.47368e-35
FTH1	FTH1	M1	0.223755	69.1076	0.99929	0.223914	0.213951	0	0
CYBB	CYBB	M1	0.223074	3.9821	0.889915	0.250668	0.0613265	6.07272e-96	9.71636e-92
TYROBP	TYROBP	M1	0.223048	15.9229	0.984375	0.226588	0.0269591	7.2628e-43	1.16205e-38
FGL2	FGL2	M1	0.222406	4.71887	0.942472	0.235982	0.0698947	2.69843e-109	4.31749e-105
HN1	HN1	M1	0.222001	1.42699	0.757812	0.29295	0.13114	2.68668e-206	4.29868e-202
IFIT3	IFIT3	M1	0.219956	0.909563	0.5	0.439912	0.125291	6.54519e-197	1.04723e-192
LMO2	LMO2	M1	0.216303	1.00314	0.641335	0.337269	0.116081	3.48336e-182	5.57338e-178
CD79B	CD79B	M1	0.210693	0.745923	0.53196	0.396069	0.238353	0	0
SAT1	SAT1	M1	0.208804	17.4069	0.992898	0.210298	0.202157	1.87744945419674e-322	3.00391912671478e-318
CD300E	CD300E	M1	0.205856	1.04833	0.607955	0.338604	0.0823962	7.18352e-129	1.14936e-124
ISG15	ISG15	M1	0.20482	1.8484	0.714489	0.286667	0.075553	3.84781e-118	6.1565e-114
C3AR1	C3AR1	M1	0.203693	0.783394	0.565341	0.360302	0.129418	1.57016e-203	2.51225e-199
LYPD2	LYPD2	M1	0.201926	1.0954	0.21804	0.926097	0.188214	2.5437e-299	4.06992e-295
FCN1	FCN1	M1	0.201202	7.77095	0.878551	0.229016	0.00201282	0.000184631	1
ADRBK2	ADRBK2	M1	0.198889	1.07614	0.647727	0.307057	0.118108	2.02556e-185	3.2409e-181
LILRB3	LILRB3	M1	0.198675	1.202	0.707386	0.280858	0.0473782	2.58976e-74	4.14362e-70
TYMP	TYMP	M1	0.195433	4.7547	0.957386	0.204132	0.00864145	8.93543e-15	1.42967e-10
NEAT1	NEAT1	M1	0.190092	24.1688	0.982244	0.193528	0.0648187	2.22528e-101	3.56045e-97
CFP	CFP	M1	0.189821	1.93414	0.825284	0.230007	0.019724	9.03386e-32	1.44542e-27
TPPP3	TPPP3	M1	0.187799	0.567903	0.411932	0.455899	0.107625	1.01419e-168	1.6227e-164
CSTB	CSTB	M1	0.187024	2.74302	0.882812	0.21185	0.0702848	6.63772e-110	1.06204e-105
CLEC7A	CLEC7A	M1	0.186834	1.65731	0.808949	0.230959	0.0444848	7.66066e-70	1.2257e-65
S100A6	S100A6	M1	0.186812	18.7975	0.987926	0.189095	0.000340213	0.124302	1
NPC2	NPC2	M1	0.183607	4.26154	0.954545	0.19235	0.0488319	1.46204e-76	2.33926e-72
BCL2A1	BCL2A1	M1	0.17894	2.02741	0.816051	0.219275	0.20514	0	0
RNF144B	RNF144B	M1	0.176975	1.16036	0.614347	0.28807	0.126055	3.90113e-198	6.24181e-194
HMGN2	HMGN2	M1	0.176685	2.21834	0.884943	0.199657	0.0816909	9.19723e-128	1.47156e-123
IRAK3	IRAK3	M1	0.174228	1.28427	0.683239	0.255003	0.0566527	1.11078e-88	1.77725e-84
H2AFZ	H2AFZ	M1	0.172917	1.69887	0.816761	0.21171	0.0577769	1.9961e-90	3.19377e-86
LILRA4	LILRA4	M2	0.529858	3.85845	0.589474	0.898866	0.485231	2.49277e-285	3.98842e-281
ITM2C	ITM2C	M2	0.512242	5.06434	0.645614	0.793419	0.46442	1.15279e-272	1.84447e-268
GZMB	GZMB	M2	0.48108	11.6187	0.582456	0.82595	0.403424	7.99846e-236	1.27975e-231
TCF4	TCF4	M2	0.467716	6.7699	0.729825	0.640861	0.382631	2.33487e-223	3.73578e-219
PPP1R14B	PPP1R14B	M2	0.458011	5.46372	0.740351	0.61864	0.373663	5.36759e-218	8.58814e-214
IRF8	IRF8	M2	0.450347	7.4355	0.77193	0.583404	0.359148	2.45155e-209	3.92247e-205
CLIC3	CLIC3	M2	0.438438	4.25759	0.550877	0.795891	0.357544	2.21239e-208	3.53982e-204
CCDC50	CCDC50	M2	0.438097	5.69775	0.666667	0.657146	0.330445	2.80051e-192	4.48082e-188
MZB1	MZB1	M2	0.424736	3.01494	0.62807	0.676256	0.389943	9.77667e-228	1.56427e-223
SMPD3	SMPD3	M2	0.421219	1.79564	0.494737	0.8514	0.382883	1.64958e-223	2.63932e-219
C12orf75	C12orf75	M2	0.420881	3.444	0.624561	0.673883	0.371636	8.71122e-217	1.3938e-212
SCT	SCT	M2	0.418866	1.70723	0.445614	0.939974	0.382289	3.73914e-223	5.98263e-219
CLEC4C	CLEC4C	M2	0.411272	1.79114	0.45614	0.901635	0.35419	2.19792e-206	3.51667e-202
IL3RA	IL3RA	M2	0.407464	2.2791	0.557895	0.730361	0.356157	1.48221e-207	2.37153e-203
JCHAIN	JCHAIN	M2	0.405833	5.76349	0.663158	0.61197	0.359254	2.11993e-209	3.39188e-205
UGCG	UGCG	M2	0.403576	4.23157	0.617544	0.653517	0.337095	3.18196e-196	5.09114e-192
APP	APP	M2	0.396386	3.62975	0.680702	0.58232	0.248463	4.90895e-144	7.85431e-140
LRRC26	LRRC26	M2	0.393739	1.13935	0.417544	0.942989	0.354741	1.03258e-206	1.65212e-202
PLD4	PLD4	M2	0.388289	4.7472	0.621053	0.625211	0.326017	1.17722e-189	1.88355e-185
IRF7	IRF7	M2	0.387985	5.37409	0.624561	0.621212	0.225306	1.56312e-130	2.50099e-126
FAM129C	FAM129C	M2	0.38766	1.52217	0.477193	0.812376	0.355952	1.96284e-207	3.14054e-203
PTPRS	PTPRS	M2	0.368262	1.4585	0.431579	0.85329	0.337963	9.72114e-197	1.55538e-192
BCL11A	BCL11A	M2	0.365768	2.40123	0.614035	0.59568	0.297971	4.3722e-173	6.99552e-169
SERPINF1	SERPINF1	M2	0.359936	2.66577	0.617544	0.582851	0.313267	4.11115e-182	6.57784e-178
STMN1	STMN1	M2	0.359116	2.6423	0.663158	0.541525	0.318108	5.64816e-185	9.03705e-181
PTGDS	PTGDS	M2	0.350853	18.8248	0.435088	0.806396	0.241247	8.02616e-140	1.28419e-135
MAP1A	MAP1A	M2	0.333409	1.25695	0.403509	0.826275	0.318174	5.16035e-185	8.25656e-181
SPIB	SPIB	M2	0.333045	2.17566	0.554386	0.600745	0.301228	5.25597e-175	8.40955e-171
DERL3	DERL3	M2	0.331571	1.17283	0.477193	0.694837	0.29502	2.39497e-171	3.83196e-167
TPM2	TPM2	M2	0.328794	1.90339	0.466667	0.704558	0.281285	2.88393e-163	4.61428e-159
P2RY14	P2RY14	M2	0.300427	1.87514	0.515789	0.582461	0.270706	4.68107e-157	7.48972e-153
LAMP5	LAMP5	M2	0.300143	0.934712	0.361404	0.830494	0.257629	2.14782e-149	3.43651e-145
COBLL1	COBLL1	M2	0.298827	1.20007	0.396491	0.753678	0.259448	1.85065e-150	2.96104e-146
AC011893.3	AC011893.3	M2	0.290981	0.574957	0.312281	0.931793	0.26423	2.92725e-153	4.6836e-149
DNASE1L3	DNASE1L3	M2	0.28885	1.74506	0.519298	0.556231	0.273316	1.37899e-158	2.20638e-154
TXN	TXN	M2	0.288253	5.91657	0.775439	0.371729	0.108827	2.11777e-63	3.38843e-59
SEL1L3	SEL1L3	M2	0.286573	1.56013	0.480702	0.596155	0.247665	1.43668e-143	2.29869e-139
HSP90B1	HSP90B1	M2	0.285232	5.30576	0.821053	0.347397	0.14439	9.16926e-84	1.46708e-79
LINC00996	LINC00996	M2	0.274763	1.15323	0.347368	0.790986	0.237637	1.02396e-137	1.63833e-133
PPIB	PPIB	M2	0.266542	4.15349	0.817544	0.326028	0.110236	3.31966e-64	5.31146e-60
LTB	LTB	M2	0.2664	3.82183	0.670175	0.397507	0.142496	1.12065e-82	1.79305e-78
EPHB1	EPHB1	M2	0.262936	0.511261	0.280702	0.93671	0.236027	8.89555e-137	1.42329e-132
PTCRA	PTCRA	M2	0.259348	1.289	0.414035	0.62639	0.250185	4.84202e-145	7.74724e-141
HMGN1	HMGN1	M2	0.25141	3.26187	0.824561	0.304901	0.168953	6.78064e-98	1.0849e-93
SMIM5	SMIM5	M2	0.248939	0.662828	0.333333	0.746817	0.225199	1.80365e-130	2.88585e-126
IGKC	IGKC	M2	0.248036	26.1426	0.989474	0.250674	0.204613	1.63809e-118	2.62094e-114
VIMP	VIMP	M2	0.242499	2.2013	0.603509	0.401814	0.110797	1.58678e-64	2.53885e-60
SSR4	SSR4	M2	0.239535	4.73086	0.842105	0.284448	0.0815703	7.29458e-48	1.16713e-43
HERPUD1	HERPUD1	M2	0.237831	4.08588	0.740351	0.321241	0.107557	1.12451e-62	1.79922e-58
CD74	CD74	M2	0.230312	61.555	0.996491	0.231123	0.20465	1.55981e-118	2.4957e-114
SUB1	SUB1	M2	0.229144	4.23465	0.82807	0.27672	0.0672912	9.59413e-40	1.53506e-35
UBE2J1	UBE2J1	M2	0.226139	1.63878	0.596491	0.379116	0.0844564	1.66126e-49	2.65802e-45
DDIT4	DDIT4	M2	0.222406	2.17817	0.596491	0.372857	0.146646	4.63983e-85	7.42372e-81
FKBP2	FKBP2	M2	0.221032	1.99828	0.645614	0.342359	0.0907303	4.44309e-53	7.10895e-49
HMGB1	HMGB1	M2	0.220161	6.29582	0.929825	0.236777	0.0894695	2.32236e-52	3.71578e-48
IRF4	IRF4	M2	0.216514	1.32946	0.414035	0.522935	0.156458	1.06284e-90	1.70055e-86
WDFY4	WDFY4	M2	0.213952	1.40513	0.477193	0.448356	0.146585	5.03261e-85	8.05217e-81
RRBP1	RRBP1	M2	0.213436	2.12366	0.557895	0.382575	0.0903146	7.66523e-53	1.22644e-48
MPEG1	MPEG1	M2	0.212736	3.3935	0.680702	0.312525	0.0166402	5.89513e-11	9.43221e-07
SCN9A	SCN9A	M2	0.210168	0.729676	0.326316	0.644064	0.173201	2.40741e-100	3.85185e-96
GAPT	GAPT	M2	0.209397	1.88071	0.526316	0.397854	0.0787273	3.02355e-46	4.83768e-42
CLN8	CLN8	M2	0.205336	1.85568	0.463158	0.443339	0.12636	1.99501e-73	3.19201e-69
HSP90AA1	HSP90AA1	M2	0.200624	16.7355	0.922807	0.217406	0.0778703	9.28962e-46	1.48634e-41
AFF3	AFF3	M2	0.200322	1.14817	0.452632	0.442571	0.176029	5.62555e-102	9.00088e-98
DAAM1	DAAM1	M2	0.20032	1.0291	0.42807	0.46796	0.127628	3.75178e-74	6.00284e-70
GNG7	GNG7	M2	0.199758	0.779046	0.4	0.499395	0.151284	1.00394e-87	1.6063e-83
SHD	SHD	M2	0.198434	0.334586	0.2	0.992168	0.175734	8.32161e-102	1.33146e-97
HSP90AB1	HSP90AB1	M2	0.197487	6.05401	0.873684	0.22604	0.0846896	1.22374e-49	1.95799e-45
ACTG1	ACTG1	M2	0.197107	10.5743	0.940351	0.20961	0.0297148	2.079e-18	3.3264e-14
CPNE3	CPNE3	M2	0.196166	1.75521	0.575439	0.340899	0.0848589	9.80214e-50	1.56834e-45
CUX2	CUX2	M2	0.194518	0.386248	0.207018	0.93962	0.172395	7.02238e-100	1.12358e-95
CALR	CALR	M2	0.193699	2.30534	0.722807	0.267982	0.0705961	1.2703e-41	2.03248e-37
RAN	RAN	M2	0.193525	2.06062	0.736842	0.262641	0.0521219	3.94514e-31	6.31222e-27
RP11-73G16.2	RP11-73G16.2	M2	0.187964	0.314273	0.207018	0.907964	0.173116	2.69599e-100	4.31358e-96
FAM213A	FAM213A	M2	0.187162	0.681807	0.329825	0.56746	0.127252	6.15636e-74	9.85018e-70
SNRNP25	SNRNP25	M2	0.186856	0.830744	0.438596	0.426032	0.0972702	8.32655e-57	1.33225e-52
SLC35F3	SLC35F3	M2	0.182135	0.369406	0.214035	0.850959	0.148161	6.26188e-86	1.0019e-81
RASD1	RASD1	M2	0.182064	0.858047	0.249123	0.730819	0.148837	2.55829e-86	4.09326e-82
PLEK	PLEK	M2	0.181904	4.41253	0.74386	0.244541	0.0553485	5.81431e-33	9.30289e-29
BTG2	BTG2	M2	0.179821	1.78093	0.603509	0.29796	0.074283	1.01867e-43	1.62987e-39
SOX4	SOX4	M2	0.179181	2.77259	0.385965	0.464242	0.048484	4.58015e-29	7.32824e-25
HSPA5	HSPA5	M2	0.1779	1.88402	0.624561	0.284841	0.0477501	1.19509e-28	1.91215e-24
BCL7A	BCL7A	M2	0.177286	0.79344	0.350877	0.505265	0.148432	4.37225e-86	6.9956e-82
RP11-71G12.1	RP11-71G12.1	M2	0.176678	0.285318	0.185965	0.950059	0.160064	8.94983e-93	1.43197e-88
MEF2C	MEF2C	M2	0.17456	2.33911	0.694737	0.251261	0.0484411	4.84446e-29	7.75114e-25
RNASE6	RNASE6	M2	0.174007	2.4515	0.596491	0.291717	0.0190911	2.33825e-12	3.7412e-08
CTSC	CTSC	M2	0.171872	2.882	0.649123	0.264776	0.0326977	4.19508e-20	6.71212e-16
TCL1A	TCL1A	M2	0.171184	2.49332	0.217544	0.786892	0.128325	1.49539e-74	2.39262e-70
HMGN2	HMGN2	M2	0.170424	2.59611	0.757895	0.224865	0.0230092	1.36054e-14	2.17687e-10
SMIM14	SMIM14	M2	0.169442	1.21012	0.522807	0.3241	0.0596438	2.11713e-35	3.38741e-31
PDIA4	PDIA4	M2	0.169331	0.889112	0.459649	0.368391	0.0667891	1.85055e-39	2.96088e-35
GPX1	GPX1	M2	0.169246	7.90588	0.870175	0.194497	7.69219e-05	0.656485	1
HLA-DMA	HLA-DMA	M2	0.169015	3.08715	0.831579	0.203246	0.0371484	1.24471e-22	1.99154e-18
ASIP	ASIP	M2	0.167131	0.324217	0.182456	0.916008	0.141352	5.08393e-82	8.13429e-78
FUT7	FUT7	M2	0.166936	0.677751	0.284211	0.587368	0.0878139	2.0363e-51	3.25808e-47
HLA-DRB1	HLA-DRB1	M2	0.166538	9.32592	0.915789	0.181852	0.0516622	7.19425e-31	1.15108e-26
HLA-DPA1	HLA-DPA1	M2	0.164895	13.2324	0.957895	0.172144	0.0705993	1.26499e-41	2.02398e-37
PTMS	PTMS	M2	0.163938	1.10914	0.522807	0.313573	0.102603	7.56628e-60	1.2106e-55
HLA-DPB1	HLA-DPB1	M2	0.161802	13.8645	0.968421	0.167078	0.0799579	6.03157e-47	9.65051e-43
CCDC88A	CCDC88A	M2	0.161627	1.89539	0.614035	0.263221	0.0374076	8.87037e-23	1.41926e-18
S100A8	S100A8	M3	0.39432	63.3963	0.975167	0.404361	0.656428	0	0
S100A9	S100A9	M3	0.388505	87.0552	0.983697	0.394944	0.647845	0	0
VCAN	VCAN	M3	0.359564	8.58367	0.91816	0.391614	0.560909	0	0
S100A12	S100A12	M3	0.349499	5.52342	0.86396	0.404531	0.561735	0	0
FCN1	FCN1	M3	0.312948	12.3891	0.959728	0.32608	0.478332	0	0
CD14	CD14	M3	0.295713	4.38636	0.876916	0.33722	0.385069	0	0
LYZ	LYZ	M3	0.290208	57.2163	0.996977	0.291088	0.584795	0	0
CSTA	CSTA	M3	0.275286	4.8226	0.873785	0.31505	0.300903	0	0
MNDA	MNDA	M3	0.27346	8.27053	0.969661	0.282016	0.35168	0	0
S100A4	S100A4	M3	0.248165	24.4979	0.991255	0.250354	0.332009	0	0
S100A6	S100A6	M3	0.243635	26.5358	0.992766	0.245411	0.307538	0	0
TYROBP	TYROBP	M3	0.234793	17.0306	0.984884	0.238397	0.224445	0	0
TKT	TKT	M3	0.233506	3.9357	0.901641	0.258979	0.19766	0	0
CTSS	CTSS	M3	0.233338	15.1737	0.987152	0.236375	0.206515	0	0
CSF3R	CSF3R	M3	0.229856	2.16055	0.751997	0.30566	0.244343	0	0
NCF1	NCF1	M3	0.221755	2.91136	0.798316	0.277779	0.216888	0	0
RETN	RETN	M3	0.220187	2.23769	0.56165	0.392036	0.25703	0	0
GAPDH	GAPDH	M3	0.218691	10.8786		0.228485	0.150468	0	0
TYMP	TYMP	M3	0.212546	5.39366	0.946556	0.224547	0.120795	1.93143e-304	3.09029e-300
RBP7	RBP7	M3	0.207915	1.23581	0.549341	0.37848	0.227232	0	0
MS4A6A	MS4A6A	M3	0.205282	4.1013	0.917836	0.223658	0.239209	0	0
BLVRB	BLVRB	M3	0.204384	1.84638	0.744332	0.274587	0.151019	0	0
FPR1	FPR1	M3	0.203958	1.65493	0.727813	0.280234	0.161219	0	0
APLP2	APLP2	M3	0.201677	2.38329	0.810624	0.248792	0.10268	2.80702e-257	4.49123e-253
FTL	FTL	M3	0.201131	67.422	0.998273	0.201479	0.154018	0	0
AP1S2	AP1S2	M3	0.198532	3.10269	0.868495	0.228593	0.133834	0	0
TMEM176B	TMEM176B	M3	0.19827	2.448	0.69078	0.287023	0.109456	7.71497e-275	1.2344e-270
CD36	CD36	M3	0.198037	1.56614	0.630317	0.314187	0.210645	0	0
LGALS1	LGALS1	M3	0.195544	8.21937	0.947528	0.206373	0.0807478	4.54629e-201	7.27406e-197
CFP	CFP	M3	0.191258	2.15605	0.766033	0.249673	0.147215	0	0
SULT1A1	SULT1A1	M3	0.189584	1.23863	0.626539	0.30259	0.161281	0	0
PLBD1	PLBD1	M3	0.189071	1.27874	0.614878	0.307493	0.151538	0	0
STXBP2	STXBP2	M3	0.188852	2.36209	0.789786	0.239117	0.134943	0	0
SERPINA1	SERPINA1	M3	0.187769	3.16886	0.87886	0.213651	0.102687	2.69771e-257	4.31634e-253
CFD	CFD	M3	0.186417	2.48543	0.781473	0.238546	0.117313	2.53151e-295	4.05042e-291
ASGR1	ASGR1	M3	0.185955	0.823962	0.509933	0.364665	0.190787	0	0
GRN	GRN	M3	0.18594	3.92623	0.91125	0.20405	0.109803	9.62922e-276	1.54067e-271
NCF2	NCF2	M3	0.183688	1.84659	0.759879	0.241734	0.0948313	4.71667e-237	7.54667e-233
TNFSF13B	TNFSF13B	M3	0.182755	1.77639	0.754481	0.242227	0.0916234	8.02929e-229	1.28469e-224
S100A11	S100A11	M3	0.181214	9.20406	0.971388	0.186552	0.0423059	8.81036e-105	1.40966e-100
AIF1	AIF1	M3	0.173229	8.71555	0.961671	0.180133	0.0555391	1.28445e-137	2.05512e-133
RP11-1143G9.4	RP11-1143G9.4	M3	0.171044	3.04709	0.729216	0.234558	0.0643141	1.43979e-159	2.30366e-155
CTSD	CTSD	M3	0.170912	2.63149	0.848305	0.201475	0.10526	5.91383e-264	9.46213e-260
PSAP	PSAP	M3	0.169323	8.20481	0.975167	0.173635	0.0331581	2.91077e-82	4.65722e-78
BST1	BST1	M3	0.168785	0.69345	0.459188	0.367573	0.172787	0	0
CDA	CDA	M3	0.167689	0.900206	0.502699	0.333577	0.145496	0	0
GPX1	GPX1	M3	0.165082	6.77386	0.95433	0.172982	0.0871926	1.73631e-217	2.77809e-213
HMGB2	HMGB2	M3	0.164809	1.66154	0.67588	0.243844	0.107145	7.69308e-269	1.23089e-264
FCER1G	FCER1G	M3	0.164496	7.85573	0.948499	0.173427	0.0312681	1.2565e-77	2.0104e-73
LST1	LST1	M3	0.162029	6.22591	0.948283	0.170865	0.0740769	3.68581e-184	5.89729e-180
COTL1	COTL1	M3	0.161385	4.73961	0.938566	0.171948	0.0497599	3.07483e-123	4.91973e-119
FCGRT	FCGRT	M3	0.160882	2.24023	0.802311	0.200523	0.0516757	5.34346e-128	8.54954e-124
LGALS3	LGALS3	M3	0.160115	2.26974	0.766465	0.208901	0.0327268	3.32939e-81	5.32703e-77
RNF130	RNF130	M3	0.157972	1.71708	0.761715	0.207389	0.0624404	7.20081e-155	1.15213e-150
TMEM176A	TMEM176A	M3	0.156347	1.13887	0.548694	0.284944	0.0830669	5.74247e-207	9.18795e-203
MEGF9	MEGF9	M3	0.155647	1.22563	0.468797	0.332015	0.11218	6.31664e-282	1.01066e-277
S100A10	S100A10	M3	0.154981	5.94828	0.906068	0.171048	0.0182097	9.42605e-46	1.50817e-41
SPI1	SPI1	M3	0.154975	2.44472	0.815914	0.18994	0.0202763	8.82716e-51	1.41234e-46
CLEC4E	CLEC4E	M3	0.154497	0.8987	0.472036	0.3273	0.165173	0	0
FGL2	FGL2	M3	0.153538	3.32991	0.847009	0.181271	0.0176335	2.37432e-44	3.79892e-40
VIM	VIM	M3	0.153441	11.3677	0.981429	0.156345	0.0129643	5.21653e-33	8.34645e-29
DUSP6	DUSP6	M3	0.153132	1.95649	0.619629	0.247136	0.0622406	2.28024e-154	3.64838e-150
FOS	FOS	M3	0.151182	7.02149	0.847117	0.178466	0.00835632	7.9614e-22	1.27382e-17
CYBB	CYBB	M3	0.148759	2.8886	0.756424	0.196661	0.0130649	2.97364e-33	4.75782e-29
ANXA2	ANXA2	M3	0.14826	2.79166	0.836752	0.177185	0.0127014	2.26753e-32	3.62805e-28
FTH1	FTH1	M3	0.147001	39.8463	0.997193	0.147415	0.000645005	0.007734	1
LGALS2	LGALS2	M3	0.146582	2.0602	0.642734	0.22806	0.101079	3.825e-253	6.12e-249
JAML	JAML	M3	0.146407	1.96645	0.774671	0.188992	0.0804022	3.43344e-200	5.4935e-196
KCTD12	KCTD12	M3	0.146208	1.60531	0.6477	0.225735	0.040221	1.23001e-99	1.96802e-95
ASAH1	ASAH1	M3	0.145492	1.69036	0.743252	0.19575	0.0185797	1.18686e-46	1.89898e-42
SLC7A7	SLC7A7	M3	0.145486	0.946555	0.569531	0.255449	0.0582294	2.47827e-144	3.96523e-140
CLEC12A	CLEC12A	M3	0.145484	1.33399	0.618117	0.235366	0.0549482	3.8159e-136	6.10543e-132
TNFSF10	TNFSF10	M3	0.143872	1.38231	0.612503	0.234892	0.0534042	2.6766e-132	4.28256e-128
MPEG1	MPEG1	M3	0.143583	1.84499	0.728568	0.197076	0.0844899	1.36329e-210	2.18126e-206
CD68	CD68	M3	0.1396	1.94637	0.773051	0.180583	0.0121942	3.85949e-31	6.17519e-27
LRRK2	LRRK2	M3	0.135059	1.50543	0.516519	0.26148	0.0470255	1.86229e-116	2.97966e-112
CD93	CD93	M3	0.13335	0.911592	0.4851	0.274892	0.0998804	4.75175e-250	7.60281e-246
MGST1	MGST1	M3	0.13265	0.606799	0.411574	0.3223	0.140044	0	0
CPVL	CPVL	M3	0.13231	1.9771	0.722198	0.183205	0.0653991	2.71684e-162	4.34695e-158
SLC11A1	SLC11A1	M3	0.131647	1.5658	0.579788	0.227061	0.0445164	3.03197e-110	4.85115e-106
NEAT1	NEAT1	M3	0.131457	15.7254	0.942237	0.139516	0.00914373	9.76046e-24	1.56167e-19
LTA4H	LTA4H	M3	0.13125	1.14489	0.602354	0.217895	0.0330151	6.52869e-82	1.04459e-77
ALDH2	ALDH2	M3	0.129511	1.2038	0.630425	0.205434	0.0523027	1.47432e-129	2.35891e-125
ACTG1	ACTG1	M3	0.12825	6.01123	0.940294	0.136393	0.000739284	0.00435086	1
IGSF6	IGSF6	M3	0.127855	1.78933	0.712697	0.179396	0.00890019	3.80756e-23	6.09209e-19
NPC2	NPC2	M3	0.127149	3.08477	0.845174	0.150442	0.000364051	0.0454036	1
CAPG	CAPG	M3	0.126935	1.80073	0.72425	0.175264	0.0429538	2.21149e-106	3.53838e-102
CST3	CST3	M3	0.125242	15.5955	0.984129	0.127262	0.000428077	0.030026	1
RGS2	RGS2	M3	0.122689	2.54029	0.749514	0.163692	0.0215615	6.54193e-54	1.04671e-49
GSTO1	GSTO1	M3	0.122261	1.28727	0.662384	0.184578	0.00993279	1.18687e-25	1.89899e-21
LILRB3	LILRB3	M3	0.121584	0.930907	0.525157	0.231519	0.0307789	1.98539e-76	3.17662e-72
PRAM1	PRAM1	M3	0.120708	0.761845	0.473116	0.255135	0.0516752	5.36024e-128	8.57638e-124
CLEC7A	CLEC7A	M3	0.120502	1.29456	0.628914	0.191604	0.00824045	1.52172e-21	2.43475e-17
CD302	CD302	M3	0.119777	1.08104	0.591773	0.202404	0.0185052	1.80167e-46	2.88267e-42
CTSH	CTSH	M3	0.119132	1.47029	0.68808	0.173136	0.00491914	1.82181e-13	2.9149e-09
C19orf38	C19orf38	M3	0.118269	0.767732	0.503131	0.235066	0.0414804	9.61644e-103	1.53863e-98
PILRA	PILRA	M3	0.115275	0.858314	0.53239	0.216524	0.0229455	2.77217e-57	4.43548e-53
CYP1B1	CYP1B1	M3	0.115144	0.680311	0.333729	0.345024	0.110629	6.85417e-278	1.09667e-273
DUSP1	DUSP1	M3	0.112863	3.17795	0.789894	0.142884	0.00696984	1.85731e-18	2.9717e-14
HCK	HCK	M3	0.11229	0.994065	0.575362	0.195165	0.012677	2.59857e-32	4.15771e-28
APOE	APOE	M4	0.625561	26.6721	0.837091	0.747304	0.635192	0	0
APOC1	APOC1	M4	0.5852	20.875	0.810182	0.722307	0.578791	0	0
GPNMB	GPNMB	M4	0.501802	3.75785	0.680727	0.737156	0.519077	0	0
C1QC	C1QC	M4	0.413096	2.5124	0.712727	0.579598	0.443273	0	0
C1QB	C1QB	M4	0.410151	5.66076	0.773091	0.530534	0.458131	0	0
C1QA	C1QA	M4	0.380207	5.58626	0.783273	0.485408	0.412174	0	0
PLTP	PLTP	M4	0.349678	0.87435	0.512	0.682964	0.331155	0	0
A2M	A2M	M4	0.32061	1.47344	0.698909	0.458729	0.394904	0	0
SEPP1	SEPP1	M4	0.310744	2.75041	0.407273	0.762987	0.282245	0	0
NUPR1	NUPR1	M4	0.305904	1.79287	0.464727	0.658244	0.323486	0	0
CCL18	CCL18	M4	0.30065	2.05441	0.356364	0.843662	0.278697	0	0
SLCO2B1	SLCO2B1	M4	0.297643	0.54282	0.457455	0.650651	0.298515	0	0
CTSL	CTSL	M4	0.291458	2.02322	0.671273	0.434188	0.301914	0	0
LGMN	LGMN	M4	0.29134	1.9397	0.639273	0.455736	0.36679	0	0
MSR1	MSR1	M4	0.287607	1.35495	0.662545	0.434094	0.268274	0	0
CTSB	CTSB	M4	0.286476	5.98554	0.870545	0.329077	0.202522	3.92782188443791e-319	6.28451501510066e-315
TREM2	TREM2	M4	0.284134	0.70104	0.505455	0.562136	0.306051	0	0
CTSD	CTSD	M4	0.277046	5.65561	0.769455	0.360055	0.0314842	2.98818e-49	4.78109e-45
SPP1	SPP1	M4	0.272957	4.43649	0.416	0.656146	0.239601	0	0
ACP5	ACP5	M4	0.258804	1.13459	0.545455	0.474474	0.223843	0	0
CPM	CPM	M4	0.25571	1.27779	0.624	0.409792	0.163152	4.80467e-255	7.68747e-251
CD81	CD81	M4	0.254817	2.29458	0.752727	0.338525	0.314444	0	0
GLUL	GLUL	M4	0.254808	3.89054	0.816727	0.311986	0.16482	9.79238e-258	1.56678e-253
ADAMDEC1	ADAMDEC1	M4	0.25135	0.417986	0.362182	0.693989	0.248287	0	0
CD63	CD63	M4	0.243239	4.23128	0.825455	0.294673	0.0996503	3.10274e-154	4.96438e-150
FN1	FN1	M4	0.242931	2.03672	0.379636	0.639905	0.217975	0	0
VSIG4	VSIG4	M4	0.240439	0.665759	0.510545	0.470946	0.222331	0	0
SLC1A3	SLC1A3	M4	0.238942	1.0692	0.610182	0.391591	0.173446	1.10937e-271	1.775e-267
MMP9	MMP9	M4	0.236703	1.37934	0.381091	0.621121	0.242797	0	0
IGHG4	IGHG4	M4	0.234711	4.71328	0.914909	0.256541	0.385519	0	0
FTL	FTL	M4	0.232483	83.2358	0.984	0.236263	3.3967e-05	0.629247	1
DAB2	DAB2	M4	0.226944	1.20929	0.633455	0.358264	0.300476	0	0
PRDX1	PRDX1	M4	0.22665	3.28634	0.768727	0.294838	0.101155	1.37556e-156	2.20089e-152
PLD3	PLD3	M4	0.223409	1.33411	0.647273	0.345155	0.0704022	8.31629e-109	1.33061e-104
CHI3L1	CHI3L1	M4	0.221226	0.901284	0.291636	0.758568	0.210091	0	0
CTSZ	CTSZ	M4	0.220514	4.91403	0.826182	0.266907	0.130094	3.50966e-202	5.61546e-198
IGKC	IGKC	M4	0.219262	23.089	0.960727	0.228225	0.38164	0	0
CD163	CD163	M4	0.21903	1.63038	0.674182	0.324883	0.0631049	1.44872e-97	2.31796e-93
IGHG1	IGHG1	M4	0.218586	4.39268	0.880727	0.248188	0.353238	0	0
MMP14	MMP14	M4	0.213245	0.272895	0.368727	0.578328	0.208139	0	0
PSAP	PSAP	M4	0.210309	11.5318	0.936	0.224689	0.00877012	8.13654e-15	1.30185e-10
IGLC2	IGLC2	M4	0.209985	6.60125	0.933818	0.224867	0.359711	0	0
SCD	SCD	M4	0.207782	0.58789	0.359273	0.578341	0.210473	0	0
RARRES1	RARRES1	M4	0.207614	0.251159	0.274182	0.757213	0.206125	0	0
FABP5	FABP5	M4	0.206184	1.8246	0.598545	0.344475	0.194212	1.68117e-305	2.68987e-301
IGHG3	IGHG3	M4	0.20475	3.34886	0.850909	0.240626	0.331683	0	0
CD9	CD9	M4	0.202027	0.735269	0.560727	0.360295	0.218519	0	0
IGLC3	IGLC3	M4	0.200696	3.48286	0.866182	0.231702	0.32017	0	0
FCHO2	FCHO2	M4	0.199461	0.530418	0.482909	0.413041	0.134667	1.91374e-209	3.06198e-205
SERPING1	SERPING1	M4	0.198994	0.518116	0.497455	0.400025	0.172831	1.09908e-270	1.75853e-266
MARCKS	MARCKS	M4	0.196967	2.26573	0.764364	0.257687	0.072315	9.2755e-112	1.48408e-107
LIPA	LIPA	M4	0.196686	0.81157	0.541818	0.36301	0.102214	3.02039e-158	4.83262e-154
NRP2	NRP2	M4	0.19423	0.462366	0.458909	0.423243	0.218425	0	0
CSTB	CSTB	M4	0.191656	3.75589	0.713455	0.268631	0.0233077	7.56942e-37	1.21111e-32
CAPG	CAPG	M4	0.187335	3.05205	0.717091	0.261243	0.0250731	1.59668e-39	2.55469e-35
TFRC	TFRC	M4	0.186617	1.36556	0.530182	0.351988	0.192901	2.35185e-303	3.76296e-299
NR1H3	NR1H3	M4	0.186223	0.293339	0.348364	0.534565	0.154224	1.1018e-240	1.76288e-236
IGHA1	IGHA1	M4	0.179439	2.88558	0.873455	0.205436	0.244961	0	0
RNASE1	RNASE1	M4	0.176219	0.769834	0.279273	0.630992	0.12328	2.16908e-191	3.47053e-187
FPR3	FPR3	M4	0.176084	0.486456	0.463273	0.380088	0.180504	3.88816e-283	6.22105e-279
CYP27A1	CYP27A1	M4	0.176023	0.53832	0.408	0.431428	0.0660369	4.45459e-102	7.12734e-98
RASSF4	RASSF4	M4	0.175208	1.20344	0.632727	0.276909	0.0669609	1.6811e-103	2.68976e-99
NEAT1	NEAT1	M4	0.175097	22.829	0.944727	0.185342	0.0151731	1.58629e-24	2.53806e-20
GSN	GSN	M4	0.173876	1.64393	0.714909	0.243215	0.144255	1.00752e-224	1.61203e-220
ARHGAP18	ARHGAP18	M4	0.172329	0.895105	0.642909	0.268046	0.173136	3.52141e-271	5.63426e-267
STAB1	STAB1	M4	0.164554	0.786323	0.356364	0.461758	0.055865	1.89796e-86	3.03674e-82
TIMP2	TIMP2	M4	0.164006	1.01037	0.655273	0.250287	0.0445609	3.70461e-69	5.92738e-65
NPC2	NPC2	M4	0.163263	4.2571	0.849455	0.192198	0.0103187	3.61758e-17	5.78813e-13
MRC1	MRC1	M4	0.162929	0.716483	0.388364	0.419527	0.167922	9.60659e-263	1.53705e-258
SGK1	SGK1	M4	0.162918	2.47223	0.711273	0.229052	0.113361	9.63549e-176	1.54168e-171
TFEC	TFEC	M4	0.162855	0.873639	0.595636	0.273414	0.041355	2.8719e-64	4.59505e-60
VAT1	VAT1	M4	0.162697	0.310434	0.369455	0.440372	0.123377	1.52197e-191	2.43516e-187
KCNMA1	KCNMA1	M4	0.1601	0.267103	0.361455	0.442933	0.149107	1.75669e-232	2.81071e-228
ATOX1	ATOX1	M4	0.160097	1.55954	0.634909	0.252157	0.0462748	8.96009e-72	1.43361e-67
MARCO	MARCO	M4	0.159626	0.726941	0.345455	0.462074	0.0655615	2.40324e-101	3.84518e-97
HSPA1A	HSPA1A	M4	0.158866	7.41117	0.816	0.194689	0.131242	5.29267e-204	8.46828e-200
SAT1	SAT1	M4	0.158523	12.468	0.970909	0.163273	0.0171494	1.61218e-27	2.57948e-23
RAB13	RAB13	M4	0.157598	0.495588	0.470545	0.334927	0.114655	8.83758e-178	1.41401e-173
MT2A	MT2A	M4	0.157207	4.25286	0.755636	0.208046	0.0369114	1.67926e-57	2.68681e-53
RGS1	RGS1	M4	0.156735	3.87824	0.739636	0.211909	0.234221	0	0
BMP2K	BMP2K	M4	0.155843	0.679549	0.558545	0.279015	0.0861408	3.55069e-133	5.68111e-129
MAF	MAF	M4	0.15341	0.587362	0.373818	0.410388	0.131035	1.12584e-203	1.80134e-199
LHFPL2	LHFPL2	M4	0.15239	0.450301	0.460364	0.331022	0.130181	2.5536e-202	4.08576e-198
GRN	GRN	M4	0.14955	3.36764	0.823273	0.181653	0.00117179	0.00456804	1
HSP90AA1	HSP90AA1	M4	0.149292	11.6078	0.906182	0.164749	0.0875149	2.59575e-135	4.1532e-131
GM2A	GM2A	M4	0.148597	0.637502	0.499636	0.29741	0.060259	3.42902e-93	5.48643e-89
HSPB1	HSPB1	M4	0.147461	1.73446	0.641455	0.229885	0.140649	5.73305e-219	9.17288e-215
CD68	CD68	M4	0.147414	2.13345	0.761455	0.193596	0.0021714	0.000112906	1
LGALS3	LGALS3	M4	0.147191	2.31009	0.695273	0.211703	8.31659e-05	0.449983	1
LMNA	LMNA	M4	0.146825	1.07172	0.589091	0.249241	0.174356	3.71377e-273	5.94203e-269
JUN	JUN	M4	0.144595	2.04021	0.665455	0.217288	0.104967	1.47347e-162	2.35756e-158
CD14	CD14	M4	0.144239	2.25392	0.708364	0.203622	0.007751	2.88909e-13	4.62255e-09
CHIT1	CHIT1	M4	0.144135	0.266736	0.181818	0.792742	0.134487	3.69658e-209	5.91453e-205
MMP2	MMP2	M4	0.142834	0.156879	0.246545	0.579341	0.1543	8.32291e-241	1.33167e-236
PTMS	PTMS	M4	0.141008	0.7714	0.592	0.238189	0.165457	9.1936e-259	1.47098e-254
CD59	CD59	M4	0.140916	0.487554	0.482909	0.291806	0.160238	2.37163e-250	3.7946e-246
RAB42	RAB42	M4	0.140869	0.129632	0.208	0.677253	0.143517	1.51968e-223	2.43148e-219
C2	C2	M4	0.140474	0.212739	0.283636	0.49526	0.0961022	1.08466e-148	1.73545e-144
DBI	DBI	M4	0.140305	2.42052	0.728727	0.192534	0.0240833	5.05449e-38	8.08718e-34
CTSC	CTSC	M4	0.139226	1.90417	0.719273	0.193565	0.0410465	8.47831e-64	1.35653e-59
HLA-DPB1	HLA-DPB1	M5	0.35548	37.7336	0.995434	0.35711	0.596273	0	0
HLA-DQB1	HLA-DQB1	M5	0.35396	11.922	0.996956	0.355041	0.524259	0	0
HLA-DQA1	HLA-DQA1	M5	0.342535	11.1818	0.989346	0.346224	0.486624	0	0
CD1C	CD1C	M5	0.338058	1.98165	0.622527	0.543042	0.299586	4.39839319989747e-311	7.03743e-307
HLA-DPA1	HLA-DPA1	M5	0.322228	30.3412	0.998478	0.32272	0.570494	0	0
FCER1A	FCER1A	M5	0.321368	3.38637	0.64688	0.496797	0.346429	0	0
HLA-DRB5	HLA-DRB5	M5	0.321007	16.4966	0.989346	0.324464	0.36957	0	0
HLA-DRA	HLA-DRA	M5	0.304063	64.7335	0.998478	0.304526	0.550829	0	0
HLA-DQA2	HLA-DQA2	M5	0.290897	5.36576	0.907154	0.32067	0.28065	1.15398e-290	1.84636e-286
CD74	CD74	M5	0.290473	83.2802	1	0.290473	0.549587	0	0
CST3	CST3	M5	0.284959	45.6219	0.990868	0.287585	0.371583	0	0
HLA-DRB1	HLA-DRB1	M5	0.280911	16.7408	0.99239	0.283065	0.290922	1.00401e-301	1.60641e-297
ENHO	ENHO	M5	0.267432	0.655844	0.410959	0.650751	0.24693	1.29057e-254	2.06491e-250
HLA-DMA	HLA-DMA	M5	0.262973	4.5225	0.969559	0.27123	0.230033	1.06595e-236	1.70551e-232
NDRG2	NDRG2	M5	0.262781	0.709224	0.576865	0.455533	0.257346	1.04367e-265	1.66988e-261
CPVL	CPVL	M5	0.262622	4.17283	0.814307	0.322509	0.0606986	2.90374e-62	4.64598e-58
CLEC10A	CLEC10A	M5	0.249511	1.89418	0.596651	0.418186	0.187533	4.62207e-192	7.39531e-188
ACTG1	ACTG1	M5	0.246899	13.3477	0.987823	0.249943	0.187106	1.28923e-191	2.06277e-187
HLA-DMB	HLA-DMB	M5	0.246109	2.84565	0.933029	0.263774	0.143152	4.43256e-146	7.0921e-142
S100A10	S100A10	M5	0.229963	9.21767	0.964992	0.238305	0.0542283	9.11477e-56	1.45836e-51
GAPDH	GAPDH	M5	0.215848	10.2128	0.990868	0.217838	0.0155089	4.92695e-17	7.88312e-13
LGALS2	LGALS2	M5	0.214381	2.44292	0.826484	0.259389	0.0447861	2.64985e-46	4.23976e-42
SAMHD1	SAMHD1	M5	0.210906	3.67741	0.929985	0.226785	0.0524413	5.65223e-54	9.04356e-50
SLC25A5	SLC25A5	M5	0.208178	2.74625	0.887367	0.234602	0.0660405	1.23391e-67	1.97425e-63
HMGN1	HMGN1	M5	0.205239	2.23851	0.894977	0.229324	0.189344	5.96466e-194	9.54346e-190
SUB1	SUB1	M5	0.204604	3.10598	0.934551	0.218933	0.0913408	3.51304e-93	5.62087e-89
VIM	VIM	M5	0.201069	15.9284	0.995434	0.201991	0.0438032	2.55412e-45	4.0866e-41
PAK1	PAK1	M5	0.19998	1.30971	0.74277	0.269235	0.0924183	2.84284e-94	4.54854e-90
COTL1	COTL1	M5	0.188479	5.79905	0.940639	0.200373	0.0137591	2.7892e-15	4.46271e-11
ANXA2	ANXA2	M5	0.188017	3.57552	0.879756	0.213715	0.0104597	5.72829e-12	9.16527e-08
JAML	JAML	M5	0.180307	2.4485	0.808219	0.223091	0.0177886	2.57878e-19	4.12605e-15
BASP1	BASP1	M5	0.176483	1.80236	0.709285	0.248819	0.155194	1.70946e-158	2.73513e-154
LYZ	LYZ	M5	0.173606	30.1615	0.968037	0.179338	0.00504357	1.75424e-06	0.0280678
LDHA	LDHA	M5	0.172682	1.52267	0.799087	0.2161	0.0636135	3.4096e-65	5.45536e-61
LGALS1	LGALS1	M5	0.170632	7.00712	0.933029	0.182879	1.17089e-07	0.981633	1
TUBA1B	TUBA1B	M5	0.17034	2.3838	0.849315	0.200561	0.0797866	1.7136e-81	2.74177e-77
HMGB1	HMGB1	M5	0.169713	4.27682	0.960426	0.176706	0.0569868	1.553e-58	2.48481e-54
SPI1	SPI1	M5	0.169051	2.48813	0.878234	0.192489	0.00508441	1.59318e-06	0.0254909
CTSH	CTSH	M5	0.168402	1.8914	0.803653	0.209546	0.0172623	8.66612e-19	1.38658e-14
RNASE6	RNASE6	M5	0.16733	1.69558	0.757991	0.220754	0.039397	6.55045e-41	1.04807e-36
HMGA1	HMGA1	M5	0.166904	0.908038	0.660578	0.252664	0.104084	4.06821e-106	6.50913e-102
FOS	FOS	M5	0.163946	7.23469	0.898021	0.182564	0.00498713	2.00408e-06	0.0320653
IGSF6	IGSF6	M5	0.163785	2.33091	0.747336	0.219159	0.00830337	8.54227e-10	1.36676e-05
GSN	GSN	M5	0.162947	1.3778	0.765601	0.212835	0.107501	1.35997e-109	2.17595e-105
BATF3	BATF3	M5	0.162038	0.672417	0.461187	0.351351	0.119851	3.4477e-122	5.51632e-118
FGL2	FGL2	M5	0.159104	3.26014	0.891933	0.178381	0.00393441	2.42871e-05	0.388594
ALDH2	ALDH2	M5	0.1585	1.23233	0.757991	0.209106	0.0161645	1.08723e-17	1.73957e-13
RAN	RAN	M5	0.158284	1.41158	0.802131	0.197329	0.0507141	3.04845e-52	4.87752e-48
FCGRT	FCGRT	M5	0.157451	2.05857	0.837139	0.188083	0.00477147	3.33495e-06	0.0533591
AP1S2	AP1S2	M5	0.157238	2.36477	0.844749	0.186136	0.000244498	0.292789	1
ID2	ID2	M5	0.156917	2.20683	0.727549	0.215679	0.0734879	3.89035e-75	6.22456e-71
DBI	DBI	M5	0.156697	2.18934	0.878234	0.178422	0.0386811	3.40623e-40	5.44996e-36
FLT3	FLT3	M5	0.153877	0.585365	0.476408	0.322994	0.149046	3.77029e-152	6.03246e-148
PPIB	PPIB	M5	0.152789	1.89859	0.847793	0.18022	0.0460517	1.43164e-47	2.29062e-43
RAB32	RAB32	M5	0.152586	0.933866	0.622527	0.245107	0.022448	5.6748e-24	9.07969e-20
HSP90AB1	HSP90AB1	M5	0.151698	3.86972	0.942161	0.16101	0.0800625	9.02068e-82	1.44331e-77
GRN	GRN	M5	0.150935	3.08836	0.887367	0.170093	0.000127848	0.446819	1
DEK	DEK	M5	0.150677	1.51348	0.806697	0.186782	0.0293609	7.04528e-31	1.12724e-26
SNRPD1	SNRPD1	M5	0.149786	0.839125	0.659056	0.227273	0.0517859	2.56754e-53	4.10806e-49
GPX1	GPX1	M5	0.14903	5.78859	0.971081	0.153469	0.00117753	0.0209494	1
CSTB	CSTB	M5	0.14886	2.13083	0.850837	0.174957	0.0198873	2.05566e-21	3.28905e-17
LGALS9	LGALS9	M5	0.1468	1.09549	0.732116	0.200515	0.0178224	2.38533e-19	3.81653e-15
CPNE3	CPNE3	M5	0.146085	1.34894	0.523592	0.279005	0.0529179	1.88052e-54	3.00883e-50
SHTN1	SHTN1	M5	0.145733	1.18421	0.584475	0.24934	0.0588223	2.22843e-60	3.56548e-56
VDAC1	VDAC1	M5	0.145135	0.919675	0.687976	0.21096	0.053699	3.09554e-55	4.95287e-51
ANP32B	ANP32B	M5	0.144987	1.37127	0.803653	0.18041	0.0226579	3.50135e-24	5.60215e-20
MNDA	MNDA	M5	0.143718	3.84515	0.910198	0.157898	0.00909104	1.36935e-10	2.19096e-06
SSR4	SSR4	M5	0.142906	2.17288	0.905632	0.157797	0.022236	9.24302e-24	1.47888e-19
PLEKHO1	PLEKHO1	M5	0.141797	1.43084	0.710807	0.199488	0.0281721	1.0854e-29	1.73664e-25
CIITA	CIITA	M5	0.141363	0.934264	0.57382	0.246354	0.104238	2.84038e-106	4.54461e-102
S100A6	S100A6	M5	0.140832	13.3745	0.964992	0.145941	0.022933	1.85945e-24	2.97511e-20
CTSZ	CTSZ	M5	0.137431	2.4228	0.879756	0.156215	0.0322569	9.004e-34	1.44064e-29
IL13RA1	IL13RA1	M5	0.134649	0.928705	0.564688	0.238448	0.0307905	2.62784e-32	4.20454e-28
CCDC88A	CCDC88A	M5	0.131767	1.1989	0.707763	0.186175	0.0381392	1.18656e-39	1.8985e-35
CFP	CFP	M5	0.131413	1.59148	0.6621	0.198479	0.000181092	0.36526	1
S100A11	S100A11	M5	0.130251	5.99579	0.968037	0.134552	0.00950352	5.25651e-11	8.41041e-07
FAM26F	FAM26F	M5	0.129026	1.36652	0.710807	0.18152	0.0171036	1.24906e-18	1.99849e-14
HSPE1	HSPE1	M5	0.128989	1.70364	0.764079	0.168817	0.0727188	2.31925e-74	3.7108e-70
IL18	IL18	M5	0.128763	0.795279	0.552511	0.23305	0.059587	3.79985e-61	6.07977e-57
CD86	CD86	M5	0.128514	0.784767	0.660578	0.194548	0.0199911	1.61871e-21	2.58993e-17
S100A4	S100A4	M5	0.127418	12.015	0.873668	0.145842	0.0326848	3.36378e-34	5.38205e-30
MEF2C	MEF2C	M5	0.127374	1.4631	0.722983	0.176179	0.0291863	1.05286e-30	1.68457e-26
FCER1G	FCER1G	M5	0.127354	5.95461	0.907154	0.140389	0.00695113	1.9973e-08	0.000319568
HMGN2	HMGN2	M5	0.127174	1.58209	0.82344	0.154442	0.0125343	4.71761e-14	7.54817e-10
AIF1	AIF1	M5	0.126785	5.75231	0.966514	0.131178	0.00358588	5.57979e-05	0.892767
FTH1	FTH1	M5	0.125937	32.5144	0.998478	0.126129	0.00751993	5.29604e-09	8.47366e-05
LAP3	LAP3	M5	0.125493	1.071	0.669711	0.187384	0.0237358	2.93318e-25	4.69309e-21
YWHAH	YWHAH	M5	0.124844	1.13633	0.639269	0.195292	0.042723	3.07926e-44	4.92681e-40
HSP90AA1	HSP90AA1	M5	0.12482	8.30636	0.978691	0.127538	0.0496671	3.41653e-51	5.46645e-47
HSP90B1	HSP90B1	M5	0.119305	1.70928	0.811263	0.147061	0.0319734	1.72848e-33	2.76557e-29
TXN	TXN	M5	0.118579	1.91835	0.750381	0.158025	0.0135919	4.10226e-15	6.56362e-11
2020-03-01	2020-03-01	M5	0.115343	1.08107	0.672755	0.171449	0.0036022	5.36632e-05	0.858611
CALR	CALR	M5	0.115076	1.219	0.695586	0.165438	0.0267499	2.8595e-28	4.5752e-24
H2AFV	H2AFV	M5	0.115063	0.79526	0.660578	0.174186	0.0192213	9.52172e-21	1.52347e-16
SSR3	SSR3	M5	0.114704	0.863758	0.69102	0.165993	0.0152174	9.64817e-17	1.54371e-12
LST1	LST1	M5	0.114264	4.4689	0.861492	0.132635	0.00778512	2.85458e-09	4.56733e-05
CRIP1	CRIP1	M5	0.113645	1.19281	0.604262	0.188072	0.0296322	3.77447e-31	6.03915e-27
HAVCR2	HAVCR2	M5	0.113322	0.793279	0.534247	0.212116	0.0649406	1.57708e-66	2.52334e-62
RNF130	RNF130	M5	0.112987	1.31178	0.668189	0.169095	0.00146369	0.0100455	1
CD1E	CD1E	M5	0.112589	0.475025	0.284627	0.395566	0.0915694	2.06062e-93	3.29699e-89
GPR183	GPR183	M6	0.281436	8.27517	0.793666	0.354602	0.374033	0	0
GADD45B	GADD45B	M6	0.2747	5.61164	0.820537	0.33478	0.296341	0	0
HSPA1A	HSPA1A	M6	0.272486	13.6646	0.880998	0.309293	0.285113	0	0
HSP90AA1	HSP90AA1	M6	0.268586	22.6839	0.981766	0.273574	0.297074	0	0
DNAJB1	DNAJB1	M6	0.261266	7.96426	0.819578	0.318781	0.296674	0	0
HLA-DQB1	HLA-DQB1	M6	0.242413	7.76291	0.946257	0.25618	0.328451	0	0
RGS1	RGS1	M6	0.237285	5.89668	0.815739	0.290884	0.32929	0	0
HLA-DRA	HLA-DRA	M6	0.232185	45.5802	0.994242	0.23353	0.327673	0	0
HSPD1	HSPD1	M6	0.229882	3.90656	0.816699	0.281477	0.191268	1.004e-258	1.6064e-254
HSPA1B	HSPA1B	M6	0.229607	5.08007	0.747601	0.307125	0.283995	0	0
HLA-DQA1	HLA-DQA1	M6	0.228875	7.00961	0.942418	0.242859	0.31516	0	0
HLA-DRB1	HLA-DRB1	M6	0.228766	12.9416	0.981766	0.233014	0.283569	0	0
HLA-DPB1	HLA-DPB1	M6	0.224465	20.7876	0.988484	0.22708	0.317809	0	0
HSPE1	HSPE1	M6	0.224017	3.23545	0.816699	0.274296	0.20953	2.57418e-284	4.11869e-280
ATF3	ATF3	M6	0.222659	2.40736	0.642035	0.346803	0.247264	0	0
SGK1	SGK1	M6	0.218169	3.51225	0.730326	0.298729	0.161456	2.2544e-217	3.60704e-213
HLA-DPA1	HLA-DPA1	M6	0.216811	18.3137	0.984645	0.220192	0.293799	0	0
HSP90AB1	HSP90AB1	M6	0.215137	6.12535	0.943378	0.228049	0.216858	1.21823e-294	1.94917e-290
CD83	CD83	M6	0.215066	3.0895	0.736084	0.292175	0.269557	0	0
HSPH1	HSPH1	M6	0.214848	3.70708	0.709213	0.302938	0.208902	1.9691e-283	3.15057e-279
HLA-DQA2	HLA-DQA2	M6	0.21278	3.85707	0.852207	0.249681	0.227021	0	8.26491e-305
ZFP36	ZFP36	M6	0.21085	4.32344	0.871401	0.241967	0.132387	1.52197e-177	2.43516e-173
NR4A2	NR4A2	M6	0.209396	2.63538	0.722649	0.289762	0.256688	0	0
FOSB	FOSB	M6	0.206807	3.01404	0.804223	0.257151	0.193412	1.01782e-261	1.62852e-257
IGHG1	IGHG1	M6	0.205533	4.17307	0.860845	0.238757	0.291753	0	0
IGHG4	IGHG4	M6	0.204113	3.97451	0.90499	0.225541	0.306916	0	0
NR4A1	NR4A1	M6	0.204014	2.0929	0.723608	0.28194	0.285189	0	0
PHACTR1	PHACTR1	M6	0.200815	2.25058	0.698656	0.28743	0.217398	2.11158e-295	3.37853e-291
INSIG1	INSIG1	M6	0.196846	2.8584	0.65547	0.300313	0.227305	0	3.26778e-305
CDKN1A	CDKN1A	M6	0.194903	1.4894	0.635317	0.306781	0.218598	4.2575e-297	6.812e-293
IGLC2	IGLC2	M6	0.194427	6.02784	0.926104	0.209941	0.305255	0	0
IGKC	IGKC	M6	0.193838	19.3112	0.972169	0.199388	0.314064	0	0
NFKBIA	NFKBIA	M6	0.193522	8.0431	0.809981	0.238922	0.0942914	4.65745e-126	7.45191e-122
NR4A3	NR4A3	M6	0.192981	1.6696	0.587332	0.328572	0.281732	0	0
PPP1R15A	PPP1R15A	M6	0.187601	3.2532	0.815739	0.229976	0.139971	6.87198e-188	1.09952e-183
IGLC3	IGLC3	M6	0.184898	3.12731	0.865643	0.213596	0.290185	0	0
CD74	CD74	M6	0.184254	45.621	1	0.184254	0.220832	2.97279e-300	4.75647e-296
IER5	IER5	M6	0.183069	2.22338	0.629559	0.29079	0.130532	5.09686e-175	8.15497e-171
BHLHE40	BHLHE40	M6	0.182842	1.22632	0.59309	0.308288	0.202695	1.02933e-274	1.64692e-270
HLA-DRB5	HLA-DRB5	M6	0.182834	8.16507	0.959693	0.190513	0.102527	4.01563e-137	6.425e-133
ZNF331	ZNF331	M6	0.18232	2.47085	0.615163	0.296377	0.218677	3.30046e-297	5.28074e-293
IGHG3	IGHG3	M6	0.180259	2.9188	0.831094	0.216893	0.26187	0	0
DUSP2	DUSP2	M6	0.178171	1.87786	0.610365	0.291909	0.212442	2.05098e-288	3.28156e-284
IL1R2	IL1R2	M6	0.175996	1.62646	0.454894	0.386894	0.129339	2.1382e-173	3.42112e-169
CST3	CST3	M6	0.174934	24.355	0.977927	0.178882	0.0235961	1.86515e-32	2.98425e-28
RGS2	RGS2	M6	0.173912	3.83627	0.777351	0.223724	0.0131538	8.96831e-19	1.43493e-14
FOS	FOS	M6	0.173538	8.17379	0.866603	0.200251	0.00656207	4.24303e-10	6.78885e-06
CLEC10A	CLEC10A	M6	0.17235	1.2253	0.576775	0.298816	0.16519	1.59452e-222	2.55122e-218
DUSP1	DUSP1	M6	0.171851	4.7841	0.880998	0.195064	0.0211258	3.21215e-29	5.13945e-25
SAT1	SAT1	M6	0.170915	13.9224	0.962572	0.17756	0.0139346	8.48506e-20	1.35761e-15
AREG	AREG	M6	0.168899	5.05978	0.495202	0.341072	0.201576	3.81356e-273	6.1017e-269
IER3	IER3	M6	0.167856	4.79741	0.663148	0.25312	0.169356	2.7878e-228	4.46049e-224
C15orf48	C15orf48	M6	0.167819	2.38322	0.518234	0.323828	0.180123	3.32533e-243	5.32053e-239
HMGB1	HMGB1	M6	0.164354	4.27196	0.930902	0.176553	0.0368839	6.93223e-50	1.10916e-45
BASP1	BASP1	M6	0.162715	1.74921	0.668906	0.243255	0.165723	2.92934e-223	4.68694e-219
DBI	DBI	M6	0.161945	2.51656	0.816699	0.198292	0.0464921	1.58183e-62	2.53093e-58
METRNL	METRNL	M6	0.159214	1.3701	0.592131	0.268884	0.132142	3.2764e-177	5.24224e-173
JUN	JUN	M6	0.156815	2.42981	0.632438	0.247954	0.0954831	1.17323e-127	1.87717e-123
PLEK	PLEK	M6	0.156194	3.23796	0.807102	0.193525	0.0663528	8.68351e-89	1.38936e-84
VIM	VIM	M6	0.156128	11.6243	0.981766	0.159028	4.49714e-06	0.870224	1
CEBPD	CEBPD	M6	0.156061	2.99851	0.711132	0.219454	0.00959655	4.2149e-14	6.74383e-10
HLA-DMA	HLA-DMA	M6	0.155446	2.64098	0.860845	0.180574	0.056207	2.38128e-75	3.81005e-71
FTH1	FTH1	M6	0.155037	42.9433	0.993282	0.156085	0.000744649	0.0355146	1
CREM	CREM	M6	0.154883	1.20959	0.56142	0.275878	0.200498	1.23941e-271	1.98306e-267
IGHA1	IGHA1	M6	0.15228	2.32425	0.873321	0.174369	0.212442	2.04908e-288	3.27853e-284
G0S2	G0S2	M6	0.151621	6.75038	0.482726	0.314094	0.147836	1.18683e-198	1.89893e-194
HBEGF	HBEGF	M6	0.151583	1.01949	0.452975	0.334638	0.139441	3.64096e-187	5.82553e-183
GRASP	GRASP	M6	0.151263	1.06313	0.476967	0.317134	0.208761	3.10971e-283	4.97554e-279
YWHAH	YWHAH	M6	0.151183	1.48771	0.631478	0.239411	0.0759029	1.75154e-101	2.80247e-97
IFI30	IFI30	M6	0.150658	1.70287	0.599808	0.251177	0.0527549	8.67042e-71	1.38727e-66
HLA-DQB2	HLA-DQB2	M6	0.148847	0.475089	0.388676	0.38296	0.16969	9.62697e-229	1.54031e-224
HSPB1	HSPB1	M6	0.148669	1.8725	0.610365	0.243575	0.109931	4.22759e-147	6.76414e-143
HAVCR2	HAVCR2	M6	0.144195	1.13597	0.518234	0.278242	0.100358	3.32703e-134	5.32324e-130
EZR	EZR	M6	0.143653	1.71108	0.650672	0.220776	0.0998626	1.5405e-133	2.4648e-129
PLAUR	PLAUR	M6	0.140898	1.95639	0.654511	0.215272	0.0639856	1.19785e-85	1.91656e-81
KLF6	KLF6	M6	0.140714	3.38608	0.828215	0.169901	0.0134817	3.33142e-19	5.33026e-15
CCL4L2	CCL4L2	M6	0.140523	3.7137	0.518234	0.271157	0.12896	7.02339e-173	1.12374e-168
CD1E	CD1E	M6	0.140053	0.498865	0.340691	0.411085	0.161062	7.87696e-217	1.26031e-212
PRMT9	PRMT9	M6	0.139193	0.951004	0.479846	0.290078	0.159728	5.42011e-215	8.67218e-211
NAMPT	NAMPT	M6	0.138999	2.52144	0.761036	0.182644	0.0390474	9.94478e-53	1.59117e-48
CTSH	CTSH	M6	0.138618	1.58237	0.757198	0.183067	0.00516174	3.06305e-08	0.000490088
TNFAIP3	TNFAIP3	M6	0.137739	2.09358	0.615163	0.223906	0.105683	2.26285e-141	3.62056e-137
CSF2RA	CSF2RA	M6	0.137731	0.969602	0.598848	0.229993	0.0716962	6.93654e-96	1.10985e-91
HMGN1	HMGN1	M6	0.137657	1.5987	0.774472	0.177743	0.0932184	1.27959e-124	2.04734e-120
NFKBID	NFKBID	M6	0.136729	1.06856	0.542226	0.252162	0.153656	1.22521e-206	1.96033e-202
BCL2A1	BCL2A1	M6	0.136343	2.02289	0.622841	0.218906	0.0760226	1.21347e-101	1.94155e-97
MEF2C	MEF2C	M6	0.136013	1.56601	0.733205	0.185504	0.0464643	1.7214e-62	2.75424e-58
RGCC	RGCC	M6	0.132596	1.40947	0.476008	0.278559	0.146897	2.29609e-197	3.67375e-193
BCAS2	BCAS2	M6	0.132556	0.854613	0.472169	0.280739	0.0922133	2.84612e-123	4.55378e-119
S100A10	S100A10	M6	0.131829	4.90665	0.892514	0.147705	0.00190824	0.000762661	1
HERPUD1	HERPUD1	M6	0.131518	1.94602	0.71785	0.183212	0.0489422	9.31781e-66	1.49085e-61
VEGFA	VEGFA	M6	0.129607	0.988561	0.455854	0.284316	0.147514	3.27597e-198	5.24155e-194
MXD1	MXD1	M6	0.12926	1.05944	0.49904	0.259018	0.0792125	6.80995e-106	1.08959e-101
RASGEF1B	RASGEF1B	M6	0.129131	0.954478	0.552783	0.233602	0.115806	4.88479e-155	7.81566e-151
MT2A	MT2A	M6	0.128934	3.56557	0.708253	0.182046	0.0143245	2.61489e-20	4.18382e-16
IL1B	IL1B	M6	0.128726	4.23003	0.565259	0.227728	0.138854	2.30353e-186	3.68564e-182
NEAT1	NEAT1	M6	0.127768	14.5474	0.972169	0.131426	0.00279226	4.65991e-05	0.745585
SQSTM1	SQSTM1	M6	0.127128	1.36445	0.669866	0.189782	0.0151518	2.15306e-21	3.4449e-17
IGSF6	IGSF6	M6	0.126806	1.67905	0.741843	0.170934	0.000459651	0.0985814	1
ID2	ID2	M6	0.126148	2.06434	0.615163	0.205064	0.0480915	1.23346e-64	1.97353e-60
IER3	IER3(This gene functions in the protection of cells from Fas- or tumor necrosis factor type alpha-induced apoptosis. )	M7	0.457781	11.3698	0.924699	0.495059	0.386929	8.58342e-253	1.37335e-248
IL1B	IL1B	M7	0.428329	13.1271	0.774096	0.553327	0.290509	1.71798e-188	2.74877e-184
CXCL8	CXCL8	M7	0.424398	14.1355	0.807229	0.525747	0.275229	2.04798e-178	3.27677e-174
SOD2	SOD2	M7	0.421241	14.1159	0.936747	0.449685	0.282662	2.59098e-183	4.14556e-179
CXCL2	CXCL2	M7	0.409397	5.08311	0.680723	0.601416	0.279592	2.73734e-181	4.37975e-177
EREG	EREG(This gene encodes a secreted peptide hormone and member of the epidermal growth factor (EGF) family of proteins. The encoded protein is a ligand of the epidermal growth factor receptor (EGFR) and the structurally related erb-b2 receptor tyrosine kinase 4 (ERBB4). The encoded protein may be involved in a wide range of biological processes including inflammation, wound healing, oocyte maturati…	M7	0.398397	5.44214	0.587349	0.678296	0.274718	4.44093e-178	7.10548e-174
OLR1	OLR1	M7	0.387581	3.04262	0.756024	0.512657	0.308442	2.34533e-200	3.75253e-196
CCL3L3	CCL3L3	M7	0.359834	8.29818	0.740964	0.48563	0.214804	7.28689e-139	1.1659e-134
CCL3	CCL3	M7	0.348249	10.8414	0.762048	0.45699	0.193703	3.67697e-125	5.88315e-121
CCL4	CCL4	M7	0.34566	12.0328	0.783133	0.441381	0.215339	3.26586e-139	5.22538e-135
NFKBIA	NFKBIA	M7	0.344843	13.9074	0.951807	0.362303	0.235026	4.76654e-152	7.62647e-148
PLAUR	PLAUR	M7	0.332724	4.17958	0.86747	0.383556	0.192141	3.77801e-124	6.04482e-120
TNFAIP3	TNFAIP3	M7	0.330316	4.4217	0.834337	0.395903	0.233244	6.95198e-151	1.11232e-146
KDM6B	KDM6B	M7	0.326533	2.7276	0.78012	0.418567	0.218726	2.03932e-141	3.26291e-137
G0S2	G0S2	M7	0.316332	10.239	0.728916	0.433976	0.23615	8.77826e-153	1.40452e-148
CCL20	CCL20	M7	0.314759	4.65727	0.454819	0.692053	0.221829	1.94118e-143	3.10588e-139
IGLC2	IGLC2	M7	0.312361	10.7835	0.957831	0.326113	0.241424	3.133e-156	5.0128e-152
CD83	CD83	M7	0.308331	4.20045	0.834337	0.369552	0.259215	6.8964e-168	1.10342e-163
IGHA1	IGHA1	M7	0.294803	5.5813	0.870482	0.338667	0.164195	4.32565e-106	6.92104e-102
NAMPT	NAMPT	M7	0.286794	5.23219	0.903614	0.317385	0.130544	1.81156e-84	2.8985e-80
IGLC3	IGLC3	M7	0.284499	5.29129	0.894578	0.318026	0.215781	1.68379e-139	2.69406e-135
NR4A2	NR4A2	M7	0.283349	3.54227	0.78012	0.363211	0.203921	8.63755e-132	1.38201e-127
BCL2A1	BCL2A1	M7	0.273917	3.71468	0.789157	0.347101	0.166263	2.00932e-107	3.21491e-103
ATP1B3	ATP1B3	M7	0.27264	4.17782	0.771084	0.353579	0.115702	5.66732e-75	9.06772e-71
VEGFA	VEGFA	M7	0.271443	1.78047	0.605422	0.448354	0.181196	4.58535e-117	7.33656e-113
TNF	TNF	M7	0.266342	2.18158	0.509036	0.523228	0.178146	4.29674e-115	6.87479e-111
IGHG4	IGHG4	M7	0.265608	5.26783	0.951807	0.279056	0.257293	1.2584e-166	2.01344e-162
NEAT1	NEAT1	M7	0.264228	36.6351	0.996988	0.265027	0.0800047	3.12942e-52	5.00708e-48
IGKC	IGKC	M7	0.260353	27.5965	0.996988	0.26114	0.26404	4.67681e-171	7.48289e-167
NR4A3	NR4A3	M7	0.253139	2.18132	0.626506	0.404049	0.205395	9.53415e-133	1.52546e-128
CCL4L2	CCL4L2	M7	0.252867	6.05308	0.641566	0.394139	0.155128	2.98513e-100	4.7762e-96
SAT1	SAT1	M7	0.248472	22.0583	0.987952	0.251503	0.108208	3.45383e-70	5.52612e-66
NFKBIZ	NFKBIZ	M7	0.248292	2.52065	0.75	0.331056	0.122479	2.63321e-79	4.21313e-75
IGHG3	IGHG3	M7	0.24816	4.26839	0.858434	0.289084	0.198303	3.82743e-128	6.12388e-124
GADD45B	GADD45B	M7	0.247749	4.74897	0.840361	0.294812	0.173724	3.08192e-112	4.93108e-108
DUSP2	DUSP2	M7	0.247689	2.42172	0.698795	0.354452	0.181729	2.07337e-117	3.3174e-113
FOSB	FOSB	M7	0.243229	3.66168	0.816265	0.297978	0.144571	1.82577e-93	2.92123e-89
PPP1R15A	PPP1R15A	M7	0.238471	4.13865	0.864458	0.275861	0.139895	1.83035e-90	2.92856e-86
NFKBID	NFKBID	M7	0.238031	1.80677	0.63253	0.376316	0.162149	9.00891e-105	1.44143e-100
INSIG1	INSIG1	M7	0.23604	3.4709	0.677711	0.34829	0.163876	6.94427e-106	1.11108e-101
NR4A1	NR4A1	M7	0.23406	2.53862	0.716867	0.326504	0.185369	9.16299e-120	1.46608e-115
FOSL2	FOSL2	M7	0.231623	1.6348	0.674699	0.343298	0.131723	3.18105e-85	5.08969e-81
ICAM1	ICAM1	M7	0.227754	1.19471	0.563253	0.404355	0.132001	2.10966e-85	3.37545e-81
MAFF	MAFF	M7	0.223317	0.967767	0.53012	0.421256	0.174499	9.73868e-113	1.55819e-108
ZFP36	ZFP36	M7	0.222867	4.70211	0.864458	0.257812	0.0925375	3.35406e-60	5.36649e-56
BIRC3	BIRC3	M7	0.217797	2.48368	0.683735	0.31854	0.160023	2.10779e-103	3.37246e-99
IGHG1	IGHG1	M7	0.216486	4.11921	0.915663	0.236426	0.215692	1.9247e-139	3.07952e-135
PPIF	PPIF	M7	0.214722	1.1869	0.545181	0.393854	0.110078	2.21297e-71	3.54075e-67
PTGS2	PTGS2	M7	0.2134	1.60889	0.487952	0.437338	0.127739	1.13389e-82	1.81423e-78
PHACTR1	PHACTR1	M7	0.212772	2.38747	0.707831	0.300598	0.131288	6.0459e-85	9.67344e-81
IL1RN	IL1RN	M7	0.21072	1.94442	0.454819	0.463306	0.0787788	1.88027e-51	3.00843e-47
RASGEF1B	RASGEF1B	M7	0.207587	1.46732	0.641566	0.323562	0.124672	1.042e-80	1.6672e-76
GPR183	GPR183	M7	0.205771	5.63823	0.777108	0.26479	0.186873	9.74189e-121	1.5587e-116
CXCL3	CXCL3	M7	0.202759	1.99168	0.334337	0.606452	0.114739	2.3371e-74	3.73936e-70
MXD1	MXD1	M7	0.202265	1.5411	0.587349	0.344369	0.0950605	8.30489e-62	1.32878e-57
ATF3	ATF3	M7	0.201519	2.14124	0.635542	0.317082	0.13625	3.99165e-88	6.38664e-84
MAP3K8	MAP3K8	M7	0.201506	1.49824	0.656627	0.306881	0.114767	2.24167e-74	3.58667e-70
C15orf48	C15orf48	M7	0.199787	2.7799	0.548193	0.364447	0.136099	4.98521e-88	7.97634e-84
HSP90AA1	HSP90AA1	M7	0.196881	16.0715	0.933735	0.210853	0.0872211	8.09521e-57	1.29523e-52
ZNF331	ZNF331	M7	0.195847	2.75413	0.608434	0.321887	0.139786	2.15054e-90	3.44086e-86
LINC00936	LINC00936	M7	0.188103	1.83597	0.599398	0.313819	0.0263378	3.22767e-18	5.16427e-14
ELL2	ELL2	M7	0.188054	1.05145	0.427711	0.439677	0.10263	1.24847e-66	1.99756e-62
MIR155HG	MIR155HG	M7	0.187862	1.1505	0.370482	0.507075	0.148133	9.39583e-96	1.50333e-91
CDKN1A	CDKN1A	M7	0.186041	1.41791	0.629518	0.295529	0.130473	2.01163e-84	3.21861e-80
KLF6	KLF6	M7	0.185048	4.40927	0.891566	0.207553	0.0356373	4.13965e-24	6.62345e-20
HSPA1A	HSPA1A	M7	0.182365	8.63634	0.834337	0.218575	0.112107	1.1207e-72	1.79311e-68
RGS1	RGS1	M7	0.180193	5.17579	0.683735	0.263543	0.133743	1.61593e-86	2.58548e-82
NLRP3	NLRP3	M7	0.179728	1.587	0.487952	0.368331	0.0603906	8.73025e-40	1.39684e-35
PLEK	PLEK	M7	0.179417	4.08913	0.777108	0.230878	0.0563647	3.10545e-37	4.96872e-33
SOCS3	SOCS3	M7	0.178091	0.861793	0.51506	0.345768	0.105402	2.13174e-68	3.41078e-64
MT2A	MT2A	M7	0.177947	5.1703	0.737952	0.241137	0.0251877	1.73122e-17	2.76995e-13
GK	GK	M7	0.174036	0.942738	0.463855	0.375194	0.0707191	2.46114e-46	3.93782e-42
PIM3	PIM3	M7	0.172538	0.946323	0.527108	0.32733	0.105117	3.23919e-68	5.18271e-64
DNAJB1	DNAJB1	M7	0.171189	5.29135	0.731928	0.233887	0.117678	3.096e-76	4.95361e-72
DUSP1	DUSP1	M7	0.170441	4.67929	0.888554	0.191818	0.0141925	1.71355e-10	2.74168e-06
ITGAX	ITGAX	M7	0.170147	1.67615	0.626506	0.27158	0.0599142	1.7496e-39	2.79936e-35
JUN	JUN	M7	0.169402	2.60818	0.64759	0.261588	0.0696168	1.23185e-45	1.97096e-41
NINJ1	NINJ1	M7	0.161072	1.22049	0.572289	0.281452	0.0280453	2.6687e-19	4.26992e-15
FTH1	FTH1	M7	0.160948	45.7903	0.981928	0.16391	0.00487009	0.000185056	1
IL1A	IL1A	M7	0.160719	0.531234	0.23494	0.684084	0.122868	1.48471e-79	2.37554e-75
SGK1	SGK1	M7	0.159434	2.77119	0.638554	0.249679	0.0551176	1.91515e-36	3.06423e-32
CTD-3252C9.4	CTD-3252C9.4	M7	0.1575	1.11934	0.406627	0.387333	0.0798712	3.80424e-52	6.08679e-48
HSPA1B	HSPA1B	M7	0.15632	3.56337	0.665663	0.234833	0.118177	1.48393e-76	2.37428e-72
CTSB	CTSB	M7	0.155011	2.86807	0.822289	0.188511	0.0140155	2.2237e-10	3.55793e-06
HBEGF	HBEGF	M7	0.154948	1.02582	0.460843	0.336228	0.0907897	4.34422e-59	6.95074e-55
TIMP1	TIMP1	M7	0.154494	3.56509	0.728916	0.21195	0.00141678	0.0437864	1
METRNL	METRNL	M7	0.150342	1.24141	0.60241	0.249568	0.0788902	1.59764e-51	2.55623e-47
HSP90AB1	HSP90AB1	M7	0.148079	4.50524	0.819277	0.180743	0.036372	1.41836e-24	2.26938e-20
TNFAIP2	TNFAIP2	M7	0.148014	1.61728	0.575301	0.25728	0.00446461	0.000344248	1
CREM	CREM	M7	0.146336	1.20152	0.533133	0.274483	0.102397	1.75618e-66	2.80988e-62
PRDM1	PRDM1	M7	0.143738	0.714102	0.361446	0.397674	0.0924897	3.59731e-60	5.75569e-56
ABL2	ABL2	M7	0.143491	0.772949	0.358434	0.400327	0.0701116	5.97888e-46	9.5662e-42
ACSL1	ACSL1	M7	0.142765	1.07148	0.436747	0.326882	0.0205496	1.52476e-14	2.43962e-10
CEBPB	CEBPB	M7	0.141854	2.43877	0.677711	0.209314	0.00478145	0.000211898	1
HSPD1	HSPD1	M7	0.14102	2.85172	0.635542	0.221889	0.0410789	1.48519e-27	2.3763e-23
BASP1	BASP1	M7	0.14	1.62507	0.608434	0.230099	0.0803017	2.02655e-52	3.24248e-48
AQP9	AQP9	M7	0.139094	0.809361	0.307229	0.452739	0.0345621	1.98541e-23	3.17666e-19
EZR	EZR	M7	0.138028	1.64333	0.644578	0.214137	0.0570178	1.19771e-37	1.91634e-33
ZFAND5	ZFAND5	M7	0.137349	2.21808	0.686747	0.2	0.00358921	0.00133054	1
LIMS1	LIMS1	M7	0.135283	1.55121	0.620482	0.218028	0.0207057	1.21349e-14	1.94158e-10
