# Supplementary material for: Lymphocyte infiltration and thyrocyte destruction are driven by stromal and immune cell components in Hashimoto’s thyroiditis
Source: Nat Commun. 2022 Feb 9;13:775. doi: 10.1038/s41467-022-28120-2 (PMC8828859; doi:10.1038/s41467-022-28120-2)
Supplement: Supplementary file 11 — Supplementary Data 8 [file 41467_2022_28120_MOESM11_ESM.xlsx]

## Sheet: M4 VS M7
Supplementary Data 8. Differentially expressed genes of M4 vs. M7 and M5 vs. M6 (M4 vs. M7)
( Hypothesis tests for linear mixed effect models were two-sided with the Bonferroni correction.)
gene_id	p_val	avg_logFC	pct.1	pct.2	q-value
IL1B	3.95357e-120	-2.49376	0.201	0.774	1.01362e-115
EREG	1.24636e-88	-2.21118	0.127	0.587	3.19542e-84
CXCL8	4.59337e-96	-2.1818	0.316	0.807	1.17765e-91
CCL20	1.91351e-40	-1.7481	0.156	0.455	4.90587e-36
THBS1	7.67025e-42	-1.66227	0.074	0.337	1.9665e-37
CXCL2	1.11721e-62	-1.63865	0.272	0.681	2.8643e-58
CCL3L3	3.7445e-54	-1.63362	0.396	0.741	9.60015e-50
IER3	6.79613e-88	-1.46661	0.53	0.925	1.74239e-83
TNF	6.03358e-59	-1.44083	0.137	0.509	1.54689e-54
G0S2	1.60277e-50	-1.32411	0.383	0.729	4.10918e-46
SERPINB9	4.56554e-73	-1.3152	0.212	0.645	1.17051e-68
SERPINB2	2.64858e-26	-1.3039	0.007	0.111	6.79043e-22
CCL4	5.82678e-32	-1.28685	0.564	0.783	1.49387e-27
KDM6B	1.45089e-72	-1.25285	0.343	0.78	3.71978e-68
CCL3	3.65586e-31	-1.22725	0.543	0.762	9.3729e-27
TNFAIP3	6.46092e-66	-1.2179	0.481	0.834	1.65645e-61
SOD2	5.58831e-62	-1.21351	0.75	0.937	1.43273e-57
CXCL3	1.91689e-15	-1.1898	0.166	0.334	4.91451e-11
NFKBIA	2.48334e-81	-1.18912	0.711	0.952	6.36679e-77
BCL2A1	3.95495e-53	-1.16699	0.508	0.789	1.01397e-48
NFKBIZ	7.05186e-64	-1.16699	0.37	0.75	1.80796e-59
PTGS2	3.34599e-47	-1.16655	0.153	0.488	8.57845e-43
CD83	2.49126e-61	-1.15222	0.553	0.834	6.38708e-57
NR4A3	1.72997e-44	-1.14543	0.292	0.627	4.43529e-40
IL1RN	1.04949e-25	-1.13686	0.209	0.455	2.69069e-21
PLAUR	1.62145e-62	-1.12754	0.559	0.867	4.15708e-58
IL1R2	1.72193e-44	-1.10475	0.073	0.346	4.41468e-40
NAMPT	1.18972e-66	-1.09461	0.625	0.904	3.0502e-62
CCL4L2	1.70257e-20	-1.07676	0.455	0.642	4.36505e-16
LINC00936	6.7237e-44	-1.07263	0.269	0.599	1.72382e-39
REL	1.31088e-44	-1.06553	0.654	0.837	3.36082e-40
NFKBID	3.31746e-42	-1.06367	0.328	0.633	8.50531e-38
VEGFA	6.72313e-45	-1.05001	0.258	0.605	1.72368e-40
MXD1	1.61287e-38	-1.04546	0.308	0.587	4.13508e-34
DUSP2	9.6021e-49	-1.03359	0.362	0.699	2.46179e-44
NFKB1	4.87653e-36	-1.03261	0.424	0.657	1.25024e-31
AREG	5.0088e-23	-1.0277	0.2	0.437	1.28416e-18
NLRP3	9.46703e-33	-1.02595	0.204	0.488	2.42716e-28
MIR155HG	3.76339e-22	-1.01607	0.167	0.37	9.64857e-18
BIRC3	1.4285e-39	-1.0052	0.391	0.684	3.66239e-35
ATP1B3	2.24474e-27	-1.00326	0.599	0.771	5.75506e-23
AC058791.1	1.7491e-37	-1.00122	0.188	0.476	4.48435e-33
ATP2B1	1.35113e-31	-0.995729	0.522	0.714	3.46404e-27
PPIF	5.96884e-32	-0.993899	0.296	0.545	1.53029e-27
TIMP1	6.15317e-19	-0.991865	0.623	0.729	1.57755e-14
INHBA	9.11022e-09	-0.971107	0.049	0.133	0.000233568
IGHG2	0.393202	-0.963538	0.415	0.337	1
PHACTR1	3.42716e-43	-0.952158	0.372	0.708	8.78657e-39
NR4A2	8.99053e-38	-0.950236	0.523	0.78	2.30499e-33
AQP9	1.14508e-13	-0.940592	0.165	0.307	2.93574e-09
GPR183	1.58241e-27	-0.938093	0.642	0.777	4.05698e-23
SLC2A3	3.35213e-41	-0.933551	0.415	0.708	8.59419e-37
MAP3K8	4.35015e-44	-0.93235	0.348	0.657	1.11529e-39
SRGN	2.61957e-58	-0.930336	0.82	0.937	6.71604e-54
NR4A1	1.0015e-36	-0.925709	0.444	0.717	2.56766e-32
CD55	7.64934e-30	-0.916189	0.314	0.551	1.96114e-25
IL1A	4.65592e-40	-0.895889	0.032	0.235	1.19368e-35
JCHAIN	0.723179	-0.886891	0.298	0.262	1
FOSB	1.59213e-42	-0.881496	0.581	0.816	4.08191e-38
GADD45B	4.52993e-37	-0.880947	0.615	0.84	1.16138e-32
SLC25A37	5.82955e-24	-0.878102	0.221	0.449	1.49458e-19
OLR1	6.14873e-32	-0.872023	0.532	0.756	1.57641e-27
VCAN	1.23595e-33	-0.863972	0.097	0.352	3.16873e-29
PNRC1	1.04079e-45	-0.844182	0.752	0.867	2.66837e-41
PLEK	7.48781e-27	-0.844002	0.655	0.777	1.91972e-22
MAFF	5.98014e-40	-0.840402	0.221	0.53	1.53319e-35
SPAG9	1.72547e-23	-0.822518	0.518	0.684	4.42375e-19
FOSL2	9.75161e-36	-0.818539	0.414	0.675	2.50012e-31
BTG1	8.79078e-37	-0.803355	0.772	0.867	2.25378e-32
INSIG1	1.20176e-21	-0.802313	0.499	0.678	3.08108e-17
PDE4B	3.72131e-45	-0.798569	0.32	0.648	9.5407e-41
PPP1R15A	4.34123e-41	-0.795811	0.678	0.864	1.113e-36
SAMSN1	4.89038e-23	-0.795087	0.469	0.651	1.25379e-18
IGHA1	0.00365627	-0.784505	0.873	0.87	1
CTD-3252C9.4	9.5204e-15	-0.784005	0.238	0.407	2.44084e-10
ICAM1	1.28819e-24	-0.782274	0.352	0.563	3.30266e-20
PMAIP1	1.40488e-30	-0.776406	0.116	0.352	3.60182e-26
CD300E	1.68032e-34	-0.76677	0.054	0.268	4.30801e-30
IRAK3	4.01027e-12	-0.760238	0.281	0.413	1.02815e-07
ZFP36	6.25879e-35	-0.758472	0.689	0.864	1.60463e-30
UPP1	4.3438e-18	-0.756104	0.379	0.545	1.11366e-13
TNFAIP6	8.35334e-17	-0.748795	0.035	0.151	2.14163e-12
CCR7	7.6781e-20	-0.747343	0.074	0.235	1.96851e-15
GRASP	1.40032e-24	-0.741473	0.192	0.428	3.59014e-20
EHD1	4.56733e-25	-0.730167	0.138	0.355	1.17097e-20
TNFAIP8	5.51806e-18	-0.723419	0.415	0.56	1.41472e-13
PIM3	3.51269e-23	-0.720389	0.329	0.527	9.00582e-19
PTX3	3.28724e-24	-0.717104	0.013	0.127	8.42783e-20
UBAC2	1.55834e-12	-0.704133	0.332	0.464	3.99528e-08
BASP1	1.03149e-14	-0.698562	0.479	0.608	2.64455e-10
ZNF267	3.02247e-24	-0.698092	0.326	0.542	7.74902e-20
ARL5B	2.09661e-25	-0.689351	0.178	0.407	5.37528e-21
ZC3H12A	1.86998e-27	-0.685264	0.155	0.386	4.79425e-23
ETS2	1.31295e-18	-0.680905	0.275	0.467	3.36615e-14
DUSP4	1.08732e-13	-0.66736	0.097	0.238	2.78766e-09
CCRL2	8.78014e-14	-0.662907	0.198	0.343	2.25105e-09
IGLC2	0.00135797	-0.652914	0.934	0.958	1
RILPL2	1.54563e-20	-0.640901	0.438	0.611	3.96267e-16
TRAF1	5.17764e-31	-0.640244	0.095	0.325	1.32744e-26
MAP2K3	1.62835e-19	-0.640154	0.214	0.401	4.17476e-15
NFE2L2	1.65808e-19	-0.638014	0.642	0.714	4.25098e-15
NINJ1	2.87841e-14	-0.627333	0.457	0.572	7.37967e-10
HNRNPU-AS1	0.00534498	-0.621122	0.265	0.307	1
METRNL	9.56295e-18	-0.604483	0.463	0.602	2.45175e-13
SAT1	4.47152e-24	-0.601009	0.971	0.988	1.14641e-19
HES1	9.71029e-06	-0.593925	0.142	0.226	0.248952
IER5	2.45083e-12	-0.593742	0.39	0.542	6.28345e-08
THBD	1.20567e-07	-0.593429	0.152	0.256	0.0030911
JUND	1.50372e-28	-0.593228	0.817	0.907	3.85523e-24
CEBPB	1.91654e-09	-0.589272	0.615	0.678	4.91362e-05
C15orf48	0.000239112	-0.588987	0.524	0.548	1
CFLAR	1.4496e-20	-0.586905	0.627	0.762	3.71648e-16
EZR	1.00238e-16	-0.582411	0.53	0.645	2.56991e-12
PNPLA8	6.05993e-13	-0.581558	0.34	0.476	1.55364e-08
S100A9	0.589315	-0.580909	0.537	0.488	1
FAM107B	1.07162e-11	-0.5788	0.464	0.566	2.74743e-07
CCNL1	6.26532e-26	-0.576827	0.589	0.774	1.6063e-21
TNFAIP2	2.66808e-08	-0.575626	0.503	0.575	0.000684042
ACSL1	0.000176806	-0.574163	0.396	0.437	1
CDC42EP3	8.46318e-16	-0.573748	0.142	0.307	2.16979e-11
PRDM1	3.16139e-09	-0.572653	0.246	0.361	8.10516e-05
GK	1.08392e-09	-0.572052	0.35	0.464	2.77896e-05
CHD1	8.45306e-11	-0.569903	0.388	0.5	2.16719e-06
KYNU	3.21248e-10	-0.568887	0.34	0.449	8.23615e-06
LUCAT1	7.4521e-16	-0.56592	0.065	0.199	1.91057e-11
ATP13A3	4.4316e-13	-0.565812	0.438	0.566	1.13617e-08
FCN1	6.17099e-29	-0.560793	0.153	0.419	1.58212e-24
CDKN1A	2.85517e-19	-0.55994	0.475	0.63	7.32009e-15
SH3BP5	1.08871e-16	-0.558192	0.33	0.509	2.79123e-12
RP11-138A9.1	1.30312e-11	-0.556909	0.167	0.304	3.34093e-07
CD44	1.81802e-23	-0.556705	0.751	0.852	4.66104e-19
JOSD1	4.64516e-09	-0.556287	0.325	0.428	0.000119093
HSPD1	0.00183797	-0.555626	0.665	0.636	1
DNAJB6	1.9078e-12	-0.55557	0.533	0.611	4.89121e-08
RP11-386I14.4	4.16608e-09	-0.550274	0.179	0.298	0.00010681
SLC43A2	2.34362e-07	-0.549833	0.313	0.404	0.00600858
ABL2	0.000602691	-0.54685	0.313	0.358	1
CREM	4.35622e-11	-0.540242	0.409	0.533	1.11685e-06
ELL2	0.000545671	-0.537543	0.393	0.428	1
GPBP1	9.34048e-17	-0.536863	0.535	0.645	2.39471e-12
RASGEF1B	5.15333e-16	-0.536181	0.494	0.642	1.32121e-11
KMO	7.69827e-10	-0.530468	0.2	0.322	1.97368e-05
PRMT9	1.13206e-08	-0.530295	0.31	0.419	0.000290237
GPR132	4.42347e-18	-0.527497	0.137	0.319	1.13409e-13
HNRNPU	3.50033e-08	-0.525918	0.692	0.756	0.000897414
WTAP	1.42945e-08	-0.523264	0.406	0.482	0.000366483
TREM1	2.39135e-11	-0.522585	0.137	0.271	6.13094e-07
SELK	6.45553e-07	-0.522417	0.492	0.527	0.0165507
C5AR1	0.00314811	-0.520844	0.427	0.437	1
S100A12	3.61822e-18	-0.519827	0.046	0.184	9.27639e-14
TIPARP	2.48716e-12	-0.517307	0.315	0.455	6.37658e-08
SYAP1	3.33356e-11	-0.517075	0.443	0.557	8.54659e-07
IGLC3	0.00134877	-0.516901	0.866	0.895	1
ATF3	6.76795e-08	-0.5103	0.524	0.636	0.00173517
CD93	6.87166e-17	-0.508851	0.1	0.265	1.76176e-12
JMJD1C	4.74607e-12	-0.507264	0.579	0.681	1.2168e-07
GPR84	1.15598e-13	-0.505677	0.114	0.256	2.96371e-09
TET2	4.47967e-10	-0.50317	0.401	0.515	1.1485e-05
ETV3	2.90254e-13	-0.502886	0.13	0.274	7.44154e-09
NEAT1	8.30122e-18	-0.50138	0.945	0.997	2.12827e-13
GPAT3	1.68234e-07	-0.500424	0.148	0.25	0.00431317
CXCR4	2.53186e-09	-0.495294	0.607	0.66	6.49119e-05
NFKB2	1.8007e-09	-0.493252	0.223	0.343	4.61664e-05
CSRNP1	1.1885e-14	-0.491633	0.22	0.383	3.04708e-10
RP11-160E2.6	6.36139e-14	-0.49074	0.111	0.256	1.63093e-09
RUNX3	1.17534e-08	-0.486436	0.153	0.265	0.000301333
EIF4A3	0.000808189	-0.483454	0.349	0.389	1
S100A8	0.013164	-0.482966	0.416	0.437	1
MALT1	3.6106e-08	-0.481418	0.199	0.31	0.000925684
MIR3945HG	1.54953e-13	-0.479575	0.047	0.157	3.97267e-09
TSC22D2	0.00104731	-0.477586	0.244	0.298	1
SLAMF7	0.00145241	-0.475899	0.33	0.373	1
SKIL	6.24535e-11	-0.47564	0.444	0.56	1.60118e-06
GPCPD1	0.000326811	-0.474068	0.441	0.467	1
PLK3	5.35364e-07	-0.473283	0.256	0.352	0.0137257
MCL1	7.5108e-18	-0.471309	0.718	0.81	1.92562e-13
THAP2	1.80715e-13	-0.469727	0.104	0.244	4.63316e-09
C9orf72	8.03856e-08	-0.465672	0.295	0.401	0.00206093
SOCS3	3.22154e-11	-0.462745	0.38	0.515	8.25939e-07
TNFRSF1B	5.6055e-10	-0.462606	0.465	0.557	1.43714e-05
DENND4A	1.18412e-08	-0.462468	0.177	0.292	0.000303584
CCNH	5.93617e-05	-0.461118	0.319	0.38	1
JARID2	1.10767e-08	-0.460693	0.255	0.373	0.000283983
ITGAX	1.13978e-05	-0.460146	0.578	0.627	0.292217
MAP4K4	1.35965e-05	-0.459423	0.21	0.295	0.348586
VMP1	2.71835e-05	-0.459163	0.7	0.696	0.696932
PFKFB3	5.97892e-08	-0.457752	0.301	0.404	0.00153287
PELI1	0.000241235	-0.456164	0.225	0.289	1
SERPINB1	0.00247755	-0.454039	0.529	0.512	1
BHLHE40	6.18415e-06	-0.45362	0.403	0.473	0.158549
SEMA6B	7.97081e-10	-0.452573	0.108	0.22	2.04356e-05
FGD4	1.81795e-08	-0.452411	0.337	0.443	0.000466087
KLF10	1.03003e-10	-0.452273	0.307	0.437	2.64078e-06
PABPC1	1.56491e-20	-0.446539	0.847	0.867	4.01212e-16
PPP1R10	8.43528e-08	-0.444684	0.364	0.455	0.00216264
ZNF331	1.76848e-05	-0.443443	0.572	0.608	0.453402
CLK1	2.08594e-09	-0.44246	0.489	0.572	5.34792e-05
USP36	0.0022945	-0.441323	0.271	0.319	1
LCP2	1.01494e-08	-0.441223	0.468	0.542	0.000260211
LINC-PINT	5.1061e-10	-0.440197	0.236	0.373	1.3091e-05
SMAP2	3.5885e-08	-0.439919	0.557	0.599	0.000920019
HBEGF	2.75512e-07	-0.439649	0.363	0.461	0.00706357
CH17-373J23.1	1.25901e-10	-0.436859	0.135	0.265	3.22785e-06
CSF2RA	4.18129e-09	-0.436579	0.303	0.425	0.0001072
PRKAG2	0.000100985	-0.436203	0.404	0.452	1
BCL2	9.93775e-08	-0.436202	0.26	0.373	0.00254784
RBM39	4.3117e-16	-0.435575	0.713	0.783	1.10543e-11
PTK2B	0.000762815	-0.434671	0.287	0.337	1
PTPRE	3.52586e-11	-0.432603	0.42	0.548	9.03959e-07
DNAJB1	6.40038e-05	-0.429676	0.735	0.732	1
BAG3	0.0698252	-0.429159	0.172	0.199	1
DNAAF1	3.55853e-12	-0.428765	0.031	0.12	9.12336e-08
SLC11A1	0.127413	-0.42867	0.388	0.37	1
MIR222HG	6.53918e-10	-0.428608	0.068	0.169	1.67651e-05
DUSP5	4.50128e-10	-0.427952	0.113	0.232	1.15404e-05
PLIN2	0.0763763	-0.42748	0.467	0.452	1
NAF1	4.60902e-05	-0.427456	0.108	0.178	1
PPP1R15B	8.93978e-07	-0.426344	0.364	0.443	0.0229198
SIPA1L1	4.91268e-10	-0.424024	0.163	0.295	1.25951e-05
MAPK6	8.98902e-07	-0.422712	0.257	0.34	0.023046
SNHG15	2.03651e-06	-0.42252	0.193	0.283	0.0522121
TNFSF14	5.09526e-12	-0.421757	0.054	0.16	1.30632e-07
OSM	7.21667e-08	-0.421678	0.178	0.295	0.00185021
APOBEC3A	3.7095e-13	-0.419119	0.044	0.151	9.51041e-09
CHMP1B	0.00218565	-0.41684	0.407	0.431	1
DDIT4	2.26501e-08	-0.415253	0.21	0.328	0.000580704
AKAP13	1.23671e-07	-0.414746	0.686	0.711	0.00317068
GABARAPL1	0.000887903	-0.413513	0.373	0.416	1
GLS	0.00328645	-0.413069	0.479	0.479	1
LPXN	0.000102698	-0.411583	0.321	0.373	1
HSPH1	0.0200123	-0.410473	0.577	0.566	1
BCL3	4.354e-07	-0.407797	0.158	0.253	0.0111628
MIR22HG	1.27655e-06	-0.405297	0.103	0.187	0.0327281
AIM1	0.750331	-0.405021	0.297	0.271	1
PTGIR	9.85322e-16	-0.402492	0.037	0.151	2.52617e-11
ID2	0.161253	-0.402033	0.512	0.476	1
CSF3R	6.27861e-05	-0.401936	0.34	0.401	1
LIMS1	0.00122255	-0.401092	0.62	0.62	1
RNF144B	0.0431118	-0.4008	0.326	0.334	1
TSPYL2	1.15912e-06	-0.399113	0.131	0.226	0.0297176
SPHK1	1.12549e-07	-0.39816	0.143	0.244	0.00288553
FLT1	5.50898e-05	-0.397683	0.111	0.184	1
SLC7A5	1.30865e-15	-0.39503	0.095	0.247	3.35511e-11
LDLR	9.04974e-05	-0.39487	0.168	0.238	1
TGIF1	0.00372819	-0.391305	0.306	0.334	1
IFI30	0.0450035	-0.391003	0.449	0.437	1
FAM49A	9.71707e-05	-0.390873	0.241	0.307	1
VPS37B	1.856e-05	-0.390382	0.221	0.301	0.475841
RPS13	2.17902e-17	-0.390251	0.892	0.889	5.58656e-13
SMCHD1	0.00189123	-0.389507	0.36	0.395	1
CHML	0.224364	-0.388469	0.201	0.211	1
KLF6	6.4635e-15	-0.388003	0.797	0.892	1.65711e-10
PDGFB	0.000677801	-0.387746	0.107	0.169	1
KMT2E	1.03683e-07	-0.387136	0.495	0.569	0.00265823
ISG20	8.27882e-09	-0.386473	0.199	0.319	0.000212252
AGO2	3.704e-06	-0.384077	0.217	0.304	0.0949632
CYTIP	0.000156144	-0.382302	0.364	0.41	1
CKS2	0.0157342	-0.381651	0.231	0.262	1
PDE4A	0.000138575	-0.379443	0.174	0.244	1
TPRA1	6.07342e-06	-0.379063	0.157	0.241	0.15571
DDX21	1.42213e-10	-0.377808	0.562	0.642	3.64605e-06
BCAS2	0.00878733	-0.377337	0.307	0.334	1
IGHA2	0.215621	-0.377199	0.25	0.196	1
ITGA5	0.00289311	-0.377017	0.226	0.271	1
TAGAP	2.16022e-06	-0.375956	0.318	0.41	0.0553837
MIDN	0.00100761	-0.375651	0.336	0.373	1
GBP2	0.0277978	-0.375464	0.408	0.413	1
RIPK2	1.03262e-07	-0.375445	0.316	0.416	0.00264744
SFPQ	6.3535e-10	-0.372854	0.508	0.596	1.62891e-05
ESYT2	0.0477629	-0.372792	0.203	0.229	1
RP11-670E13.6	3.88904e-10	-0.371949	0.032	0.111	9.97071e-06
RAB21	7.42583e-05	-0.371411	0.3	0.364	1
CTB-61M7.2	2.16074e-21	-0.370175	0.017	0.13	5.5397e-17
IRAK2	2.88011e-21	-0.370153	0.047	0.196	7.38402e-17
RASGRP3	0.595283	-0.369222	0.287	0.241	1
ISG15	0.112848	-0.369209	0.334	0.337	1
TWISTNB	0.273372	-0.368898	0.205	0.214	1
B3GNT5	0.0399396	-0.365993	0.199	0.232	1
ZC3HAV1	0.0144298	-0.363705	0.275	0.301	1
TLR2	2.4e-07	-0.363457	0.308	0.416	0.00615311
RALGDS	0.0510028	-0.359124	0.371	0.373	1
STK17A	0.000559174	-0.357664	0.302	0.355	1
GNA13	6.07251e-05	-0.356657	0.486	0.515	1
NBN	0.136242	-0.356083	0.293	0.298	1
EIF1	9.33948e-17	-0.355948	0.911	0.928	2.39446e-12
HIVEP1	0.00633513	-0.350724	0.151	0.196	1
CTNNB1	0.00035611	-0.350208	0.405	0.446	1
DNAJA1	1.03618e-05	-0.349056	0.66	0.684	0.265656
OXSR1	0.000262488	-0.348529	0.198	0.259	1
IRF2BP2	1.6441e-05	-0.348436	0.443	0.494	0.421514
MS4A1	0.00484934	-0.347432	0.177	0.226	1
LITAF	1.03343e-06	-0.34673	0.66	0.687	0.0264952
GABPB1	1.83357e-05	-0.345825	0.191	0.277	0.47009
ZFAND5	0.00128795	-0.345099	0.667	0.687	1
ANPEP	0.0634852	-0.344445	0.205	0.229	1
H3F3A	2.03711e-12	-0.344316	0.876	0.877	5.22275e-08
THAP9-AS1	4.17601e-05	-0.342531	0.121	0.196	1
ZFAND2A	0.226517	-0.341092	0.263	0.265	1
LDLRAD4	3.87224e-05	-0.340839	0.191	0.271	0.992765
FLNA	5.04206e-05	-0.340475	0.556	0.617	1
EIF2AK3	2.263e-05	-0.339005	0.104	0.178	0.580189
EIF4E	0.0276907	-0.338899	0.307	0.322	1
SPATA13	0.0403991	-0.337625	0.161	0.19	1
ARL8B	7.37287e-05	-0.337458	0.471	0.509	1
RPS8	7.71852e-14	-0.336948	0.943	0.928	1.97887e-09
CLN8	0.0285846	-0.335424	0.345	0.361	1
MAFG	0.0246039	-0.33351	0.21	0.241	1
YPEL5	0.0306191	-0.333106	0.405	0.398	1
DNTTIP2	0.000595631	-0.33225	0.327	0.364	1
RPL30	2.43009e-15	-0.331969	0.928	0.928	6.23027e-11
BIRC2	0.000383637	-0.331389	0.309	0.355	1
XBP1	0.000244071	-0.330981	0.433	0.461	1
FPR1	0.000409349	-0.330674	0.292	0.349	1
JUNB	1.02918e-08	-0.329971	0.785	0.84	0.000263861
ETF1	0.00306448	-0.329945	0.347	0.364	1
IL10	0.00725978	-0.32882	0.096	0.139	1
MYO1G	4.8911e-10	-0.3287	0.085	0.196	1.25398e-05
RPS11	3.61402e-13	-0.325889	0.911	0.886	9.26563e-09
H3F3B	1.74933e-14	-0.325336	0.869	0.88	4.48494e-10
HSP90AA1	0.00498149	-0.324592	0.906	0.934	1
SRSF3	1.17346e-11	-0.324538	0.585	0.666	3.00853e-07
LSP1	2.69703e-10	-0.324221	0.359	0.506	6.91465e-06
EDEM1	2.31206e-05	-0.322176	0.204	0.283	0.592765
TTC19	0.000188921	-0.322096	0.217	0.286	1
IFRD1	0.000568269	-0.321867	0.281	0.343	1
MALAT1	1.70261e-11	-0.320262	0.998	1	4.36516e-07
BAZ1A	0.0365087	-0.319859	0.423	0.416	1
ZFC3H1	0.000789411	-0.319669	0.246	0.307	1
PHF20	0.00269706	-0.31949	0.312	0.346	1
HMGB2	0.525995	-0.317023	0.408	0.364	1
IVNS1ABP	0.00124424	-0.315642	0.396	0.434	1
LINC00152	0.00339504	-0.315634	0.326	0.361	1
GCH1	7.22155e-06	-0.315461	0.092	0.166	0.185146
FAM118A	0.000422478	-0.315417	0.143	0.211	1
NFAT5	0.00959105	-0.314467	0.251	0.289	1
WSB1	0.0108831	-0.313898	0.65	0.605	1
PHLDA1	0.00163106	-0.313511	0.248	0.307	1
TP53BP2	4.59248e-05	-0.312184	0.196	0.274	1
EMD	0.040627	-0.311815	0.315	0.325	1
RASSF5	2.60628e-07	-0.311699	0.168	0.271	0.00668197
ADAM17	0.139039	-0.311598	0.335	0.334	1
IL4R	0.00866402	-0.311575	0.233	0.271	1
SEC22B	0.214912	-0.311171	0.301	0.292	1
IGHG3	0.185491	-0.310997	0.851	0.858	1
RP11-138A9.2	0.00615276	-0.308232	0.161	0.208	1
CSGALNACT2	0.0928301	-0.3076	0.35	0.346	1
2020-09-06	0.00530259	-0.307543	0.338	0.367	1
RPS3A	2.43841e-13	-0.306923	0.939	0.919	6.2516e-09
BANK1	1.16804e-05	-0.306817	0.101	0.181	0.299462
PSTPIP2	0.0817808	-0.306649	0.26	0.274	1
CD109	0.0995661	-0.304839	0.158	0.178	1
RANBP2	0.46252	-0.304732	0.456	0.413	1
SMAD3	2.31184e-09	-0.304341	0.048	0.136	5.92711e-05
IL10RA	0.000181296	-0.303925	0.37	0.425	1
RPS27	4.54741e-10	-0.301245	0.967	0.946	1.16586e-05
CSTA	0.00329535	-0.300239	0.417	0.434	1
NFKBIE	0.0211126	-0.300051	0.206	0.238	1
FMNL1	1.87421e-05	-0.299743	0.392	0.455	0.480509
IRF8	0.00368216	-0.298237	0.308	0.346	1
CD37	7.30141e-05	-0.298139	0.619	0.627	1
SNX9	0.84103	-0.297957	0.325	0.283	1
AFF3	4.36539e-08	-0.297906	0.057	0.142	0.0011192
RPL37	1.65842e-15	-0.297544	0.945	0.934	4.25186e-11
DOT1L	0.00620947	-0.296264	0.118	0.163	1
ATF4	0.000439542	-0.295814	0.447	0.479	1
ZBTB43	0.0280535	-0.29442	0.171	0.202	1
HES4	3.14653e-05	-0.294148	0.073	0.139	0.806708
CLEC4E	0.0206419	-0.292515	0.205	0.241	1
STK4	0.0117382	-0.292166	0.5	0.494	1
RSRC2	0.00117259	-0.292018	0.556	0.539	1
PLSCR1	0.000338419	-0.290285	0.476	0.5	1
NCR3LG1	3.73732e-13	-0.289723	0.036	0.136	9.58174e-09
ANKRD28	0.439435	-0.289638	0.265	0.253	1
FGR	0.249479	-0.289045	0.369	0.346	1
DSE	0.0308585	-0.288282	0.45	0.449	1
NUMB	0.0176594	-0.287543	0.399	0.401	1
PHLDA2	0.273513	-0.28672	0.179	0.184	1
PURB	0.032537	-0.286581	0.26	0.283	1
SYTL3	0.000122118	-0.286265	0.109	0.178	1
RPL32	2.91475e-17	-0.285975	0.961	0.931	7.47283e-13
AC090498.1	8.61143e-05	-0.285862	0.458	0.503	1
PPP1CB	0.00149605	-0.285285	0.503	0.518	1
IGKC	0.00112957	-0.284685	0.961	0.997	1
ANKLE2	0.015562	-0.28466	0.255	0.286	1
CD79A	0.0890969	-0.284293	0.239	0.253	1
PLAC8	1.8122e-13	-0.283871	0.07	0.196	4.64612e-09
RNU11	2.06675e-09	-0.283736	0.066	0.166	5.29873e-05
CASP1	0.0252609	-0.282617	0.297	0.316	1
BTG3	0.00426685	-0.282392	0.222	0.271	1
FBXW7	0.0530435	-0.281115	0.171	0.199	1
ATP1A1	0.692543	-0.280842	0.437	0.395	1
CHD2	0.012874	-0.280632	0.321	0.355	1
RP11-796E2.4	0.00393206	-0.280555	0.122	0.175	1
MZB1	0.616152	-0.279654	0.193	0.187	1
RPL35A	9.86984e-13	-0.278908	0.911	0.88	2.53043e-08
HNRNPC	1.39507e-05	-0.278713	0.708	0.714	0.357668
LRRFIP1	0.00524844	-0.278602	0.713	0.66	1
USP12	0.00625263	-0.27852	0.276	0.313	1
RPL29	4.38528e-14	-0.278049	0.907	0.904	1.1243e-09
SLC2A6	0.181214	-0.2772	0.141	0.154	1
PNP	0.0109965	-0.276968	0.169	0.211	1
SLC36A4	0.0040335	-0.276887	0.143	0.19	1
ZSWIM6	0.0623776	-0.275504	0.215	0.235	1
ANKRD11	0.196819	-0.274651	0.484	0.446	1
SNN	0.00455637	-0.273977	0.171	0.217	1
NBPF19	0.0405761	-0.273665	0.132	0.166	1
INTS6	0.0180537	-0.273584	0.22	0.259	1
HNRNPA2B1	3.19065e-09	-0.272583	0.847	0.873	8.18018e-05
HIF1A	0.00016586	-0.272442	0.629	0.645	1
LPCAT1	0.00691973	-0.272391	0.127	0.172	1
TRAF5	0.554833	-0.272045	0.145	0.123	1
ELF1	0.00710219	-0.270878	0.536	0.524	1
RPS16	8.2072e-11	-0.270806	0.916	0.889	2.10416e-06
TES	0.00292966	-0.270419	0.265	0.31	1
NDEL1	0.102898	-0.269338	0.17	0.19	1
RPL11	2.67992e-13	-0.269274	0.953	0.904	6.87077e-09
CYP1B1	0.200789	-0.268665	0.1	0.117	1
FAM65B	6.3035e-08	-0.268297	0.148	0.262	0.00161609
OTUD1	0.0633344	-0.268249	0.279	0.298	1
RPL39	1.09004e-11	-0.26453	0.948	0.922	2.79464e-07
IER2	9.50817e-07	-0.264297	0.556	0.617	0.0243771
IGHM	0.0920978	-0.264186	0.181	0.205	1
STX4	0.810613	-0.261726	0.406	0.346	1
DDX3X	0.00377501	-0.260559	0.631	0.617	1
TAF1D	0.16722	-0.260189	0.497	0.467	1
HSPA1B	0.000664619	-0.260171	0.66	0.666	1
FYN	5.90984e-08	-0.259059	0.11	0.214	0.00151516
STK17B	0.00130586	-0.258732	0.421	0.455	1
IL1R1	0.0201914	-0.258146	0.122	0.16	1
RARA	1.46564e-06	-0.25791	0.1	0.187	0.0375761
STAT4	3.0133e-05	-0.25626	0.066	0.133	0.772549
ERN1	0.0169981	-0.256113	0.185	0.223	1
RPLP1	4.36458e-15	-0.25556	0.987	0.964	1.11899e-10
ZEB2-AS1	0.00604863	-0.255069	0.068	0.108	1
TJP2	0.0360609	-0.254208	0.079	0.108	1
ZEB2	0.00278948	-0.254065	0.793	0.771	1
CARD16	0.00162667	-0.25393	0.463	0.482	1
TOP1	0.0139527	-0.253641	0.535	0.518	1
RPS12	9.00465e-10	-0.253638	0.956	0.931	2.30861e-05
KLHL6	0.410153	-0.253055	0.348	0.28	1
RHOF	2.45454e-07	-0.252927	0.096	0.187	0.00629296
UBC	1.44533e-07	-0.252551	0.917	0.913	0.00370555
TAOK3	0.485951	-0.252289	0.599	0.509	1
BANP	0.000210482	-0.251496	0.077	0.136	1
TMEM123	0.023136	-0.251438	0.512	0.491	1
HSPE1	0.159349	-0.251289	0.661	0.614	1
RPS15A	3.17844e-11	-0.251242	0.93	0.913	8.14888e-07
TBC1D7	2.4725e-06	-0.251141	0.1	0.184	0.0633898
RP5-1171I10.5	0.0117864	-0.249713	0.188	0.232	1
ADGRE5	0.0366515	-0.249647	0.422	0.425	1
RPS7	1.49591e-08	-0.248795	0.889	0.84	0.00038352
RGS1	0.399793	-0.248392	0.74	0.684	1
S100A4	1.51726e-06	-0.248378	0.74	0.765	0.0388994
PCF11	0.406402	-0.247417	0.261	0.256	1
CFP	3.47534e-15	-0.247218	0.071	0.211	8.91007e-11
PABPC4	0.1805	-0.247104	0.594	0.551	1
RCC2	0.971145	-0.246643	0.285	0.253	1
HIST1H4C	0.332137	-0.246098	0.276	0.226	1
LST1	6.00582e-06	-0.245799	0.644	0.657	0.153977
ADGRE2	0.959114	-0.245423	0.228	0.208	1
HNRNPH1	0.00211557	-0.245207	0.538	0.551	1
SERTAD1	0.0573891	-0.244586	0.167	0.193	1
CD69	0.00870764	-0.244452	0.249	0.298	1
SERP1	1.45766e-05	-0.244234	0.651	0.681	0.373714
CYLD	0.0274838	-0.244178	0.306	0.331	1
PER1	0.128459	-0.244176	0.274	0.289	1
IRF1	0.000779271	-0.244052	0.444	0.467	1
HGSNAT	0.0912454	-0.243528	0.206	0.229	1
PTPN1	0.00392259	-0.243309	0.451	0.464	1
RHOH	0.00558758	-0.243025	0.175	0.226	1
DGKD	8.3913e-05	-0.24273	0.107	0.178	1
ACSL3	0.686005	-0.242412	0.397	0.334	1
RPS24	1.14506e-10	-0.242316	0.961	0.943	2.93571e-06
ZNF281	0.0682091	-0.242036	0.181	0.205	1
RPS3	7.94596e-10	-0.241061	0.907	0.858	2.03718e-05
RPS23	9.19e-10	-0.240863	0.932	0.916	2.35613e-05
BTG2	0.00200023	-0.240798	0.447	0.479	1
RBM5	0.360409	-0.24042	0.327	0.316	1
DDX60L	0.523912	-0.239712	0.247	0.238	1
HMGCS1	0.146666	-0.239395	0.214	0.229	1
CD48	8.85372e-05	-0.238743	0.476	0.515	1
DUSP1	7.08963e-06	-0.238413	0.835	0.889	0.181764
SMG1	0.338662	-0.238134	0.403	0.377	1
RPL34	8.69134e-13	-0.23729	0.963	0.946	2.22829e-08
MIR181A1HG	0.0111133	-0.237225	0.216	0.262	1
CTA-29F11.1	0.013232	-0.237108	0.086	0.127	1
CDC37	0.100665	-0.235501	0.545	0.527	1
NQO2	0.397923	-0.235097	0.305	0.283	1
IRF7	0.0507228	-0.234617	0.145	0.178	1
CD52	3.52022e-06	-0.234573	0.528	0.599	0.0902513
JMJD6	0.00230554	-0.234421	0.165	0.217	1
RNF19B	6.83574e-05	-0.233758	0.122	0.193	1
RAPGEF2	0.435372	-0.233386	0.18	0.181	1
EEF1B2	3.94863e-06	-0.233256	0.764	0.759	0.101235
HCAR2	0.00901125	-0.233182	0.067	0.105	1
LFNG	0.0613087	-0.232748	0.138	0.169	1
SLC38A1	1.66072e-09	-0.232332	0.094	0.208	4.25777e-05
CD40	0.0526616	-0.231887	0.273	0.193	1
TRIM25	0.295076	-0.231718	0.148	0.16	1
EIF1B	0.394323	-0.231506	0.446	0.416	1
SRGAP2	0.953763	-0.231281	0.265	0.238	1
CYCS	0.148656	-0.230466	0.565	0.548	1
HLA-F	0.590412	-0.230302	0.409	0.373	1
NDRG1	0.197752	-0.230031	0.22	0.226	1
ARGLU1	0.235179	-0.229975	0.513	0.479	1
RPL28	1.07006e-13	-0.229228	0.966	0.958	2.74343e-09
SESTD1	0.504484	-0.22921	0.145	0.151	1
NRGN	0.000304852	-0.228778	0.08	0.139	1
RPL13	6.49769e-14	-0.22808	0.982	0.958	1.66588e-09
TOM1	0.513576	-0.227901	0.244	0.229	1
PNRC2	0.0220217	-0.225887	0.433	0.428	1
RPS15	1.01685e-10	-0.225262	0.942	0.937	2.60701e-06
SRC	0.00930356	-0.225188	0.098	0.139	1
EIF5	0.000582155	-0.225158	0.551	0.548	1
MAP2K1	0.235997	-0.222524	0.215	0.223	1
TRBC1	0.47409	-0.222322	0.122	0.13	1
RPS9	3.8656e-10	-0.222263	0.929	0.892	9.91062e-06
TRIB1	0.169484	-0.222255	0.233	0.244	1
RLF	0.250611	-0.222143	0.177	0.19	1
COTL1	0.000938096	-0.222081	0.657	0.62	1
RSRP1	0.0217984	-0.222021	0.552	0.548	1
CMTM6	0.00876445	-0.221849	0.559	0.542	1
ARFGAP3	0.28505	-0.221843	0.348	0.325	1
ARF6	0.0465154	-0.22181	0.408	0.404	1
HIVEP2	0.000904023	-0.221704	0.072	0.123	1
FNIP2	0.0112397	-0.221018	0.448	0.461	1
VPREB3	0.36069	-0.221014	0.097	0.108	1
RP11-437B10.1	0.0575048	-0.21984	0.109	0.139	1
RNMT	0.678461	-0.219737	0.459	0.401	1
PTGER2	0.0503632	-0.219361	0.08	0.108	1
RPL18A	6.20928e-10	-0.2193	0.939	0.898	1.59194e-05
CAPN2	0.00177374	-0.219294	0.192	0.244	1
IL10RB-AS1	0.000782034	-0.218595	0.098	0.154	1
RPL24	2.2682e-08	-0.218352	0.859	0.858	0.000581521
PHLDB1	0.00226699	-0.218124	0.076	0.123	1
RPL10	5.68877e-09	-0.21801	0.98	0.943	0.000145849
ETV6	0.00468211	-0.217886	0.287	0.331	1
PCNX	0.57687	-0.217744	0.219	0.184	1
SLC5A3	0.973602	-0.217123	0.211	0.193	1
ELOVL5	0.145896	-0.216791	0.289	0.292	1
RPL18	2.5605e-11	-0.216661	0.91	0.88	6.56462e-07
IL6R	0.0354757	-0.215588	0.297	0.325	1
GLA	0.271261	-0.214818	0.329	0.259	1
AP000769.1	0.980139	-0.214347	0.302	0.274	1
STX11	0.00148186	-0.213783	0.211	0.268	1
SRA1	0.99333	-0.213569	0.342	0.295	1
SIK3	0.0123484	-0.213414	0.155	0.199	1
KCTD20	0.296307	-0.213168	0.238	0.238	1
STARD4	0.317788	-0.213083	0.172	0.178	1
HSP90AB1	0.178832	-0.212892	0.857	0.819	1
YBX3	0.0264878	-0.212826	0.561	0.548	1
MCOLN2	0.0849233	-0.212598	0.089	0.114	1
KBTBD8	0.0132573	-0.211241	0.096	0.136	1
ARL4A	0.440757	-0.211233	0.346	0.325	1
RPL23	5.51001e-06	-0.210892	0.864	0.831	0.141266
INPP5F	0.123781	-0.210555	0.095	0.117	1
RAC2	0.00419717	-0.209988	0.315	0.355	1
RPS14	1.3211e-10	-0.209877	0.958	0.928	3.38705e-06
HAVCR2	0.015564	-0.209807	0.48	0.346	1
YTHDC1	0.141645	-0.209744	0.379	0.367	1
AGAP3	0.617376	-0.208988	0.261	0.22	1
ZBTB16	0.00522969	-0.208421	0.064	0.105	1
C1orf162	0.0212273	-0.206981	0.555	0.548	1
TPT1	8.6676e-10	-0.206722	0.964	0.979	2.2222e-05
RP11-325F22.2	1.6076e-05	-0.20664	0.061	0.127	0.412157
COMMD6	3.28863e-06	-0.206521	0.593	0.62	0.0843139
LAT2	0.00102182	-0.206333	0.227	0.289	1
FOSL1	4.51501e-12	-0.206225	0.024	0.105	1.15756e-07
GUK1	0.0478486	-0.205976	0.624	0.608	1
PAXBP1	0.78061	-0.205163	0.21	0.187	1
CHSY1	0.847889	-0.204685	0.178	0.169	1
MX2	0.118004	-0.204401	0.182	0.205	1
RHBDF2	0.598484	-0.204186	0.346	0.319	1
STK38L	0.0180337	-0.203815	0.249	0.286	1
RPL26	2.38392e-07	-0.203545	0.918	0.88	0.00611188
PLEKHG2	0.00010145	-0.203259	0.072	0.136	1
PLEC	0.664003	-0.203144	0.378	0.349	1
IRF4	2.64077e-06	-0.202891	0.064	0.139	0.067704
RPL23A	2.13369e-09	-0.202872	0.851	0.831	5.47036e-05
STAT3	0.283225	-0.201598	0.502	0.473	1
MED13L	0.898438	-0.200691	0.314	0.295	1
RPL10A	4.93429e-07	-0.200316	0.841	0.819	0.0126505
RPL19	2.52151e-09	-0.200021	0.945	0.925	6.46465e-05
LY9	0.167776	-0.199439	0.119	0.142	1
MECP2	0.180662	-0.199304	0.302	0.304	1
RAPGEF1	0.397982	-0.1989	0.399	0.373	1
PPA1	0.140772	-0.198719	0.428	0.41	1
VHL	0.00624541	-0.198218	0.143	0.193	1
RPS21	1.03251e-06	-0.19814	0.824	0.801	0.0264716
MTRNR2L12	4.99902e-05	-0.197545	0.785	0.813	1
SNHG8	0.014996	-0.197289	0.412	0.422	1
CST7	0.00372561	-0.197059	0.145	0.199	1
FOXK2	0.682978	-0.196443	0.124	0.108	1
FAS	0.0912135	-0.196436	0.095	0.12	1
CHORDC1	0.734929	-0.19641	0.382	0.325	1
XIST	0.00135608	-0.195683	0.836	0.807	1
PPP4R3A	0.521435	-0.194402	0.357	0.331	1
HSPA1A	0.000154253	-0.194307	0.816	0.834	1
RP11-61J19.5	2.99861e-05	-0.194123	0.075	0.145	0.768783
TMEM120B	0.000877274	-0.193759	0.063	0.111	1
GPR35	2.71194e-07	-0.193562	0.036	0.102	0.00695288
UBALD2	0.356112	-0.192846	0.274	0.265	1
SRRM2	0.0254017	-0.191319	0.727	0.669	1
CDK17	0.988775	-0.191193	0.148	0.136	1
CSNK1A1	0.687248	-0.191151	0.523	0.431	1
RPL5	3.84154e-05	-0.190719	0.87	0.825	0.984893
CSNK1G2	0.105046	-0.190561	0.183	0.205	1
EEF1D	3.80181e-08	-0.190375	0.764	0.774	0.000974707
CD3D	0.690538	-0.190192	0.169	0.169	1
SEMA4D	0.00936027	-0.189957	0.156	0.202	1
LILRA5	6.34535e-05	-0.188895	0.05	0.105	1
SULF2	6.56201e-06	-0.188764	0.1	0.184	0.168237
RPL9	4.52772e-07	-0.18875	0.909	0.88	0.0116082
MAPKAPK2	0.0961594	-0.188353	0.202	0.223	1
HNRNPA3	0.000374413	-0.188162	0.709	0.702	1
WAC	0.689981	-0.188106	0.414	0.34	1
ARID5A	0.108341	-0.188017	0.244	0.262	1
AZIN1	0.780215	-0.187798	0.343	0.304	1
RPL6	1.87269e-07	-0.187643	0.918	0.883	0.00480121
ZBTB10	0.0152637	-0.187295	0.132	0.175	1
ATF7IP2	0.625327	-0.187003	0.136	0.139	1
PPM1K	0.214145	-0.186311	0.169	0.184	1
DBF4	0.155056	-0.185831	0.129	0.151	1
FUS	0.231836	-0.185644	0.66	0.593	1
MGAT1	0.0163597	-0.185603	0.571	0.557	1
PRKCH	0.0379824	-0.185584	0.095	0.127	1
RBM6	0.474633	-0.184664	0.337	0.319	1
RABGEF1	0.00076361	-0.184502	0.079	0.133	1
TNFRSF10B	0.336172	-0.184313	0.15	0.16	1
RPS27A	7.34432e-07	-0.18411	0.949	0.889	0.0188294
RPLP2	5.30531e-10	-0.183794	0.952	0.922	1.36018e-05
FNBP4	0.195837	-0.182065	0.361	0.355	1
NASP	0.423285	-0.18199	0.333	0.265	1
KLF4	0.0915087	-0.181944	0.375	0.383	1
IL7R	0.765791	-0.181115	0.327	0.286	1
AGFG1	0.91731	-0.181011	0.288	0.256	1
HMGA1	0.235774	-0.180945	0.356	0.34	1
RPS5	0.000310517	-0.17987	0.823	0.792	1
MT1X	2.44536e-05	-0.179716	0.371	0.226	0.626941
SPTY2D1	0.75624	-0.179012	0.226	0.199	1
SLC25A19	0.246842	-0.178747	0.253	0.193	1
AFF4	0.194559	-0.178677	0.464	0.434	1
RPL27	6.58146e-05	-0.177897	0.804	0.777	1
RNF149	0.200012	-0.177522	0.49	0.47	1
CDC42SE1	0.066671	-0.177381	0.371	0.367	1
MCTP1	0.847579	-0.177324	0.278	0.244	1
ADAM8	0.788066	-0.176835	0.175	0.169	1
SOCS1	0.0320276	-0.17662	0.103	0.139	1
MMP19	0.749738	-0.176577	0.181	0.163	1
MSI2	0.0598274	-0.176363	0.1	0.13	1
APBB3	0.344407	-0.176252	0.102	0.114	1
PSEN1	0.688671	-0.175613	0.239	0.226	1
UBE2D3	0.045339	-0.17538	0.696	0.636	1
ITPRIP	0.406729	-0.175281	0.108	0.117	1
UBAP1	0.62027	-0.175205	0.16	0.157	1
NEDD9	0.000260346	-0.175062	0.147	0.22	1
RPS29	2.41803e-05	-0.174745	0.937	0.901	0.619933
SGMS2	0.766565	-0.174535	0.111	0.108	1
NFIL3	0.617935	-0.174474	0.304	0.28	1
HSPA6	0.0533085	-0.174039	0.319	0.247	1
UBA52	6.70458e-07	-0.17366	0.906	0.883	0.0171892
MTRNR2L8	5.97755e-05	-0.173227	0.713	0.738	1
STXBP2	0.228306	-0.172721	0.297	0.232	1
ACSL5	0.0386665	-0.172567	0.109	0.142	1
DDIT3	0.711945	-0.1721	0.177	0.172	1
FBXO34	0.0773765	-0.172017	0.161	0.19	1
BACH1	0.427094	-0.171928	0.438	0.398	1
RBBP8	0.374753	-0.171649	0.134	0.142	1
PHF10	0.507686	-0.171573	0.136	0.142	1
TLE4	0.0686478	-0.170807	0.28	0.307	1
RYBP	0.183698	-0.170626	0.209	0.22	1
BID	0.316226	-0.17038	0.291	0.28	1
SELL	3.44679e-05	-0.170024	0.116	0.196	0.883688
RP11-37B2.1	0.433825	-0.169939	0.121	0.13	1
CCND2	0.368471	-0.169871	0.145	0.157	1
CD300LB	2.07178e-06	-0.169833	0.049	0.117	0.0531164
INSR	0.126851	-0.169086	0.101	0.127	1
SAP30	0.666108	-0.16893	0.204	0.178	1
RALGPS2	0.152274	-0.168809	0.105	0.127	1
ZBTB1	0.155729	-0.168666	0.321	0.244	1
SAFB	0.407514	-0.1685	0.261	0.214	1
RPS6	1.33626e-06	-0.168442	0.948	0.895	0.0342589
RAB7B	0.221836	-0.168389	0.099	0.114	1
ZFAS1	0.00435034	-0.16838	0.593	0.593	1
SH3TC1	0.0680141	-0.168107	0.16	0.108	1
FAM210A	0.930397	-0.167982	0.121	0.114	1
MYADM	0.492113	-0.16757	0.289	0.274	1
GNL3	0.128513	-0.167549	0.236	0.181	1
MFSD2A	0.0234651	-0.166775	0.081	0.114	1
PDE7A	0.565889	-0.16677	0.196	0.196	1
DUSP6	0.343163	-0.166308	0.319	0.265	1
PAPD5	0.927391	-0.165979	0.153	0.145	1
PPTC7	0.761503	-0.165536	0.188	0.181	1
IFNGR2	0.627457	-0.165397	0.451	0.407	1
PTGER4	0.025439	-0.163914	0.501	0.358	1
SH3BP2	0.379437	-0.162943	0.292	0.28	1
FTH1	0.020603	-0.162911	0.987	0.982	1
ZNF277	0.40058	-0.162642	0.141	0.151	1
PIK3R5	0.582247	-0.162318	0.161	0.16	1
SIAH2	0.616084	-0.161551	0.164	0.166	1
SATB1	0.00659614	-0.161539	0.166	0.22	1
DENND1B	0.10215	-0.160727	0.23	0.169	1
SLC38A2	0.164175	-0.160615	0.377	0.386	1
PID1	2.7267e-07	-0.160057	0.046	0.12	0.00699072
PAG1	0.602821	-0.159792	0.31	0.265	1
PAPOLG	0.0628941	-0.159508	0.191	0.136	1
RPL21	4.17767e-06	-0.159366	0.936	0.858	0.107107
ERGIC1	0.860447	-0.158792	0.24	0.217	1
PPP4R2	0.783865	-0.158418	0.253	0.235	1
B4GALT5	0.62808	-0.158334	0.252	0.214	1
EIF4A1	0.341292	-0.157953	0.463	0.428	1
HNRNPM	0.291222	-0.156875	0.48	0.443	1
RPS10	0.00409606	-0.15622	0.646	0.63	1
AC016831.7	0.0240375	-0.156153	0.08	0.114	1
ZMIZ1	0.394156	-0.155979	0.302	0.244	1
MIR4435-2HG	0.629187	-0.155863	0.195	0.19	1
CREB5	0.0299344	-0.155639	0.144	0.184	1
CCNI	0.0079016	-0.155598	0.628	0.62	1
CD58	0.441792	-0.155563	0.336	0.271	1
RPL41	9.89994e-10	-0.155293	0.913	0.886	2.53815e-05
MTF1	0.561996	-0.154585	0.104	0.108	1
NFATC1	0.813175	-0.154389	0.106	0.105	1
ZBTB21	0.949968	-0.154196	0.179	0.163	1
RHOQ	0.226551	-0.153815	0.463	0.361	1
MARCKSL1	0.00266192	-0.153705	0.13	0.187	1
SAV1	0.0691749	-0.153592	0.142	0.172	1
MYCBP2	0.809563	-0.153442	0.501	0.431	1
TNFRSF13C	0.0248637	-0.15337	0.077	0.111	1
FNIP1	0.825348	-0.153364	0.274	0.253	1
TMPO	0.0828567	-0.153032	0.293	0.31	1
PPP6R3	0.680046	-0.152716	0.199	0.172	1
SAMD4B	0.220416	-0.152208	0.159	0.175	1
HECA	0.741413	-0.152113	0.266	0.232	1
ADAM19	0.0173538	-0.152079	0.067	0.102	1
IFITM2	0.000121921	-0.151817	0.495	0.545	1
PHF19	0.0629786	-0.151492	0.083	0.111	1
ATXN7	0.266934	-0.151439	0.237	0.19	1
HNRNPA1	0.000336708	-0.1509	0.676	0.669	1
JUN	0.315204	-0.150286	0.665	0.648	1
GEM	0.5512	-0.149565	0.143	0.123	1
SP140	0.95923	-0.149564	0.137	0.13	1
GCLM	0.535926	-0.149417	0.103	0.108	1
SLC16A10	0.0229818	-0.149152	0.201	0.133	1
CD2	0.0115557	-0.148946	0.142	0.193	1
RNASEK	0.91784	-0.148838	0.274	0.241	1
YME1L1	0.0557332	-0.148746	0.418	0.322	1
RPS18	1.77536e-05	-0.148238	0.964	0.928	0.455166
JDP2	0.808471	-0.147963	0.214	0.202	1
ASH1L	0.991754	-0.147199	0.404	0.355	1
UTRN	0.962141	-0.147015	0.425	0.367	1
RPS20	5.27732e-07	-0.146455	0.905	0.883	0.01353
BTF3	0.000127141	-0.146421	0.713	0.702	1
MT-ND1	0.00406468	-0.146214	0.953	0.988	1
GRAMD1A	0.141017	-0.145468	0.233	0.175	1
YTHDF3	0.381026	-0.145344	0.292	0.238	1
STIP1	0.231187	-0.145337	0.312	0.31	1
TCERG1	0.492898	-0.145322	0.217	0.184	1
LYN	0.295336	-0.144778	0.474	0.44	1
CLEC7A	0.313439	-0.144756	0.538	0.515	1
BORCS5	0.851009	-0.144516	0.172	0.163	1
CPD	0.184006	-0.144306	0.172	0.13	1
MDM4	0.20734	-0.144143	0.375	0.377	1
C16orf72	0.305797	-0.143855	0.308	0.25	1
MBNL1	0.470275	-0.143813	0.698	0.599	1
CORO1A	1.08526e-05	-0.143721	0.436	0.509	0.278239
RERE	0.190822	-0.143712	0.287	0.226	1
TNIP1	0.697865	-0.143562	0.247	0.211	1
KCNE1	0.357756	-0.142697	0.121	0.133	1
N4BP2	0.905547	-0.142557	0.161	0.148	1
PDE4DIP	0.998828	-0.142297	0.411	0.367	1
PTPN22	0.971069	-0.14189	0.183	0.169	1
RPL38	1.09386e-05	-0.141684	0.907	0.88	0.280445
TRA2A	0.873684	-0.141632	0.288	0.259	1
DDX6	0.924841	-0.141619	0.357	0.319	1
RALGAPA1	0.498226	-0.141401	0.187	0.19	1
COX20	0.028816	-0.141348	0.383	0.274	1
SERINC5	0.0728028	-0.140976	0.252	0.184	1
SOX4	0.364291	-0.139908	0.201	0.166	1
NUP98	0.621772	-0.1396	0.211	0.205	1
NPIPB5	0.761786	-0.139187	0.204	0.196	1
AGTPBP1	0.596765	-0.138742	0.159	0.16	1
KCNQ1OT1	0.0619874	-0.138706	0.144	0.178	1
RPL22	3.03546e-05	-0.137774	0.895	0.861	0.778231
DDX27	0.653476	-0.137711	0.317	0.271	1
CTD-2020K17.1	0.135464	-0.137312	0.116	0.139	1
RPL7A	0.00022143	-0.137168	0.891	0.87	1
RGCC	0.675709	-0.136809	0.433	0.404	1
C19orf38	0.00160389	-0.136597	0.084	0.136	1
SLC26A11	0.16431	-0.136195	0.121	0.087	1
IFIT2	0.00661624	-0.136074	0.116	0.06	1
MTCH1	0.0351819	-0.135957	0.481	0.352	1
CLEC5A	0.538533	-0.135686	0.151	0.157	1
CLNS1A	0.746511	-0.135142	0.263	0.241	1
MAT2A	0.53706	-0.134998	0.437	0.41	1
FBXO11	0.612191	-0.134907	0.204	0.178	1
FCHSD2	0.629096	-0.134588	0.248	0.22	1
CSNK1D	0.941239	-0.134574	0.332	0.295	1
MT2A	0.439178	-0.134316	0.756	0.738	1
SETDB2	0.988454	-0.133156	0.197	0.181	1
ZNF207	0.297176	-0.133097	0.519	0.47	1
POGLUT1	0.327852	-0.133058	0.089	0.102	1
TRABD	0.293566	-0.132915	0.235	0.187	1
RPL37A	0.00225963	-0.132615	0.93	0.901	1
CAMKK2	0.605863	-0.132442	0.098	0.102	1
BZW1	0.903065	-0.13158	0.496	0.419	1
MAP2K7	0.427634	-0.130973	0.109	0.09	1
DIAPH1	0.709487	-0.13097	0.287	0.244	1
RPS25	1.62946e-05	-0.130935	0.911	0.864	0.417761
NOTCH2NL	0.0997133	-0.130934	0.121	0.148	1
WDR74	0.499803	-0.130768	0.126	0.105	1
RELT	0.808661	-0.130741	0.183	0.163	1
AP1S2	0.474942	-0.130734	0.576	0.518	1
LCP1	0.0425303	-0.130624	0.735	0.732	1
MPHOSPH6	0.149994	-0.130582	0.148	0.169	1
RPL13A	6.01664e-06	-0.130155	0.938	0.907	0.154255
ARIH1	0.114333	-0.130002	0.257	0.193	1
TANK	0.237725	-0.129855	0.358	0.352	1
CELF2	0.416644	-0.129698	0.579	0.515	1
CMIP	0.136876	-0.129695	0.282	0.289	1
FAU	2.4591e-05	-0.129385	0.91	0.883	0.630464
TNFRSF14	0.583752	-0.129368	0.505	0.434	1
SPOCK2	0.207188	-0.129266	0.084	0.102	1
NUP58	0.888635	-0.129175	0.249	0.22	1
ARMCX3	0.913981	-0.129175	0.272	0.244	1
DENND3	0.59265	-0.128834	0.218	0.214	1
SLC25A33	0.101718	-0.128644	0.094	0.117	1
PSMA3-AS1	0.905568	-0.127677	0.304	0.271	1
HNRNPDL	0.0233362	-0.126981	0.691	0.633	1
THUMPD3-AS1	0.908311	-0.12687	0.221	0.205	1
PTMA	8.31859e-05	-0.126748	0.949	0.946	1
ARHGEF2	0.834764	-0.126666	0.228	0.211	1
TAF9	0.00888822	-0.126056	0.233	0.151	1
EIF3E	0.153437	-0.125627	0.575	0.527	1
TRIM22	0.493083	-0.125412	0.369	0.346	1
TBK1	0.660652	-0.125326	0.173	0.151	1
RPS28	0.00142852	-0.125224	0.961	0.925	1
CTD-2336O2.1	0.986792	-0.125161	0.205	0.187	1
JAK1	0.0674021	-0.124616	0.533	0.518	1
EWSR1	0.622642	-0.124113	0.402	0.343	1
DNAJA4	0.356504	-0.123806	0.161	0.175	1
ST3GAL6	0.407824	-0.122932	0.197	0.166	1
GZF1	0.0910092	-0.122803	0.124	0.151	1
SRSF7	0.0897389	-0.122771	0.567	0.545	1
TCF25	0.473607	-0.122549	0.628	0.548	1
C1orf56	0.166995	-0.121747	0.114	0.136	1
DDX5	0.00137031	-0.121322	0.889	0.889	1
HDAC9	4.55045e-05	-0.121235	0.107	0.187	1
LMNB1	0.137854	-0.121117	0.103	0.127	1
HNRNPD	0.0905919	-0.121073	0.506	0.491	1
GNAQ	0.737121	-0.120376	0.443	0.373	1
SH3KBP1	0.308222	-0.120206	0.372	0.349	1
NR1H2	0.0818864	-0.119869	0.185	0.133	1
JAML	0.0156705	-0.119846	0.295	0.337	1
SNAPC1	0.699988	-0.119607	0.146	0.13	1
PNISR	0.418504	-0.11956	0.623	0.503	1
TMX4	0.280298	-0.119459	0.252	0.202	1
ELMO1	0.854268	-0.119394	0.234	0.223	1
KMT2E-AS1	0.518677	-0.119225	0.148	0.154	1
WAS	0.712132	-0.11921	0.452	0.404	1
CHMP4B	0.246995	-0.118986	0.426	0.331	1
UXT	0.116984	-0.118762	0.438	0.419	1
TLE3	0.480588	-0.118737	0.22	0.184	1
DENND5A	0.351957	-0.118409	0.156	0.166	1
NFKBIB	0.707927	-0.118247	0.137	0.136	1
ABI2	0.379014	-0.118116	0.162	0.133	1
AP001055.6	0.494762	-0.117832	0.113	0.12	1
ACOT9	0.395779	-0.117574	0.246	0.199	1
RPL15	0.000558897	-0.117158	0.903	0.861	1
FAM133B	0.696921	-0.117112	0.544	0.458	1
ZC3H12C	0.0271361	-0.117075	0.083	0.117	1
OTUD4	0.224578	-0.116868	0.182	0.142	1
CIITA	0.455368	-0.11685	0.375	0.313	1
C12orf57	0.945356	-0.116349	0.346	0.304	1
CCNY	0.818099	-0.116159	0.194	0.172	1
LONRF1	0.953512	-0.116109	0.142	0.133	1
BCL2L11	0.821308	-0.115998	0.139	0.127	1
TPD52	0.0684923	-0.115945	0.108	0.139	1
ERCC1	0.607815	-0.115842	0.223	0.19	1
STK40	0.03231	-0.115783	0.127	0.163	1
SRSF2	0.347634	-0.115705	0.486	0.452	1
FAM102B	0.756216	-0.115567	0.228	0.202	1
EPM2AIP1	0.661475	-0.11534	0.152	0.133	1
OGT	0.507287	-0.114983	0.235	0.199	1
RPS26	0.106126	-0.114803	0.809	0.789	1
GPSM3	0.161519	-0.114801	0.497	0.455	1
MEF2D	0.573265	-0.114081	0.145	0.148	1
ANKRD36C	0.799029	-0.1139	0.124	0.114	1
HBP1	0.600998	-0.113758	0.229	0.196	1
TNIP2	0.927205	-0.113429	0.208	0.193	1
EPC1	0.559521	-0.113397	0.328	0.31	1
ILF3	0.678664	-0.113002	0.372	0.316	1
MAP3K2	0.301021	-0.11268	0.514	0.413	1
PSTPIP1	0.469321	-0.112593	0.116	0.123	1
KLF2	0.530382	-0.112304	0.46	0.392	1
RIN3	0.758306	-0.112173	0.257	0.244	1
REV3L	0.790267	-0.111961	0.207	0.199	1
N4BP2L1	0.628763	-0.111943	0.175	0.151	1
RASGRP2	0.0229458	-0.111579	0.095	0.133	1
ARL4C	0.73527	-0.111496	0.435	0.404	1
PLAU	0.0909516	-0.111294	0.268	0.196	1
RBBP6	0.373831	-0.111103	0.276	0.226	1
SF1	0.279404	-0.111033	0.519	0.491	1
DHX36	0.020579	-0.110983	0.435	0.31	1
VDR	0.21903	-0.11069	0.086	0.102	1
PAPD7	0.65214	-0.110263	0.105	0.108	1
RAP1B	0.849325	-0.110078	0.388	0.343	1
FXYD5	0.0317658	-0.109357	0.641	0.605	1
RBMX	0.764176	-0.109347	0.436	0.392	1
PTPRC	0.00409204	-0.109316	0.826	0.822	1
MED29	0.410619	-0.108639	0.245	0.199	1
CLEC2D	0.913594	-0.108003	0.187	0.178	1
WARS	0.999889	-0.107909	0.425	0.383	1
EAF1	0.95217	-0.107796	0.126	0.117	1
PPP2R2A	0.559736	-0.107216	0.217	0.187	1
PARP8	0.945762	-0.107111	0.187	0.175	1
MANBA	0.252911	-0.106707	0.351	0.277	1
UPF2	0.0914335	-0.10669	0.391	0.292	1
BORCS7	0.958382	-0.106445	0.176	0.163	1
EMILIN2	0.494227	-0.106396	0.425	0.352	1
LYST	0.504564	-0.106367	0.268	0.262	1
SMC4	0.454163	-0.106324	0.199	0.166	1
SKI	0.887309	-0.106254	0.154	0.142	1
HP1BP3	0.223791	-0.106073	0.536	0.5	1
SIRT1	0.501539	-0.10532	0.135	0.114	1
RFTN1	0.980059	-0.105018	0.216	0.196	1
RPSA	0.0231275	-0.104963	0.832	0.756	1
GTPBP1	0.780673	-0.104456	0.127	0.114	1
NBPF14	0.464318	-0.10431	0.161	0.136	1
NAB1	0.340551	-0.104249	0.105	0.117	1
ICAM3	0.00143967	-0.103496	0.113	0.172	1
ST8SIA4	0.615452	-0.102951	0.303	0.265	1
SCLT1	0.475128	-0.10249	0.14	0.148	1
AMPD2	0.695884	-0.102373	0.13	0.114	1
CYTH1	0.917518	-0.102259	0.426	0.373	1
AP5Z1	0.380684	-0.102225	0.138	0.111	1
FAM177A1	0.546157	-0.101655	0.331	0.274	1
MAPK1IP1L	0.685574	-0.101305	0.319	0.271	1
CCDC69	0.274339	-0.101279	0.146	0.16	1
RPL27A	0.00203499	-0.101267	0.919	0.886	1
YWHAQ	0.131983	-0.101219	0.368	0.286	1
TMEM154	0.0205831	-0.101032	0.081	0.117	1
BCL7B	0.475072	-0.100992	0.156	0.13	1
ANXA5	0.142967	-0.100585	0.727	0.717	1
ACAP1	0.00608567	-0.100452	0.145	0.199	1
R3HDM4	0.238717	-0.100384	0.111	0.127	1
ZBTB7A	0.414091	-0.100129	0.282	0.232	1
YWHAZ	0.0847504	-0.100071	0.719	0.705	1
TMEM41B	0.458661	-0.0998894	0.172	0.145	1
SPEN	0.841967	-0.0995442	0.292	0.259	1
ARHGAP26	0.853961	-0.0992302	0.263	0.247	1
ATP6V1H	0.00380706	-0.0989171	0.32	0.211	1
EEF1A1	0.000202589	-0.098831	0.977	0.967	1
DOCK2	0.447252	-0.0985538	0.404	0.37	1
OTULIN	0.0436375	-0.097553	0.31	0.223	1
LSM7	0.227736	-0.0972311	0.503	0.47	1
RBM12	0.512629	-0.0971483	0.14	0.117	1
IDI1	0.33854	-0.0971457	0.34	0.28	1
DDX39B	0.316298	-0.0966008	0.249	0.202	1
FOXN3	0.705356	-0.0965874	0.457	0.41	1
IGHG4	0.000607519	-0.0964298	0.915	0.952	1
UBE2R2	0.880071	-0.0962708	0.319	0.274	1
ISG20L2	0.466267	-0.0961959	0.159	0.166	1
RPL36	0.00250634	-0.0960587	0.916	0.883	1
THOC1	0.380251	-0.0960119	0.151	0.123	1
RPL8	0.00040765	-0.0959154	0.921	0.88	1
PRDM2	0.308801	-0.0956954	0.3	0.244	1
ETS1	0.545644	-0.0949555	0.195	0.199	1
GNA15	0.76957	-0.0949442	0.185	0.178	1
ENTPD1	0.469988	-0.0949078	0.241	0.205	1
RAB11FIP1	0.839608	-0.0943715	0.361	0.313	1
H1FX	0.499944	-0.0941873	0.348	0.292	1
PRKAG2-AS1	0.44314	-0.0935374	0.092	0.102	1
ZBED6	0.284024	-0.0931145	0.103	0.078	1
BCL11A	0.102262	-0.093016	0.151	0.108	1
TRA2B	0.596627	-0.0928879	0.579	0.506	1
ITGB2-AS1	0.521148	-0.0924336	0.118	0.127	1
ALG13	0.409177	-0.0920537	0.25	0.208	1
UBE2H	0.0788376	-0.0919135	0.249	0.184	1
SCO2	0.442968	-0.0918637	0.315	0.265	1
IRAK1	0.397196	-0.0911208	0.213	0.175	1
RAB20	0.215689	-0.0909676	0.249	0.193	1
RPS2	0.00749525	-0.0909159	0.953	0.91	1
NACA	0.0470259	-0.090775	0.893	0.852	1
DGKA	0.318315	-0.0907026	0.12	0.136	1
ADAM28	0.299825	-0.0906858	0.37	0.304	1
MZT2A	0.462486	-0.0906571	0.311	0.256	1
ALYREF	0.566666	-0.0906173	0.164	0.142	1
ZFAND6	0.224018	-0.0903188	0.339	0.262	1
LPIN1	0.803391	-0.0902464	0.193	0.184	1
MYO9B	0.0625216	-0.0902266	0.484	0.364	1
BTN2A2	0.256234	-0.0900664	0.216	0.175	1
SLC43A3	0.0314988	-0.0899497	0.276	0.196	1
WDFY2	0.29185	-0.0892671	0.177	0.142	1
VASH1	0.155268	-0.0889876	0.223	0.172	1
WDR33	0.634365	-0.088789	0.251	0.241	1
GNG11	0.0629825	-0.0887191	0.135	0.093	1
ZFP91	0.335607	-0.0886713	0.196	0.157	1
PCID2	0.251222	-0.0886586	0.112	0.084	1
TSC22D3	0.089111	-0.0885113	0.635	0.503	1
SEL1L3	0.43326	-0.0882336	0.16	0.133	1
ZNF407	0.316283	-0.0881215	0.132	0.105	1
SRGAP2B	0.40195	-0.0880876	0.15	0.127	1
SQSTM1	0.748547	-0.0875332	0.663	0.617	1
ACAT2	0.766103	-0.0875074	0.165	0.148	1
NUFIP2	0.358097	-0.0872666	0.454	0.38	1
ASXL2	0.0610633	-0.0871814	0.191	0.136	1
CAMK2D	0.281054	-0.087149	0.262	0.211	1
ARID3A	0.969085	-0.0870274	0.153	0.145	1
SLCO3A1	0.67208	-0.0869657	0.249	0.238	1
MESDC1	0.90623	-0.0868639	0.136	0.13	1
PSMA6	0.341038	-0.0867264	0.153	0.123	1
SRSF5	0.343096	-0.0865762	0.577	0.527	1
USP48	0.320762	-0.0863244	0.248	0.205	1
CD86	0.407515	-0.0861683	0.444	0.355	1
NARF	0.244692	-0.0861375	0.127	0.096	1
RAB9A	0.19546	-0.0859148	0.233	0.178	1
DOCK5	0.354008	-0.0858361	0.198	0.163	1
WHAMM	0.722199	-0.0857453	0.116	0.117	1
DAPP1	0.645518	-0.0856491	0.206	0.181	1
GAPT	0.0117552	-0.0855066	0.106	0.154	1
RAD51C	0.333042	-0.0854579	0.103	0.081	1
DNM1L	0.460047	-0.0853609	0.306	0.25	1
IQSEC1	0.84154	-0.085212	0.187	0.169	1
HK2	0.499448	-0.0851839	0.119	0.099	1
RNF19A	0.039954	-0.0851779	0.41	0.304	1
MIOS	0.930561	-0.0851442	0.105	0.102	1
GID8	0.0909894	-0.0850886	0.143	0.099	1
PQLC1	0.339203	-0.0849878	0.213	0.172	1
NR3C1	0.39545	-0.0849794	0.502	0.416	1
HNRNPH3	0.105483	-0.0848473	0.35	0.271	1
TMEM107	0.964173	-0.08477	0.215	0.196	1
CREBZF	0.203207	-0.0846425	0.156	0.12	1
ITFG2	0.319162	-0.0845884	0.104	0.081	1
IAH1	0.507994	-0.0841659	0.254	0.211	1
IPMK	0.570459	-0.0838279	0.113	0.096	1
NDE1	0.1329	-0.0837328	0.099	0.123	1
BTAF1	0.372188	-0.0834702	0.175	0.145	1
UBR5	0.00704875	-0.0829114	0.281	0.187	1
EIF3F	0.687551	-0.0825394	0.507	0.452	1
LYAR	0.423209	-0.0823802	0.159	0.133	1
AZI2	0.00301388	-0.0823695	0.281	0.175	1
JAK2	0.171019	-0.0823025	0.245	0.193	1
DEDD2	0.883514	-0.0820079	0.217	0.196	1
RBM25	0.445284	-0.0819217	0.615	0.563	1
SGK1	0.515219	-0.0818829	0.711	0.639	1
USP37	0.893415	-0.0814054	0.116	0.108	1
IL15	0.239644	-0.0813692	0.115	0.087	1
TUBB4B	0.889359	-0.0812978	0.369	0.319	1
TOMM7	0.044883	-0.0812302	0.669	0.623	1
ROCK1	0.599854	-0.0810768	0.589	0.503	1
CD72	0.00375253	-0.0809793	0.188	0.108	1
PARVG	0.791418	-0.080657	0.377	0.34	1
METTL21A	0.825777	-0.0805858	0.108	0.099	1
RPL22L1	0.527937	-0.0805174	0.418	0.349	1
CD7	0.364587	-0.0803748	0.098	0.111	1
RUNX1	0.40428	-0.0801944	0.317	0.265	1
ANXA1	0.924373	-0.0797651	0.771	0.687	1
MYH9	0.96959	-0.079505	0.463	0.413	1
KDM6A	0.799648	-0.0794238	0.135	0.12	1
MYSM1	0.345105	-0.078806	0.171	0.139	1
PFDN5	0.00994653	-0.0786189	0.864	0.852	1
GSK3A	0.234034	-0.0782337	0.139	0.105	1
CLEC10A	0.333825	-0.0776777	0.215	0.232	1
RPS19	0.00167459	-0.0775689	0.972	0.937	1
RNF11	0.529859	-0.0773398	0.166	0.142	1
FAM53C	0.926048	-0.0771479	0.12	0.117	1
BIN1	0.436555	-0.0770886	0.135	0.145	1
SDC4	0.108019	-0.0770683	0.193	0.145	1
DNAJB4	0.48116	-0.076935	0.175	0.151	1
BRCA2	0.852298	-0.076623	0.106	0.105	1
SUPT5H	0.0605013	-0.0766143	0.284	0.208	1
SSH1	0.234442	-0.0766129	0.169	0.133	1
SPIDR	0.451269	-0.0765044	0.137	0.114	1
CTB-50L17.10	0.239133	-0.0762905	0.134	0.102	1
SFMBT2	0.26725	-0.0761409	0.26	0.211	1
TIAM1	0.352324	-0.0755047	0.164	0.133	1
KDM3B	0.324377	-0.0754896	0.114	0.09	1
PBX2	0.864309	-0.0753204	0.137	0.127	1
SBF2	0.326256	-0.0752949	0.206	0.169	1
MOB3A	0.752612	-0.0749292	0.204	0.181	1
SRGAP2C	0.433049	-0.0748063	0.148	0.123	1
BRAF	0.6709	-0.0737897	0.114	0.102	1
KMT2C	0.881415	-0.0735821	0.412	0.364	1
P2RX4	0.0122454	-0.0733733	0.283	0.19	1
2020-09-01	0.933375	-0.0733676	0.114	0.108	1
NOTCH2	0.0386184	-0.0733672	0.341	0.247	1
ANAPC16	0.576846	-0.0733518	0.415	0.34	1
BTBD7	0.180348	-0.0733445	0.235	0.184	1
CHST15	0.614861	-0.0733435	0.105	0.09	1
ITPR1	0.100579	-0.073307	0.185	0.133	1
CHRAC1	0.335767	-0.0733023	0.179	0.145	1
GPAT4	0.235442	-0.0732143	0.16	0.127	1
RAB30-AS1	0.905894	-0.0727308	0.129	0.12	1
RAP2C	0.0415274	-0.0726875	0.161	0.108	1
AVPI1	0.223821	-0.0724988	0.222	0.175	1
GADD45A	0.488008	-0.0724361	0.1	0.108	1
GNG2	0.310966	-0.0723259	0.127	0.142	1
FCGR2A	0.752255	-0.0722753	0.573	0.521	1
MTHFR	0.112885	-0.0721415	0.181	0.133	1
FGL2	0.0915063	-0.0721415	0.64	0.62	1
KDM4B	0.746701	-0.0721016	0.108	0.108	1
MARK3	0.285146	-0.0720044	0.276	0.22	1
BEST1	0.0610171	-0.0717599	0.129	0.084	1
KMT2B	0.118994	-0.071732	0.148	0.108	1
GABPB1-AS1	0.873336	-0.0716189	0.139	0.139	1
TSC1	0.123884	-0.0709863	0.101	0.069	1
RIOK3	0.0177068	-0.0708321	0.332	0.232	1
NECAP1	0.242796	-0.0707766	0.153	0.117	1
CHD3	0.495826	-0.0707141	0.189	0.163	1
TRMT1	0.22297	-0.0706801	0.247	0.193	1
USE1	0.582135	-0.0705128	0.145	0.127	1
SP140L	0.042716	-0.0704428	0.217	0.154	1
MB21D1	0.550249	-0.0703166	0.133	0.114	1
PSPC1	0.724335	-0.0697114	0.14	0.123	1
NOC2L	0.340007	-0.0696161	0.148	0.12	1
TIMM10B	0.130747	-0.0695178	0.142	0.102	1
USP15	0.202738	-0.0693793	0.529	0.5	1
ZNFX1	0.404519	-0.0691701	0.236	0.196	1
ZNF276	0.840678	-0.0690143	0.104	0.096	1
ARF4	0.124869	-0.0686927	0.377	0.289	1
HIGD2A	0.637645	-0.0686017	0.54	0.449	1
RPS17	0.0919016	-0.0685228	0.83	0.762	1
PRKCB	0.266985	-0.0684357	0.2	0.214	1
GAB2	0.0759725	-0.0679374	0.127	0.087	1
SDE2	0.726577	-0.0679255	0.124	0.111	1
NLRP1	0.243004	-0.0678625	0.089	0.108	1
SGTA	0.542361	-0.0678463	0.13	0.111	1
SERPINB8	0.3674	-0.0678187	0.15	0.12	1
DOCK10	0.593656	-0.067785	0.355	0.301	1
DNAJA2	0.0362953	-0.0674742	0.315	0.229	1
GNB2L1	0.0818932	-0.0673695	0.861	0.816	1
BLOC1S6	0.115193	-0.0672214	0.356	0.268	1
FNDC3B	0.0111476	-0.0672033	0.411	0.295	1
UVRAG	0.0546986	-0.0671613	0.297	0.217	1
UBAP2L	0.169954	-0.066993	0.235	0.181	1
ITM2A	0.892537	-0.0668975	0.117	0.111	1
TAF7	0.385598	-0.0666198	0.351	0.292	1
SLC19A2	0.0366195	-0.0663606	0.117	0.072	1
CNN2	0.829235	-0.0663084	0.263	0.247	1
IFITM3	0.791598	-0.066233	0.649	0.569	1
RPS4X	0.0540307	-0.0660879	0.94	0.886	1
NXT1	0.502941	-0.0658398	0.123	0.13	1
BET1L	0.0573395	-0.0658032	0.11	0.069	1
FAM193A	0.32024	-0.0654841	0.116	0.09	1
ORAI2	0.50302	-0.0654502	0.187	0.16	1
ZNF431	0.24775	-0.0653191	0.15	0.117	1
EIF3M	0.351232	-0.0652573	0.401	0.37	1
EAF2	0.79799	-0.0651454	0.133	0.133	1
MYD88	0.0267037	-0.0649454	0.195	0.13	1
LDHA	0.097101	-0.0649387	0.526	0.419	1
SRGAP1	0.238715	-0.0649196	0.195	0.154	1
VASP	0.647408	-0.0648584	0.395	0.337	1
TLK1	0.0171339	-0.0647692	0.221	0.148	1
MBOAT7	0.733176	-0.0647458	0.183	0.163	1
PPP2CA	0.242984	-0.0646946	0.338	0.265	1
SRSF10	0.387764	-0.0642088	0.402	0.334	1
DUSP3	0.0236606	-0.0640796	0.271	0.187	1
HAX1	0.0445828	-0.0640645	0.266	0.19	1
ACTN4	0.00560474	-0.0638565	0.37	0.253	1
LILRB3	0.163595	-0.0638531	0.324	0.256	1
TANC2	0.0317307	-0.0638111	0.175	0.117	1
INO80D	0.144111	-0.0631013	0.221	0.169	1
RIC8A	0.12218	-0.0630642	0.139	0.099	1
NGLY1	0.666061	-0.0629633	0.196	0.172	1
UBXN11	0.261211	-0.0625771	0.161	0.127	1
RPS6KA3	0.338314	-0.0623918	0.298	0.241	1
B4GALT1	0.0237381	-0.0622582	0.422	0.301	1
CCNT1	0.0331853	-0.0621224	0.18	0.12	1
ATG4B	0.255279	-0.0621195	0.175	0.139	1
TMEM259	0.105993	-0.0619576	0.42	0.325	1
FRYL	0.166827	-0.0618456	0.255	0.202	1
NCOR2	0.41643	-0.0616499	0.284	0.238	1
COG5	0.462132	-0.0616068	0.119	0.099	1
CCND3	0.954823	-0.0615964	0.199	0.187	1
ILF3-AS1	0.86199	-0.0615495	0.156	0.154	1
RBM12B	0.184629	-0.0615276	0.103	0.075	1
AP1G2	0.65635	-0.0614351	0.103	0.09	1
NCOA3	0.560114	-0.0613087	0.291	0.244	1
DENND1A	0.297325	-0.0612702	0.108	0.084	1
NABP1	0.152954	-0.0611899	0.528	0.44	1
PAK1	0.502942	-0.061165	0.35	0.289	1
AHSA2	0.220276	-0.0610424	0.223	0.178	1
SEC14L1	0.0207184	-0.0609769	0.364	0.256	1
LILRB2	0.533045	-0.0604102	0.271	0.235	1
MRPL32	0.0358885	-0.0603966	0.185	0.127	1
FAF1	0.371098	-0.0603639	0.106	0.084	1
SBNO2	0.198601	-0.0601523	0.157	0.12	1
FNDC3A	0.0356169	-0.0600259	0.335	0.241	1
IFIH1	0.109851	-0.0596616	0.23	0.172	1
RELA	0.558448	-0.059586	0.143	0.123	1
PTP4A2	0.284451	-0.0594279	0.494	0.401	1
SECISBP2	0.0853906	-0.0594106	0.22	0.163	1
SUB1	0.220306	-0.0593005	0.65	0.572	1
C19orf43	0.574635	-0.0592512	0.558	0.488	1
RELB	0.815128	-0.0592459	0.177	0.169	1
LRRC59	0.0205409	-0.0590389	0.242	0.16	1
RLIM	0.51857	-0.0588323	0.204	0.175	1
MTMR12	0.383606	-0.0588231	0.105	0.084	1
RBM38	0.0614222	-0.0588213	0.121	0.078	1
FAM126A	0.0361187	-0.0586628	0.109	0.066	1
SLC25A6	0.307493	-0.0584042	0.705	0.633	1
GGCX	0.166409	-0.0583362	0.13	0.096	1
PHYKPL	0.737668	-0.0581048	0.154	0.139	1
UBASH3B	0.00517167	-0.0575688	0.126	0.066	1
KXD1	0.0649455	-0.0572779	0.23	0.166	1
STAT5A	0.0656818	-0.0571688	0.237	0.172	1
OSER1	0.278562	-0.0569786	0.169	0.133	1
PRPF4	0.861279	-0.0569485	0.137	0.127	1
RAPH1	0.00620653	-0.0567485	0.176	0.105	1
STAG2	0.163637	-0.0564754	0.382	0.301	1
FAM53B	0.115017	-0.0556167	0.116	0.081	1
RPL36A	0.00329077	-0.0555892	0.575	0.569	1
KPNA2	0.183242	-0.0554387	0.227	0.175	1
ITSN2	0.188143	-0.0554301	0.403	0.313	1
CHD1L	0.0115588	-0.0551483	0.103	0.054	1
SREBF1	0.00358437	-0.0550812	0.162	0.09	1
PTBP1	0.0123003	-0.0549995	0.335	0.238	1
TCEA1	0.16682	-0.0548595	0.513	0.404	1
HIPK1	0.143182	-0.0548315	0.257	0.199	1
FCMR	0.232484	-0.0546499	0.095	0.114	1
PWWP2A	0.175773	-0.0544058	0.111	0.081	1
N4BP1	0.0177782	-0.0543664	0.254	0.172	1
TMA7	0.18714	-0.0542886	0.78	0.765	1
E2F3	0.0955733	-0.0542558	0.163	0.117	1
MTRF1L	0.304256	-0.0542435	0.112	0.087	1
TRIM69	0.108033	-0.0542122	0.172	0.123	1
POU2F1	0.246929	-0.0541799	0.121	0.093	1
FAM60A	0.772248	-0.0541375	0.155	0.154	1
PPP1R11	0.0649406	-0.0539919	0.209	0.151	1
ZC3H18	0.34443	-0.053629	0.163	0.133	1
SLC12A7	0.0175958	-0.0535503	0.181	0.117	1
FBL	0.982609	-0.0529512	0.294	0.265	1
SEC24B	0.00819243	-0.0528113	0.118	0.063	1
SCML1	0.176867	-0.0527478	0.181	0.139	1
PPP1R2	0.63912	-0.052488	0.362	0.307	1
DDX10	0.192009	-0.0523922	0.144	0.108	1
AC013461.1	0.0175017	-0.0523095	0.167	0.105	1
FMN1	0.00861675	-0.0521951	0.279	0.19	1
CD3G	0.577366	-0.052054	0.102	0.108	1
BCL6	0.0686658	-0.0519389	0.225	0.163	1
LIMD2	0.663922	-0.0518579	0.461	0.386	1
WDR45B	0.00750969	-0.0516557	0.279	0.184	1
CHP1	0.0197423	-0.0515473	0.273	0.187	1
KAT6A	0.07262	-0.0515295	0.272	0.202	1
MSL3	0.066789	-0.0514177	0.266	0.199	1
ATP8B4	0.612546	-0.0513117	0.094	0.102	1
POU2F2	0.07328	-0.051285	0.211	0.247	1
STK24	0.302697	-0.0512657	0.265	0.214	1
RPL14	0.108517	-0.0511504	0.907	0.867	1
TMEM120A	0.301151	-0.0511341	0.115	0.09	1
CREBBP	0.333475	-0.0510975	0.223	0.181	1
CERS6	0.0089791	-0.0508951	0.193	0.12	1
PCGF5	0.0618397	-0.0504407	0.247	0.181	1
ARFGEF1	0.115216	-0.0503108	0.229	0.172	1
UBE2A	0.00674761	-0.0501755	0.322	0.214	1
ZCCHC7	0.518512	-0.0501562	0.174	0.181	1
ZNF217	0.312046	-0.0501483	0.234	0.193	1
RAB29	0.284125	-0.0500867	0.127	0.099	1
NFX1	0.687617	-0.0500061	0.15	0.136	1
TTC39C	0.418234	-0.0499911	0.163	0.136	1
AKIRIN1	0.257662	-0.0498122	0.237	0.19	1
NCL	0.616534	-0.0495184	0.679	0.62	1
IGKV3-20	0.181916	-0.0494745	0.143	0.108	1
EGR2	0.416184	-0.0491352	0.167	0.145	1
TMEM170B	0.215708	-0.0491296	0.084	0.102	1
NUDT16	0.0124392	-0.0488581	0.253	0.169	1
CMSS1	0.296591	-0.0487236	0.151	0.12	1
DDHD1	0.0917247	-0.0486612	0.299	0.229	1
SPOPL	0.438324	-0.0484172	0.135	0.111	1
MAML2	0.0488228	-0.0484128	0.326	0.244	1
AMZ2	0.0172995	-0.0483712	0.178	0.114	1
RPL12	0.0291422	-0.0483143	0.939	0.919	1
VAV3	0.167399	-0.0482789	0.137	0.102	1
SRSF6	0.0165704	-0.048184	0.246	0.169	1
NT5DC1	0.56822	-0.0481111	0.105	0.09	1
SLC20A1	0.0227758	-0.0479352	0.359	0.259	1
IST1	0.0138246	-0.0478948	0.37	0.259	1
AMD1	0.146751	-0.0475728	0.359	0.28	1
CDC42SE2	0.41273	-0.047373	0.361	0.304	1
EZH2	0.753378	-0.0473492	0.109	0.099	1
CKS1B	0.0450188	-0.0472998	0.132	0.084	1
ECD	0.25689	-0.0472226	0.109	0.084	1
NPLOC4	4.79648e-05	-0.0471795	0.218	0.105	1
CCDC88B	0.3607	-0.0471092	0.103	0.117	1
C21orf2	0.00858746	-0.0471061	0.105	0.054	1
GBP3	0.00428755	-0.0470632	0.188	0.111	1
RBPJ	0.0641098	-0.046986	0.642	0.515	1
PDE8A	0.0167079	-0.0466979	0.129	0.075	1
OAS2	0.150837	-0.0465556	0.152	0.111	1
BBX	0.388568	-0.0464938	0.319	0.265	1
OFD1	0.398017	-0.0464441	0.173	0.145	1
INSIG2	0.0109297	-0.0464032	0.111	0.06	1
FAM214B	0.00212579	-0.0461531	0.146	0.075	1
ANKRD12	0.582624	-0.0459917	0.577	0.488	1
BRD2	0.697234	-0.0458625	0.363	0.313	1
JMY	0.464854	-0.0455313	0.112	0.093	1
ZNF787	0.0586419	-0.0454455	0.139	0.093	1
SSSCA1	0.322358	-0.0454184	0.155	0.123	1
C2orf49	0.0308684	-0.0453121	0.167	0.111	1
H2AFV	0.099156	-0.0452302	0.463	0.343	1
TMBIM4	0.156317	-0.0448732	0.303	0.238	1
IKZF1	0.895259	-0.0448474	0.289	0.265	1
FAM172A	0.520593	-0.0447364	0.13	0.111	1
P2RX7	0.162824	-0.0447127	0.287	0.223	1
UIMC1	0.0707826	-0.0446783	0.137	0.093	1
TMEM189	0.010879	-0.0446482	0.144	0.084	1
AKAP17A	0.0700653	-0.0446295	0.195	0.142	1
CLDND1	0.456467	-0.0446015	0.188	0.16	1
PRKD3	0.182438	-0.0444479	0.142	0.108	1
SREK1	0.0890379	-0.0444261	0.315	0.241	1
U2AF1	0.885431	-0.0444098	0.236	0.214	1
ALOX5AP	0.277666	-0.0441346	0.374	0.307	1
RP11-108M9.4	0.985836	-0.0440609	0.113	0.108	1
EIF3L	0.638687	-0.0440341	0.526	0.437	1
ARHGAP4	0.231994	-0.0440226	0.311	0.247	1
PAF1	0.336073	-0.0440065	0.145	0.117	1
RASSF3	0.938883	-0.0438705	0.22	0.202	1
PRRC2C	0.573137	-0.0438175	0.706	0.627	1
SLC25A28	0.534672	-0.0436937	0.127	0.108	1
TMEM165	0.209238	-0.0433923	0.398	0.316	1
SF3B1	0.458614	-0.0433646	0.586	0.482	1
POLB	0.287253	-0.0431785	0.105	0.081	1
GNL2	0.320267	-0.0430464	0.156	0.127	1
CCDC107	2.95411e-05	-0.0429677	0.415	0.244	0.757375
WDR91	0.0731054	-0.0429178	0.102	0.066	1
AKIRIN2	0.466397	-0.0425266	0.319	0.268	1
KIF13B	0.00796133	-0.0424833	0.175	0.105	1
COQ10B	0.278649	-0.0423012	0.191	0.154	1
ZC3H8	0.360394	-0.0421318	0.121	0.099	1
MAP3K13	0.197605	-0.0421173	0.223	0.172	1
ANXA6	0.200004	-0.041891	0.201	0.157	1
SNAP23	0.0113139	-0.0418008	0.433	0.307	1
GGA3	0.32815	-0.0417122	0.14	0.114	1
CBLB	0.0270481	-0.0414547	0.162	0.105	1
RP11-147L13.15	0.0376681	-0.0414038	0.113	0.069	1
AIP	0.148645	-0.0412795	0.276	0.217	1
UBE2E3	0.120337	-0.0412144	0.177	0.133	1
LMBR1L	0.526361	-0.0409216	0.105	0.09	1
HACD4	0.295621	-0.0407419	0.201	0.214	1
AIG1	0.000758087	-0.0407322	0.13	0.06	1
GPR137B	0.00050557	-0.0405555	0.236	0.133	1
URI1	0.00786072	-0.0403239	0.26	0.166	1
DRAM1	0.0546226	-0.0402768	0.303	0.22	1
STRN4	0.0178947	-0.0402681	0.103	0.057	1
UBXN2A	0.412349	-0.0402064	0.129	0.108	1
CCDC84	0.58554	-0.0401896	0.107	0.093	1
LCOR	0.120975	-0.0401802	0.177	0.133	1
UBXN7	0.00906746	-0.0399868	0.181	0.111	1
GCNT2	0.0602471	-0.0397623	0.13	0.087	1
EIF1AX	0.199666	-0.03975	0.526	0.422	1
PTPN7	0.0614543	-0.0397249	0.172	0.12	1
LBH	0.426956	-0.0396172	0.109	0.09	1
DOCK8	0.802429	-0.0391965	0.411	0.37	1
UBR3	0.0146497	-0.0390729	0.141	0.084	1
SMIM14	0.124013	-0.038893	0.305	0.235	1
PLD1	0.000864845	-0.0388676	0.158	0.078	1
THOC2	0.0288429	-0.0388405	0.357	0.259	1
HMGXB4	0.0997057	-0.03881	0.205	0.151	1
COPS5	0.219167	-0.0387658	0.193	0.151	1
CCNK	0.514336	-0.0386129	0.207	0.175	1
ODF3B	0.40528	-0.0385096	0.238	0.202	1
PLEKHF2	0.00645858	-0.0382562	0.217	0.136	1
HEXDC	0.0189514	-0.0382449	0.145	0.09	1
DGAT1	0.00850103	-0.0381807	0.166	0.099	1
OGFR	0.0037282	-0.0380923	0.258	0.163	1
TUG1	0.51837	-0.0380394	0.201	0.172	1
RBM8A	0.280606	-0.0377399	0.454	0.373	1
LIMD1	0.0144354	-0.0377224	0.118	0.066	1
CDK11A	0.164628	-0.037611	0.168	0.13	1
DYNC1H1	9.02031e-05	-0.03759	0.407	0.256	1
LGALS2	0.15941	-0.0375565	0.281	0.304	1
TG	0.743734	-0.0375476	0.155	0.142	1
NONO	0.0215643	-0.0373083	0.388	0.277	1
KRR1	0.0789343	-0.0372746	0.201	0.148	1
MORC3	0.0239753	-0.0372505	0.26	0.181	1
COX17	0.0397506	-0.037105	0.545	0.425	1
ZNF618	0.0426281	-0.0370904	0.106	0.066	1
PPM1F	0.672934	-0.0370825	0.115	0.102	1
MED13	0.0860511	-0.0370309	0.284	0.217	1
CNOT6L	0.07207	-0.0370287	0.252	0.187	1
IDH3B	0.112194	-0.0369954	0.228	0.172	1
ATP2C1	0.000173079	-0.0367354	0.309	0.181	1
PICALM	0.734382	-0.0367186	0.464	0.407	1
SYNE3	0.314331	-0.0366907	0.106	0.084	1
EIF2AK4	0.0649416	-0.0365705	0.287	0.217	1
ABCE1	0.0104764	-0.0363699	0.259	0.175	1
RPL35	0.0842556	-0.0363392	0.916	0.892	1
SERPINH1	0.000226978	-0.0362306	0.164	0.078	1
UBE2S	0.460486	-0.0362123	0.212	0.181	1
PPP3CC	0.650678	-0.0361257	0.101	0.105	1
CLEC12A	0.878789	-0.0359844	0.24	0.223	1
SRRT	0.0676922	-0.0359535	0.158	0.111	1
GTPBP6	0.0765958	-0.0357733	0.179	0.127	1
ANKRD10	0.246497	-0.0357046	0.263	0.211	1
PTTG1	0.77481	-0.0356741	0.122	0.123	1
A1BG	0.339425	-0.0356043	0.22	0.181	1
PITPNA	0.298815	-0.0355604	0.215	0.175	1
PDZD8	0.654599	-0.035535	0.106	0.093	1
GTF2B	0.0098345	-0.0355266	0.217	0.142	1
RBM7	0.855677	-0.0354572	0.113	0.105	1
SAT2	0.057632	-0.0353638	0.343	0.253	1
MYC	0.43332	-0.0353132	0.116	0.096	1
HMGB3	0.0137669	-0.0352988	0.106	0.057	1
ARRDC2	0.247923	-0.0352065	0.191	0.154	1
C2CD5	0.0178435	-0.0351936	0.111	0.063	1
UBE2N	0.347492	-0.0346472	0.308	0.253	1
USP10	0.073033	-0.0345691	0.239	0.172	1
ANKRD22	0.334854	-0.0344735	0.116	0.093	1
RCOR1	0.46114	-0.0344015	0.209	0.175	1
UBR4	0.0517614	-0.0342404	0.245	0.175	1
ZBED5	0.742632	-0.0342262	0.14	0.127	1
U2AF2	0.044112	-0.0342195	0.185	0.13	1
MYO1C	0.000146264	-0.0338043	0.176	0.084	1
FUBP1	0.207293	-0.0337789	0.26	0.208	1
SH2B3	0.0992255	-0.0337685	0.246	0.187	1
GGA1	0.00219377	-0.0336997	0.304	0.196	1
MPRIP	0.591182	-0.033628	0.107	0.093	1
NCF2	0.0227332	-0.0335861	0.456	0.343	1
LRCH1	0.00697084	-0.0334015	0.139	0.078	1
ATAD2B	0.138345	-0.0333512	0.169	0.127	1
ZFAND1	0.601238	-0.0333025	0.1	0.105	1
HSD17B7	0.00214529	-0.0332188	0.119	0.057	1
SYMPK	0.42659	-0.0331842	0.161	0.136	1
PAFAH1B1	0.092251	-0.0331629	0.369	0.283	1
CGGBP1	0.00268818	-0.0330992	0.32	0.211	1
MSH6	0.656972	-0.0330953	0.103	0.09	1
EPB41L4A-AS1	0.0600119	-0.0330006	0.145	0.099	1
ARID4B	0.274471	-0.0328911	0.376	0.313	1
LIG1	0.0956813	-0.0328657	0.102	0.069	1
MRPL33	0.292515	-0.0328623	0.398	0.316	1
DIP2B	0.28501	-0.0328428	0.15	0.12	1
ATP11C	0.407639	-0.0326627	0.108	0.087	1
RGS2	0.863193	-0.0326205	0.615	0.578	1
BIRC6	0.0305061	-0.0325771	0.37	0.277	1
HPS5	0.0194238	-0.0323258	0.233	0.157	1
CBWD1	0.061649	-0.0321698	0.122	0.081	1
TRPM2	0.000337218	-0.0321409	0.225	0.123	1
SON	0.509221	-0.0320896	0.77	0.717	1
DEF6	0.410418	-0.0319177	0.148	0.123	1
EGR1	0.956061	-0.0319007	0.274	0.268	1
RAB27A	0.566883	-0.0317326	0.121	0.102	1
MED30	0.131248	-0.03166	0.107	0.075	1
CD22	0.43744	-0.0315433	0.144	0.12	1
ATP6V1B2	0.0287883	-0.0314815	0.59	0.464	1
MSRA	0.0134442	-0.0313439	0.191	0.123	1
CLIC4	0.0523978	-0.0310049	0.247	0.178	1
MPDU1	0.00110879	-0.0309903	0.214	0.12	1
KLHL24	0.00110379	-0.0308667	0.249	0.151	1
TRAPPC10	0.0549874	-0.0306325	0.189	0.133	1
DCAF10	0.0216819	-0.0304049	0.102	0.057	1
ANKRD44	0.669867	-0.0302817	0.343	0.298	1
EHMT1	0.0643927	-0.030151	0.189	0.136	1
MAP1LC3A	0.0145678	-0.0300477	0.128	0.075	1
CRTC3	0.0164658	-0.0299897	0.133	0.078	1
CACYBP	0.0291641	-0.0298374	0.441	0.325	1
MEGF9	0.0804076	-0.0295596	0.151	0.105	1
SNRNP200	0.000902513	-0.0294392	0.264	0.163	1
DNAJB2	0.0326681	-0.0292873	0.113	0.069	1
RPL3	0.0117697	-0.029247	0.923	0.849	1
HCK	0.186538	-0.0292218	0.371	0.289	1
SENP5	0.000228397	-0.0291188	0.185	0.093	1
DDX39A	0.618365	-0.0290802	0.195	0.172	1
PSIP1	0.948334	-0.0290024	0.209	0.202	1
MAD1L1	0.237538	-0.0289915	0.135	0.105	1
CNST	0.423505	-0.0288448	0.145	0.123	1
RPL31	0.00358626	-0.0288374	0.869	0.783	1
IL16	0.76925	-0.0288148	0.154	0.142	1
OXR1	0.0445849	-0.0287921	0.167	0.114	1
GOLGA4	0.0128228	-0.0287869	0.519	0.38	1
KIAA0040	0.155457	-0.0286492	0.102	0.072	1
ARID1A	0.201833	-0.028637	0.255	0.202	1
DNAJB12	0.0104553	-0.0285747	0.212	0.136	1
USP16	0.0666085	-0.0285658	0.319	0.238	1
CLK3	0.102166	-0.0282839	0.149	0.105	1
NCOA2	0.0273203	-0.0282704	0.193	0.13	1
PPID	0.0131849	-0.0282135	0.22	0.145	1
CNOT2	0.0481311	-0.0282032	0.297	0.22	1
SMAD7	0.0583801	-0.0281665	0.108	0.069	1
SAP30BP	0.00565593	-0.0281148	0.26	0.163	1
ZNF131	0.198252	-0.028057	0.166	0.13	1
DUSP10	0.0179481	-0.0280032	0.189	0.12	1
RNF168	0.0290272	-0.0279867	0.234	0.163	1
HUS1	0.0154206	-0.0279504	0.167	0.102	1
RBM10	0.133051	-0.0278038	0.11	0.078	1
ZFX	0.0979666	-0.0276613	0.223	0.166	1
ZCCHC8	0.0439429	-0.027655	0.161	0.108	1
CEP85L	0.236129	-0.0275107	0.131	0.102	1
SIRT7	0.00251297	-0.0272267	0.181	0.102	1
ARAP2	0.516329	-0.0271968	0.207	0.178	1
KIAA0513	0.0901973	-0.0270248	0.107	0.072	1
UBE2B	0.939112	-0.0270211	0.483	0.416	1
ERC1	0.0735256	-0.0269729	0.184	0.133	1
EIF3K	0.409877	-0.0269424	0.639	0.587	1
CCNC	0.587863	-0.0268963	0.145	0.127	1
SNRNP35	0.0259164	-0.0268552	0.132	0.081	1
PAN3	0.117791	-0.0267763	0.162	0.12	1
NEK7	0.00638445	-0.0267641	0.182	0.111	1
SNHG9	0.619286	-0.0266656	0.156	0.16	1
TOPBP1	0.0238852	-0.0264813	0.14	0.087	1
TUBA4A	0.102823	-0.0264355	0.086	0.111	1
NOLC1	0.222822	-0.0263551	0.169	0.136	1
CDK11B	0.00455602	-0.026286	0.225	0.142	1
PTGES3	0.0164085	-0.0261566	0.654	0.515	1
CD300A	0.481086	-0.0261547	0.119	0.13	1
MEPCE	0.0969007	-0.0260957	0.107	0.072	1
GTPBP4	0.0395404	-0.0260395	0.197	0.136	1
SRSF1	0.0256459	-0.0259382	0.266	0.187	1
RASA2	0.821209	-0.0259361	0.15	0.139	1
MIF4GD	0.30431	-0.0258731	0.122	0.096	1
STAT6	0.107666	-0.0258476	0.284	0.214	1
DDB2	0.0665971	-0.0258024	0.153	0.108	1
UQCRH	0.476363	-0.0256876	0.631	0.548	1
RHOU	0.105932	-0.0256631	0.117	0.081	1
ZNF394	0.206375	-0.0256269	0.109	0.081	1
CABIN1	0.0298891	-0.0254266	0.148	0.096	1
CLEC4A	0.695488	-0.0254013	0.191	0.19	1
ZNF326	0.139631	-0.0253857	0.185	0.142	1
ZCCHC11	0.107409	-0.0253427	0.277	0.211	1
BAZ2B	0.0478029	-0.0253333	0.378	0.283	1
DYRK1A	0.271434	-0.0251146	0.188	0.151	1
FBRS	0.234961	-0.0249013	0.12	0.093	1
RPL7	0.00146581	-0.0248935	0.868	0.819	1
GAK	0.000535469	-0.0248653	0.277	0.166	1
HEATR1	0.00761996	-0.0247509	0.105	0.054	1
ZNF141	0.00367255	-0.0245576	0.143	0.078	1
TSSC4	0.138307	-0.0244213	0.124	0.09	1
UBE2Z	0.00150729	-0.0241914	0.278	0.172	1
LRMP	0.272708	-0.0241757	0.145	0.117	1
RFX1	0.037842	-0.0241366	0.147	0.096	1
ZSWIM7	0.10117	-0.024103	0.254	0.193	1
C1orf35	0.0058075	-0.0238603	0.187	0.114	1
TOB1	0.0242476	-0.0237525	0.181	0.12	1
ATXN2L	0.101239	-0.0237271	0.151	0.108	1
PLP2	0.0686698	-0.023704	0.315	0.235	1
STK10	0.133764	-0.0236971	0.271	0.208	1
KCNN4	0.0166339	-0.023665	0.143	0.087	1
ATP11B	0.162798	-0.0236401	0.161	0.12	1
SCAF8	0.14206	-0.0235281	0.12	0.087	1
RBM23	0.075829	-0.0235213	0.223	0.163	1
ZBTB20	0.222209	-0.0233616	0.16	0.127	1
BBIP1	0.0257993	-0.0233599	0.12	0.072	1
UBL7	0.132811	-0.0231561	0.143	0.102	1
ODC1	0.000993066	-0.0231492	0.181	0.096	1
NUP210	0.6316	-0.0231457	0.111	0.096	1
PATL1	0.00137806	-0.023126	0.191	0.105	1
NUDT2	0.17652	-0.0230639	0.107	0.078	1
VBP1	0.315461	-0.023027	0.195	0.16	1
CHN2	0.887287	-0.0228242	0.134	0.133	1
PTP4A1	0.0171244	-0.0227032	0.383	0.274	1
REXO1	0.205439	-0.0226459	0.105	0.078	1
BAG6	0.00244759	-0.022618	0.231	0.139	1
ARMC8	0.0350959	-0.0225542	0.156	0.102	1
GNA12	0.0107089	-0.0225089	0.212	0.136	1
EIF2S3	0.0270675	-0.0223734	0.443	0.322	1
ATR	0.302302	-0.0223306	0.117	0.093	1
LONP2	0.162097	-0.0223164	0.226	0.178	1
HGS	0.00172295	-0.0221667	0.195	0.111	1
BDP1	0.00197163	-0.0221659	0.32	0.208	1
C12orf45	0.0256343	-0.0220444	0.186	0.123	1
OGDH	0.0104555	-0.022006	0.225	0.145	1
EPC2	0.239786	-0.0220026	0.113	0.087	1
UNC119	0.274182	-0.0218176	0.108	0.084	1
AKAP8L	0.0875482	-0.021715	0.148	0.105	1
BRD4	0.210929	-0.0216883	0.419	0.34	1
LUC7L	0.468634	-0.0216611	0.264	0.229	1
CCNT2	0.0845437	-0.021661	0.201	0.148	1
TRAF3	0.00761316	-0.0216186	0.191	0.117	1
HCST	0.509209	-0.0215053	0.634	0.578	1
UBR1	0.0349791	-0.021484	0.12	0.075	1
PRKAR2B	0.199495	-0.0212892	0.119	0.09	1
ARPC1A	0.000670307	-0.0211597	0.172	0.087	1
RSL1D1	0.173583	-0.0211593	0.451	0.355	1
WDR37	0.00982693	-0.0210043	0.108	0.057	1
MED28	0.131532	-0.0209807	0.277	0.217	1
KIAA0907	0.311259	-0.0209705	0.116	0.093	1
PPIL4	0.103364	-0.0208397	0.217	0.163	1
COMMD8	0.00167649	-0.0207949	0.247	0.148	1
TRAPPC2P1	0.0728641	-0.0207605	0.109	0.072	1
RPL4	0.143892	-0.0207552	0.82	0.771	1
PSME4	0.000567787	-0.0207046	0.255	0.151	1
SLC12A9	0.0010162	-0.0206896	0.148	0.075	1
VPS45	0.0802782	-0.0206664	0.108	0.072	1
FKBP4	0.0348285	-0.0206418	0.192	0.133	1
U2SURP	0.0718427	-0.0205837	0.404	0.307	1
CPSF7	0.0158075	-0.0205794	0.144	0.09	1
SEMA4A	0.00171653	-0.0205195	0.241	0.148	1
KRT10	0.12382	-0.0205089	0.309	0.238	1
AC074117.10	0.0465915	-0.020458	0.136	0.09	1
CEBPZ	0.0110851	-0.0202866	0.313	0.217	1
PRAM1	0.0276409	-0.0202642	0.167	0.108	1
PLAGL1	0.11212	-0.0202529	0.182	0.139	1
SFSWAP	0.0260472	-0.0196846	0.239	0.166	1
MIER1	0.00897956	-0.0196735	0.294	0.196	1
HIST1H1C	0.031404	-0.0196102	0.148	0.096	1
TACC3	0.418382	-0.0195262	0.103	0.084	1
CALCOCO2	0.088462	-0.0193521	0.339	0.259	1
MAN2C1	0.0102686	-0.0192874	0.156	0.093	1
TSPAN33	0.554061	-0.0192199	0.159	0.139	1
WDR60	0.000663213	-0.0190874	0.124	0.054	1
KIF1B	0.000526216	-0.0188127	0.316	0.193	1
PTOV1	0.062792	-0.0186417	0.141	0.096	1
CLU	0.445425	-0.0185663	0.215	0.184	1
TOB2	0.326246	-0.0183527	0.147	0.12	1
PHTF2	0.105451	-0.0183036	0.152	0.111	1
MT1E	0.0295912	-0.0182678	0.211	0.151	1
DAGLB	0.0918814	-0.0181563	0.131	0.093	1
SS18	0.103744	-0.018027	0.158	0.114	1
TFDP1	0.0626567	-0.0179777	0.156	0.108	1
TCP1	0.0256297	-0.0178558	0.367	0.271	1
DDX24	0.175633	-0.0176966	0.62	0.506	1
MLKL	0.0225359	-0.0176331	0.167	0.108	1
IFNAR2	0.069413	-0.0176099	0.232	0.169	1
BTK	0.0064511	-0.0176078	0.314	0.211	1
USP53	0.939703	-0.01757	0.135	0.13	1
PPIH	0.0585204	-0.0175638	0.145	0.099	1
NKTR	0.162808	-0.0175604	0.473	0.38	1
RBM17	0.00411955	-0.017293	0.412	0.283	1
CENPC	0.0648498	-0.017205	0.232	0.172	1
DLG1	0.320041	-0.0171174	0.148	0.12	1
SMNDC1	0.185063	-0.0171162	0.262	0.205	1
H2AFZ	0.387008	-0.0171074	0.509	0.428	1
USP32	0.259513	-0.0170488	0.148	0.117	1
AKNA	0.530379	-0.0170355	0.177	0.157	1
PPARD	0.0196214	-0.0169937	0.168	0.108	1
USP3	0.116301	-0.0169854	0.279	0.214	1
RNF114	0.00140933	-0.0168332	0.284	0.175	1
SP3	0.0172534	-0.0166773	0.248	0.172	1
C5orf51	0.00064639	-0.0166755	0.105	0.042	1
ZFAND3	0.0434148	-0.0166225	0.221	0.154	1
TAF13	0.0687573	-0.0165774	0.14	0.096	1
UFM1	0.0384473	-0.0165582	0.429	0.319	1
CYSLTR1	0.518712	-0.0165466	0.116	0.099	1
LRRK2	0.108749	-0.0165437	0.297	0.226	1
AK6	0.000358723	-0.0164863	0.148	0.069	1
PDCD4	0.216986	-0.016481	0.308	0.247	1
SNX18	0.00945122	-0.0163221	0.169	0.102	1
NELFCD	0.485352	-0.016315	0.141	0.12	1
METTL22	0.019548	-0.0162678	0.103	0.057	1
RPS6KB2	0.234619	-0.0162467	0.148	0.114	1
EMP3	0.681237	-0.0162168	0.694	0.675	1
PCSK7	0.380098	-0.0161028	0.264	0.226	1
SNRPA	0.00847349	-0.0159297	0.209	0.133	1
EIF3H	0.413786	-0.0158969	0.543	0.431	1
TFE3	0.483529	-0.0158883	0.114	0.096	1
RC3H1	0.587892	-0.0158165	0.206	0.181	1
POGZ	0.133243	-0.0158119	0.219	0.169	1
PQBP1	0.286441	-0.0158094	0.217	0.175	1
COX19	0.187678	-0.0157702	0.196	0.154	1
HCCS	0.057338	-0.0157072	0.118	0.078	1
RAB12	0.00302816	-0.0155551	0.129	0.066	1
GFOD1	0.0935932	-0.0155374	0.103	0.069	1
POLDIP3	0.640863	-0.0154051	0.129	0.114	1
IL2RG	0.169277	-0.0154	0.401	0.322	1
DNAJC4	0.229968	-0.0153643	0.229	0.184	1
MIB1	0.0860767	-0.0151327	0.118	0.081	1
APOBR	0.124404	-0.0150928	0.146	0.108	1
PEF1	0.0627307	-0.0149867	0.136	0.093	1
HMGXB3	2.60673e-05	-0.0149589	0.209	0.096	0.668312
MLLT4	0.0692275	-0.0149206	0.151	0.105	1
SMG7	0.077296	-0.0148489	0.148	0.105	1
ETNK1	0.00895032	-0.0148019	0.303	0.208	1
AHSA1	0.00121063	-0.0147407	0.309	0.196	1
SMIM19	0.0136858	-0.0147063	0.208	0.133	1
FAM13B	0.233331	-0.0146765	0.138	0.108	1
MGRN1	0.015499	-0.0145401	0.161	0.099	1
UAP1L1	5.01148e-05	-0.0145133	0.108	0.033	1
RUVBL1	0.0822725	-0.0143998	0.146	0.102	1
DUSP22	0.698834	-0.0143592	0.166	0.151	1
ZNF655	0.055043	-0.0143235	0.23	0.166	1
JAZF1	0.148597	-0.0143022	0.146	0.108	1
ABTB1	0.262376	-0.0142779	0.102	0.078	1
XRCC4	0.0337359	-0.0142411	0.151	0.099	1
ATXN1	0.00478258	-0.0140778	0.292	0.193	1
NSMAF	0.0897158	-0.0140221	0.184	0.136	1
GSPT1	0.0457059	-0.0140121	0.364	0.268	1
RIOK1	0.0181088	-0.0138275	0.13	0.078	1
SC5D	0.00347907	-0.0137637	0.183	0.105	1
PAPOLA	0.321429	-0.0137025	0.531	0.443	1
ZC3H15	0.0125696	-0.0136624	0.467	0.337	1
ARHGAP9	0.356937	-0.0136426	0.156	0.13	1
ABHD5	0.0133183	-0.0136366	0.148	0.09	1
SNRPN	0.0334468	-0.0135704	0.145	0.093	1
RRM1	0.0348967	-0.0135495	0.113	0.069	1
TYK2	0.0552818	-0.0134707	0.122	0.081	1
YTHDC2	0.507851	-0.0134461	0.174	0.151	1
MFN1	0.0839383	-0.0134242	0.123	0.084	1
2020-03-06	0.0534099	-0.0133595	0.241	0.178	1
RIPK1	0.186548	-0.0133424	0.106	0.078	1
SETD2	0.0162372	-0.0131262	0.277	0.193	1
SNU13	0.168939	-0.0131189	0.534	0.44	1
NUDT1	0.0710947	-0.0131033	0.244	0.178	1
SH3GL1	0.415784	-0.0128547	0.127	0.105	1
SIVA1	0.15024	-0.0128328	0.311	0.241	1
TGFB1	0.345632	-0.0128112	0.41	0.337	1
CYB5B	0.0753765	-0.0126611	0.22	0.16	1
TTC17	0.00830946	-0.0126504	0.221	0.145	1
PPA2	0.0034047	-0.0125764	0.178	0.102	1
CHD7	0.0886649	-0.0125383	0.121	0.084	1
CDKN1B	0.334176	-0.0125134	0.253	0.208	1
HNRNPA0	0.226218	-0.0123816	0.382	0.304	1
RHEB	0.115555	-0.0121795	0.428	0.331	1
CCS	0.170891	-0.0119428	0.151	0.114	1
LY6E	0.223009	-0.0118748	0.326	0.265	1
ATXN7L3	0.195891	-0.0117846	0.102	0.075	1
STAMBP	0.00225959	-0.0117351	0.199	0.114	1
UBA6	0.00542654	-0.011665	0.238	0.151	1
STAT5B	0.252063	-0.0115796	0.116	0.09	1
KPNA4	0.0336006	-0.0115567	0.373	0.274	1
SFXN3	0.00335944	-0.0114164	0.164	0.093	1
GALNT11	0.00430759	-0.0113465	0.174	0.099	1
ICAM2	0.768407	-0.0112208	0.106	0.108	1
RNF41	0.343587	-0.0112207	0.109	0.087	1
MTPN	0.302979	-0.0112168	0.505	0.434	1
EIF2A	0.0438339	-0.0111667	0.36	0.265	1
RNGTT	0.170056	-0.0111482	0.112	0.081	1
KIF16B	0.000626679	-0.0111198	0.119	0.051	1
PIKFYVE	0.00409655	-0.0110903	0.171	0.099	1
TCTN3	0.00325637	-0.0110336	0.116	0.057	1
UHRF2	0.178518	-0.0109311	0.127	0.096	1
HMGCR	0.014282	-0.0107116	0.207	0.136	1
SLC27A3	0.0301512	-0.0105296	0.103	0.06	1
VPS13C	0.373476	-0.0104827	0.62	0.53	1
EIF6	0.190103	-0.0103929	0.303	0.238	1
CENPW	0.195166	-0.0101472	0.106	0.078	1
CLK4	0.668638	-0.0101341	0.14	0.127	1
RBMS2	0.0046195	-0.0101272	0.112	0.057	1
PRNP	0.00137593	-0.0101012	0.353	0.229	1
USPL1	0.365732	-0.0100635	0.12	0.099	1
PSMB7	0.0190592	-0.00998896	0.342	0.25	1
ADIPOR2	0.00275114	-0.00991417	0.19	0.111	1
SNRPD3	0.075109	-0.0098784	0.487	0.37	1
CD3E	0.769779	-0.00984564	0.135	0.123	1
MRPS28	0.217117	-0.00969334	0.113	0.084	1
TRMT112	0.212178	-0.00940056	0.524	0.434	1
RNF145	0.200698	-0.00928511	0.273	0.214	1
MON2	0.0144201	-0.00916553	0.18	0.114	1
EVI2B	0.20488	-0.00915324	0.57	0.473	1
RQCD1	0.0181078	-0.00906156	0.138	0.084	1
NR2C1	0.00124172	-0.00904003	0.111	0.048	1
LYRM4	0.225727	-0.0089465	0.14	0.108	1
SLC35E1	0.00104701	-0.0089014	0.132	0.063	1
RPLP0	0.498156	-0.00882406	0.869	0.798	1
RBM3	0.27901	-0.00873136	0.566	0.479	1
ZPR1	0.225852	-0.00868271	0.115	0.087	1
PMM2	0.00290466	-0.00858647	0.153	0.084	1
XPO7	0.00382905	-0.00857045	0.116	0.057	1
SEC22C	0.00130465	-0.00834507	0.122	0.057	1
HTATSF1	0.0293851	-0.00826945	0.185	0.127	1
CPSF6	0.411206	-0.00820574	0.175	0.148	1
DGKH	0.00248065	-0.00818744	0.139	0.072	1
MCM3AP	0.00761032	-0.00800362	0.171	0.102	1
KAT6B	0.124592	-0.00798747	0.188	0.142	1
SMIM3	0.051745	-0.00796654	0.161	0.108	1
CDC34	0.0125001	-0.0079144	0.141	0.084	1
CRCP	0.0836079	-0.00786702	0.151	0.105	1
LENG8	0.0290323	-0.00771613	0.227	0.16	1
GATAD2A	0.00161019	-0.00769157	0.215	0.127	1
TUBGCP3	0.00534314	-0.00755826	0.145	0.081	1
PPP1R12C	0.0390493	-0.0075193	0.123	0.078	1
DHX15	0.00103177	-0.0075056	0.217	0.123	1
NAPG	0.00443615	-0.00746419	0.186	0.111	1
PDLIM5	7.56702e-05	-0.00741777	0.289	0.157	1
ADD3	0.349956	-0.0074029	0.167	0.139	1
BMS1	0.000645558	-0.00736892	0.153	0.075	1
DLEU2	0.13271	-0.00725087	0.132	0.096	1
TOPORS-AS1	0.299831	-0.00694329	0.111	0.087	1
CD46	0.000978484	-0.00687337	0.49	0.331	1
SLC9A3R1	0.0980884	-0.00679779	0.134	0.093	1
COPA	0.0273186	-0.00679184	0.431	0.322	1
PTS	0.0878162	-0.00678322	0.126	0.087	1
STX3	0.00158	-0.00677771	0.134	0.066	1
TMEM11	0.0183905	-0.00677565	0.114	0.066	1
GSS	0.00527401	-0.00673765	0.163	0.093	1
SEC24A	0.00273483	-0.00664999	0.145	0.078	1
CLIP4	1.33408e-05	-0.00659235	0.16	0.06	0.342031
LRIF1	0.0311326	-0.00654416	0.125	0.078	1
TINF2	0.343983	-0.00638407	0.132	0.108	1
DMTF1	0.345277	-0.00620595	0.135	0.111	1
EIF4G3	0.0161181	-0.00617308	0.293	0.205	1
TAZ	0.072984	-0.00615922	0.139	0.096	1
BAIAP2	0.00533473	-0.00600826	0.124	0.066	1
SYNE2	0.506153	-0.00580952	0.16	0.142	1
SCAF4	0.0573856	-0.00562305	0.108	0.069	1
SERTAD2	0.0261031	-0.00555293	0.2	0.139	1
HIPK2	0.0122507	-0.00542591	0.202	0.13	1
HMGB1	0.979075	-0.0053696	0.851	0.801	1
PCBP1	0.200861	-0.00533091	0.659	0.533	1
ELOF1	0.261752	-0.0052199	0.163	0.13	1
RNF217	0.0130243	-0.00504656	0.103	0.057	1
CHMP1A	0.00342037	-0.00499551	0.165	0.093	1
TMEM167B	0.00764315	-0.00498115	0.22	0.142	1
PRR34-AS1	0.00749063	-0.00486876	0.126	0.069	1
RAB8B	0.275819	-0.00483775	0.401	0.334	1
CARD19	0.177301	-0.0047984	0.211	0.163	1
ALKBH5	0.0820123	-0.00473234	0.149	0.105	1
CHD6	0.152478	-0.00459286	0.206	0.16	1
SLC26A2	9.87152e-05	-0.00441167	0.153	0.066	1
FOXO3	0.0141685	-0.00437582	0.339	0.238	1
ZC3H6	0.131251	-0.00426402	0.136	0.099	1
PPHLN1	0.0186548	-0.00418714	0.264	0.181	1
DYM	0.0903642	-0.00410554	0.139	0.099	1
PLA2G4C	0.00261991	-0.00408804	0.13	0.066	1
ERO1B	0.31164	-0.00405924	0.119	0.096	1
RFFL	0.370941	-0.0038858	0.103	0.084	1
CRK	0.0297719	-0.00386201	0.23	0.163	1
METTL15	0.0871965	-0.00369958	0.115	0.078	1
PRELID3B	0.0119705	-0.0036404	0.157	0.096	1
C7orf55	0.0423638	-0.00351463	0.119	0.075	1
HLA-DQB2	0.115393	-0.00334663	0.191	0.145	1
STIM1	0.000256772	-0.00327403	0.107	0.039	1
SETD5	0.0457904	-0.00325191	0.209	0.148	1
MGAT2	0.00360196	-0.00322336	0.121	0.063	1
CEP164	0.375924	-0.00316996	0.11	0.09	1
ITGAE	0.106702	-0.00316783	0.151	0.108	1
HERC3	0.104252	-0.00295204	0.116	0.081	1
HPCAL1	0.00407594	-0.00292933	0.201	0.123	1
DNAJB14	0.00975724	-0.00284109	0.322	0.22	1
STK25	0.148561	-0.002841	0.116	0.084	1
METTL9	0.633946	-0.00279632	0.214	0.217	1
LTBP3	0.0673911	-0.00261412	0.12	0.081	1
PNN	0.0927286	-0.00257536	0.451	0.355	1
IRS2	0.0545531	-0.00255863	0.229	0.166	1
RING1	0.00705099	-0.00244048	0.148	0.084	1
HNRNPL	0.0258656	-0.00243307	0.27	0.193	1
PEA15	0.0964792	-0.00241636	0.439	0.343	1
GAPDH	0.419476	-0.00237903	0.833	0.798	1
GPATCH2L	0.0622944	-0.00226968	0.317	0.241	1
KBTBD2	0.0399236	-0.00226292	0.148	0.099	1
PRKAR2A	0.00139691	-0.00225686	0.249	0.151	1
TAX1BP3	0.0329349	-0.002201	0.109	0.066	1
PRELID1	0.239181	-0.00217414	0.474	0.38	1
CHST11	0.000506655	-0.00210711	0.308	0.184	1
AEBP2	0.213143	-0.00209588	0.119	0.09	1
SPG7	0.00055979	-0.00209378	0.189	0.099	1
EPG5	0.00451114	-0.00201003	0.146	0.081	1
THAP5	0.175474	-0.00198589	0.113	0.084	1
SNW1	0.0798112	-0.00193644	0.372	0.283	1
DIAPH2	0.0130402	-0.00186349	0.231	0.154	1
PHC2	0.0122843	-0.00180049	0.174	0.108	1
SUPT6H	0.0060933	-0.00178437	0.249	0.16	1
RNF216	0.0399551	-0.00174438	0.174	0.117	1
SIGLEC9	0.000880628	-0.00171338	0.12	0.054	1
NDUFA10	0.0137386	-0.00171256	0.354	0.247	1
KCNMB1	0.132754	-0.00166836	0.113	0.081	1
MT-ATP6	0.654079	-0.00166381	0.969	0.991	1
PIGC	0.00579492	-0.0016155	0.111	0.057	1
EFHD2	0.130194	-0.00152333	0.594	0.506	1
STARD3NL	0.0253553	-0.00148192	0.174	0.114	1
ZZEF1	0.111054	-0.00144648	0.171	0.127	1
MIIP	0.174442	-0.00142708	0.111	0.081	1
PIK3C2A	0.00583962	-0.0014106	0.248	0.163	1
LRBA	0.209744	-0.001328	0.105	0.078	1
RANBP9	0.0618251	-0.00131931	0.125	0.084	1
ADCY3	0.02808	-0.00127896	0.115	0.069	1
FKBP5	0.142344	-0.00124977	0.525	0.428	1
USP7	0.033303	-0.00124369	0.236	0.169	1
PSME1	0.855915	-0.0011893	0.683	0.614	1
PIGK	0.00429816	-0.0011716	0.109	0.054	1
WDR44	0.0138286	-0.00115831	0.108	0.06	1
VRK2	0.00421189	-0.00104342	0.185	0.108	1
HIST1H1E	0.251806	-0.00102458	0.113	0.087	1
OSBPL2	0.0342375	-0.00101617	0.108	0.066	1
RAB1A	0.000600504	-0.000984889	0.452	0.316	1
POM121C	0.0109868	-0.000969002	0.116	0.063	1
AMPD3	3.4484e-05	-0.000902485	0.219	0.108	0.884101
CNOT6	0.0354055	-0.000878563	0.108	0.066	1
KIF20B	0.211845	-0.0008465	0.118	0.09	1
TAF10	0.00276158	-0.000841657	0.432	0.295	1
PAPSS2	2.13056e-05	-0.00072628	0.236	0.111	0.546233
FAM89B	0.0109872	-0.000620117	0.209	0.136	1
SOCS4	0.00987723	-0.000604608	0.169	0.102	1
ADD1	0.0438837	-0.000554091	0.303	0.223	1
HMG20B	0.000540523	-0.000461827	0.194	0.102	1
BRWD3	0.305133	-0.000449154	0.103	0.081	1
TOPORS	0.00927858	-0.000419851	0.156	0.093	1
TGS1	0.00586638	-0.000368951	0.155	0.09	1
BST1	0.020555	-0.000357878	0.136	0.081	1
SMDT1	0.610733	-0.000303558	0.473	0.407	1
GPBP1L1	0.000228695	-0.000303478	0.265	0.154	1
TMF1	0.100916	-0.000273777	0.253	0.193	1
STIM2	0.00265461	-0.000263197	0.194	0.114	1
PPP3CB	0.00699948	-0.000255167	0.159	0.093	1
TSNAX	0.00546106	-0.000237148	0.189	0.114	1
MRPL48	0.0190152	-0.00018483	0.106	0.06	1
MNAT1	0.0576989	-0.000135933	0.119	0.078	1
NDUFAF2	0.0197102	-0.000133584	0.241	0.163	1
NSMCE4A	0.00278007	-7.98313e-05	0.148	0.081	1
ARHGAP31	0.0846958	-7.23882e-05	0.145	0.102	1
VPS41	0.00120451	0.000168302	0.248	0.148	1
BZW2	0.00300026	0.00027835	0.177	0.102	1
JAK3	0.628449	0.000341304	0.135	0.12	1
CHKA	0.0529965	0.000407776	0.135	0.09	1
IKBKG	0.00134424	0.000412786	0.127	0.06	1
SPRY1	0.0052401	0.000525157	0.145	0.081	1
TFF3	0.471653	0.000576587	0.116	0.099	1
MCM5	0.0447867	0.000613061	0.174	0.12	1
TMEM101	0.0018149	0.000666768	0.12	0.057	1
MARS	0.00147275	0.000671439	0.143	0.072	1
MKNK2	0.0716084	0.000766137	0.204	0.151	1
RRN3	0.115243	0.000785898	0.132	0.096	1
UBE2D2	0.0781964	0.000895577	0.369	0.286	1
SKA2	0.0468278	0.00095604	0.129	0.084	1
SNAPC2	0.00591143	0.00112477	0.103	0.051	1
MCMBP	0.00557318	0.00119781	0.194	0.12	1
PDCL3	0.00508097	0.00124623	0.208	0.13	1
STX16	0.00871814	0.00124827	0.223	0.145	1
CPNE1	0.0032859	0.001307	0.237	0.148	1
MBTPS1	0.0530144	0.00132005	0.202	0.145	1
POLR1D	0.0762247	0.00133653	0.391	0.304	1
CEP57	0.0192501	0.00133653	0.199	0.133	1
S100A13	0.00349857	0.00169427	0.155	0.087	1
TMC8	0.796775	0.00175042	0.114	0.114	1
KLF13	0.0176328	0.00175941	0.237	0.163	1
ELF2	0.478901	0.00177756	0.291	0.25	1
SART1	0.101615	0.00178325	0.145	0.105	1
AGO1	0.000512223	0.00182722	0.146	0.069	1
SHKBP1	0.417286	0.00183893	0.221	0.184	1
PNO1	0.00485018	0.00194736	0.138	0.075	1
OPN3	0.0169906	0.00196068	0.249	0.172	1
MED1	0.0679604	0.00203706	0.133	0.09	1
CWC25	0.0568862	0.002111	0.217	0.157	1
RAB11FIP2	0.0267438	0.00217852	0.103	0.06	1
STMN1	0.000162783	0.00228527	0.286	0.169	1
TIMM50	0.00922895	0.0023158	0.133	0.075	1
CBFB	0.199932	0.00233515	0.22	0.175	1
ARID2	0.0169576	0.00237056	0.144	0.09	1
CKAP2	0.0149554	0.00248638	0.132	0.078	1
CHIC2	0.0978473	0.00249699	0.114	0.078	1
ZNF800	0.0631524	0.00260563	0.201	0.148	1
LUC7L3	0.00411865	0.0026331	0.493	0.34	1
H2AFX	0.046219	0.00265651	0.109	0.069	1
ELP2	0.00942319	0.00266907	0.112	0.06	1
ZCCHC6	0.00225823	0.00267479	0.358	0.241	1
ATF5	0.00121145	0.00281755	0.308	0.193	1
UBA2	0.0988157	0.00286471	0.19	0.142	1
ATP6V1C1	0.00224995	0.00287117	0.371	0.247	1
IPO8	6.2536e-05	0.00289059	0.152	0.063	1
BPTF	0.0192253	0.0030954	0.443	0.328	1
ELK3	0.155246	0.00313822	0.247	0.196	1
IDS	0.0015156	0.00316819	0.367	0.244	1
FAM96B	0.0466514	0.00317994	0.444	0.334	1
C7orf73	0.010308	0.00336387	0.38	0.268	1
GLTSCR2	0.738517	0.00339025	0.536	0.482	1
RIC1	0.00478391	0.00341759	0.146	0.081	1
SRPK2	0.0446444	0.00342795	0.217	0.154	1
EHBP1L1	0.0349049	0.0034406	0.334	0.244	1
FUNDC2	0.214291	0.00345013	0.265	0.208	1
HNRNPR	0.0104044	0.00349096	0.428	0.304	1
ATXN7L3B	0.0555123	0.00368919	0.193	0.139	1
ZMYM2	0.0595261	0.00385515	0.274	0.202	1
PHF20L1	0.0540369	0.00386275	0.329	0.247	1
NSMCE2	0.016533	0.00388584	0.181	0.117	1
NCBP2	0.0625239	0.00390983	0.228	0.166	1
GRAMD4	0.0509802	0.00393934	0.105	0.066	1
ATG101	0.082333	0.00394928	0.132	0.09	1
ITGA4	0.576035	0.00396223	0.271	0.244	1
TMEM131	0.0251207	0.00400329	0.222	0.151	1
C8orf76	0.0176355	0.00401779	0.117	0.069	1
YPEL3	0.197935	0.00402652	0.319	0.259	1
PCMTD2	0.00584351	0.00405364	0.127	0.069	1
PSMB8-AS1	0.346402	0.00414619	0.118	0.096	1
FOXJ3	0.106276	0.00414686	0.162	0.12	1
PPP2R2D	0.063787	0.00416596	0.172	0.12	1
TRBC2	0.580256	0.00418253	0.211	0.19	1
USP25	0.000626583	0.00429978	0.188	0.099	1
FLOT1	0.0200544	0.00439609	0.332	0.235	1
THEM4	0.0760524	0.00450224	0.101	0.066	1
CCDC117	0.0220334	0.0045634	0.116	0.069	1
FYTTD1	0.000385172	0.00464207	0.292	0.172	1
SNRPB	0.130965	0.00479685	0.46	0.358	1
ATP5S	0.0567906	0.00482009	0.143	0.096	1
KIAA1468	0.0729814	0.0048809	0.112	0.075	1
VTI1A	0.0330038	0.00493203	0.179	0.12	1
ARRB1	0.00479831	0.00496894	0.153	0.087	1
INPP1	0.0671786	0.00522702	0.102	0.066	1
ZC3H7A	0.0117561	0.00525146	0.271	0.184	1
CUX1	0.0304713	0.00535403	0.38	0.28	1
RABGAP1L	0.514685	0.00542401	0.225	0.196	1
SPOP	0.391304	0.00556516	0.176	0.148	1
EIF2AK2	0.0416338	0.005615	0.253	0.184	1
APAF1	0.773391	0.00562084	0.125	0.117	1
USP11	0.00983403	0.00566639	0.143	0.084	1
DPF2	0.0254046	0.00575484	0.122	0.075	1
TARSL2	0.0294074	0.00592055	0.111	0.066	1
MRPS18A	0.00685368	0.00613642	0.114	0.06	1
GATAD2B	0.160699	0.00618634	0.14	0.105	1
KAT7	0.00350431	0.00621894	0.146	0.081	1
RIT1	0.000132607	0.00624439	0.235	0.123	1
AP1G1	0.00578536	0.00625575	0.217	0.139	1
THADA	0.0762862	0.00629292	0.131	0.09	1
WBP11	0.0246355	0.00642969	0.327	0.232	1
ZNF830	0.0123134	0.00644108	0.121	0.069	1
AGPAT4	0.227624	0.00660685	0.108	0.081	1
CDK5RAP2	0.00595356	0.00663271	0.144	0.081	1
RGS18	0.949835	0.00663495	0.151	0.148	1
VPS51	0.22476	0.00665539	0.183	0.145	1
MAGOH	0.0879873	0.00681098	0.316	0.238	1
[truncated: 4,587 more rows]

## Sheet: M5 VS M6
Supplementary Data 8. Differentially expressed genes and p values of M4 vs. M7 and M5 vs. M6 (M5 vs. M6)
( Hypothesis tests for linear mixed effect models were two-sided with the Bonferroni correction.)
gene_id	p_val	avg_logFC	pct.1	pct.2	q-value
IER3	1.39162e-62	-2.04588	0.102	0.483	3.56783e-58
ACTB	8.23646e-96	-1.93245	0.187	0.663	2.11166e-91
NEAT1	5.02867e-52	-1.67603	0.149	0.49	1.28925e-47
HSP90AA1	4.87652e-58	-1.45169	0.758	0.81	1.25024e-53
NR4A2	2.97217e-39	-1.33184	0.225	0.518	7.62004e-35
ATF3	4.67256e-80	-1.30256	0.189	0.642	1.19795e-75
GADD45B	1.18052e-56	-1.29714	0.146	0.518	3.02662e-52
ACTG1	1.06776e-60	-1.25116	0.3	0.623	2.73752e-56
GPR183	1.10639e-53	-1.23734	0.486	0.7	2.83656e-49
ARPC1B	9.75782e-49	-1.20091	0.443	0.709	2.50171e-44
CPVL	4.57803e-82	-1.18857	0.321	0.723	1.17372e-77
FOSB	1.38015e-79	-1.18217	0.534	0.821	3.53843e-75
LSP1	8.26176e-84	-1.13491	0.979	0.982	2.11815e-79
RGS1	2.20144e-72	-1.12994	0.419	0.82	5.64404e-68
CORO1A	1.57362e-66	-1.08054	0.178	0.587	4.03446e-62
MTRNR2L8	2.42708e-73	-1.04013	0.231	0.635	6.22256e-69
CDKN1A	1.42125e-55	-1.02853	0.352	0.655	3.64381e-51
JUND	4.94786e-67	-1.00991	0.505	0.761	1.26853e-62
MALAT1	3.01832e-34	-1.00464	0.029	0.254	7.73838e-30
DNAJB1	1.15998e-74	-0.998459	0.408	0.816	2.97395e-70
CD83	5.51694e-72	-0.998185	0.528	0.881	1.41443e-67
HSPA1A	1.16657e-59	-0.988131	0.32	0.748	2.99085e-55
TMSB4X	4.02088e-59	-0.981463	0.385	0.73	1.03087e-54
NR4A1	2.49197e-42	-0.980921	0.758	0.817	6.38891e-38
ZNF331	8.51332e-82	-0.973037	0.365	0.861	2.18264e-77
PFN1	8.45689e-55	-0.963759	0.105	0.456	2.16818e-50
MYL12A	6.79262e-24	-0.955496	0.033	0.204	1.74149e-19
INSIG1	2.46508e-53	-0.932474	0.689	0.821	6.31997e-49
NAMPT	2.65256e-88	-0.929051	0.493	0.926	6.80064e-84
NR4A3	1.3744e-37	-0.916284	0.367	0.632	3.52369e-33
GNB2L1	2.31974e-65	-0.903404	0.543	0.816	5.94734e-61
PPP1R15A	1.87735e-73	-0.87987	0.326	0.746	4.81315e-69
ICAM3	1.03927e-64	-0.878631	0.752	0.871	2.66447e-60
ZFP36	8.98397e-63	-0.878489	0.953	0.963	2.30331e-58
CXCL8	7.75294e-93	-0.862393	0.359	0.866	1.9877e-88
OLR1	2.80103e-27	-0.844368	0.099	0.322	7.18129e-23
SAT1	1.47538e-27	-0.822077	0.536	0.708	3.78257e-23
G0S2	1.57435e-32	-0.819793	0.1	0.36	4.03631e-28
HLA-B	2.80366e-73	-0.810617	0.651	0.913	7.18802e-69
BCL2A1	1.31097e-38	-0.80877	0.601	0.777	3.36106e-34
HSPA1B	2.37684e-37	-0.798599	0.251	0.512	6.09373e-33
ARPC2	5.37092e-46	-0.793912	0.242	0.561	1.377e-41
SGK1	2.53829e-28	-0.787734	0.33	0.542	6.50767e-24
CFL1	1.71095e-25	-0.777279	0.123	0.337	4.38652e-21
NFKBIA	1.28344e-29	-0.77359	0.408	0.63	3.29048e-25
DUSP2	5.03615e-46	-0.772545	0.286	0.613	1.29117e-41
EIF3L	7.11341e-13	-0.771969	0.128	0.253	1.82373e-08
TNFAIP3	3.56013e-46	-0.767113	0.234	0.534	9.12746e-42
RASGEF1B	2.344e-29	-0.74426	0.225	0.495	6.00955e-25
C15orf48	1.96e-53	-0.737056	0.752	0.881	5.02504e-49
EEF1A1	6.18495e-44	-0.736111	0.306	0.593	1.5857e-39
HSP90AB1	1.068e-30	-0.72494	0.444	0.621	2.73813e-26
CD74	1.45272e-36	-0.72043	0.199	0.48	3.72448e-32
PLAUR	7.74999e-30	-0.714912	0.18	0.429	1.98694e-25
ATP5A1	7.43286e-16	-0.701155	0.513	0.61	1.90564e-11
UBC	1.1335e-31	-0.694169	0.546	0.699	2.90606e-27
VEGFA	3.15507e-47	-0.689689	0.963	0.935	8.08896e-43
S100A9	1.10842e-20	-0.683534	0.064	0.235	2.84177e-16
MT-ND3	1.04466e-31	-0.674713	0.764	0.817	2.6783e-27
SOD2	1.04877e-29	-0.654487	0.391	0.592	2.68885e-25
C20orf27	1.19909e-55	-0.650456	0.942	0.943	3.07423e-51
DUSP1	6.51299e-55	-0.646283	0.97	0.964	1.6698e-50
REL	2.33628e-38	-0.645945	0.123	0.399	5.98975e-34
SLC25A6	1.00505e-22	-0.645563	0.539	0.632	2.57675e-18
LIMD2	4.38252e-18	-0.643932	0.009	0.127	1.12359e-13
IL1B	1.3111e-50	-0.638577	0.711	0.881	3.36141e-46
CCL3L3	4.9538e-37	-0.637866	0.082	0.345	1.27006e-32
BTF3	1.71227e-17	-0.637761	0.199	0.37	4.38991e-13
HBEGF	5.15178e-73	-0.633144	1	1	1.32081e-68
S100A8	4.66227e-51	-0.633119	0.848	0.893	1.19531e-46
PNRC1	1.12746e-21	-0.625303	0.4	0.554	2.89058e-17
MT-ND4L	6.54615e-31	-0.621555	0.385	0.598	1.6783e-26
ENHO	2.42866e-27	-0.619149	0.228	0.477	6.22659e-23
ITGB7	7.44583e-28	-0.618022	0.837	0.832	1.90896e-23
MTRNR2L12	1.82906e-34	-0.612588	0.242	0.497	4.68934e-30
NDUFC2	4.8607e-23	-0.611511	0.67	0.702	1.24619e-18
HSPH1	3.00514e-54	-0.598698	0.991	0.988	7.70459e-50
LRRC25	1.5163e-17	-0.597269	0.546	0.628	3.88748e-13
NACA	6.27257e-26	-0.594994	0.333	0.528	1.60816e-21
GSTP1	9.84389e-28	-0.589983	0.108	0.323	2.52378e-23
SRGN	4.06169e-25	-0.583919	0.749	0.828	1.04134e-20
ARHGDIB	8.65048e-32	-0.581054	0.145	0.402	2.21781e-27
PSMA2	3.6141e-28	-0.580668	0.359	0.568	9.26583e-24
TNFAIP8L2	5.53609e-29	-0.577199	0.676	0.746	1.41934e-24
KDM6B	2.70856e-37	-0.577093	0.315	0.579	6.94421e-33
RP11-347P5.1	1.17857e-30	-0.574982	0.741	0.799	3.02162e-26
CYBA	1.32053e-20	-0.568427	0.129	0.314	3.38558e-16
FOSL2	1.26722e-28	-0.566891	0.683	0.78	3.24891e-24
SELL	1.62752e-14	-0.566035	0.382	0.49	4.17263e-10
SLC2A3	1.79697e-25	-0.564948	0.198	0.399	4.60707e-21
CREM	4.06861e-19	-0.557421	0.041	0.19	1.04311e-14
MXD1	1.18758e-24	-0.548114	0.359	0.555	3.04473e-20
EEF2	2.06312e-20	-0.546184	0.589	0.67	5.28943e-16
MYCL	4.52232e-17	-0.537913	0.472	0.58	1.15943e-12
GAPDH	1.02805e-27	-0.535121	0.137	0.358	2.63571e-23
BHLHE40	1.26264e-29	-0.534862	0.163	0.41	3.23716e-25
CCL4L2	9.55931e-24	-0.531999	0.1	0.3	2.45082e-19
ATP5B	5.90958e-25	-0.526203	0.416	0.58	1.5151e-20
EIF3F	3.03498e-12	-0.523317	0.674	0.711	7.78109e-08
RNH1	1.12265e-18	-0.522541	0.504	0.603	2.87825e-14
HNRNPA1	3.57244e-17	-0.519275	0.065	0.215	9.15902e-13
PKM	8.38934e-17	-0.518599	0.336	0.472	2.15086e-12
SNX3	1.17953e-13	-0.517911	0.492	0.568	3.02407e-09
SNX17	1.54471e-25	-0.517083	0.221	0.439	3.96033e-21
CCL3	3.43824e-24	-0.517063	0.221	0.412	8.81497e-20
HSPD1	5.21494e-18	-0.513238	0.329	0.485	1.33701e-13
HINT1	1.25512e-40	-0.508528	0.991	0.997	3.21788e-36
PDLIM2	9.94689e-27	-0.504999	0.275	0.513	2.55018e-22
CFP	4.01744e-14	-0.504581	0.174	0.315	1.02999e-09
ITGB2	5.58233e-23	-0.503125	0.157	0.354	1.4312e-18
MT-ATP6	6.07072e-18	-0.499249	0.377	0.533	1.55641e-13
FLT3	5.70989e-12	-0.494571	0.324	0.435	1.4639e-07
NFE2L2	5.09477e-17	-0.48685	0.201	0.359	1.3062e-12
PRELID1	6.35678e-22	-0.485396	0.377	0.562	1.62975e-17
UQCRFS1	9.99102e-10	-0.48218	0.694	0.666	2.5615e-05
CCL4	1.82242e-19	-0.477981	0.155	0.333	4.67231e-15
RGS2	9.3911e-17	-0.473149	0.137	0.318	2.40769e-12
MAFF	4.24593e-14	-0.466995	0.265	0.401	1.08857e-09
PYCARD	9.84451e-09	-0.465519	0.056	0.147	0.000252393
CST3	7.35721e-16	-0.464752	0.155	0.315	1.88624e-11
JUN	4.65335e-21	-0.462757	0.219	0.401	1.19303e-16
NFKBID	3.33032e-13	-0.462605	0.245	0.384	8.53827e-09
ALDOA	8.07383e-15	-0.462449	0.254	0.402	2.06997e-10
NFKBIZ	2.40763e-14	-0.461646	0.099	0.241	6.17267e-10
SPINT2	2.74406e-14	-0.460406	0.705	0.718	7.03522e-10
GNA13	2.04095e-22	-0.455963	0.486	0.631	5.23258e-18
AC058791.1	1.57007e-11	-0.455441	0.33	0.434	4.02534e-07
EIF3H	6.44492e-05	-0.455359	0.28	0.327	1
CD1D	4.10491e-14	-0.446759	0.597	0.683	1.05242e-09
SLC25A3	1.14723e-14	-0.441009	0.711	0.73	2.94127e-10
EIF3K	1.09631e-07	-0.440919	0.311	0.386	0.00281073
FTH1	3.95805e-14	-0.439819	0.358	0.477	1.01477e-09
PRMT9	0.00082902	-0.438193	0.209	0.254	1
BRK1	2.76293e-14	-0.436857	0.4	0.511	7.08359e-10
CAT	6.80176e-13	-0.432421	0.023	0.121	1.74383e-08
COTL1	2.93769e-13	-0.431945	0.18	0.312	7.53165e-09
MTMR14	1.0175e-20	-0.429523	0.12	0.313	2.60867e-16
TALDO1	5.29754e-12	-0.425522	0.326	0.448	1.35818e-07
PPP1CA	9.68491e-21	-0.424925	0.047	0.21	2.48302e-16
HLA-C	2.87833e-29	-0.42013	0.122	0.384	7.37947e-25
LAMTOR1	6.42018e-08	-0.41669	0.335	0.423	0.001646
GRN	8.48841e-10	-0.413713	0.332	0.427	2.17626e-05
RNASET2	3.2976e-11	-0.412555	0.081	0.193	8.45439e-07
SAMSN1	0.000425268	-0.411337	0.187	0.238	1
HLA-DRB5	1.15508e-15	-0.408474	0.752	0.837	2.96139e-11
CXCL2	6.10764e-11	-0.408354	0.116	0.229	1.56588e-06
RGS19	5.49726e-11	-0.402849	0.032	0.123	1.40939e-06
FKBP1A	7.06588e-20	-0.401716	0.123	0.301	1.81155e-15
DECR1	1.1749e-18	-0.400022	0.081	0.249	3.0122e-14
PDE4B	6.38536e-10	-0.399323	0.207	0.328	1.63708e-05
SELPLG	2.04869e-10	-0.398151	0.303	0.405	5.25243e-06
SLC25A5	4.27066e-12	-0.395437	0.026	0.122	1.09491e-07
ATP5F1	4.11393e-13	-0.394786	0.192	0.324	1.05473e-08
PSMB8	9.40602e-16	-0.394188	0.088	0.235	2.41152e-11
HLA-DMB	1.22299e-12	-0.394124	0.024	0.121	3.1355e-08
EIF3D	7.43402e-10	-0.393911	0.312	0.416	1.90593e-05
FCGRT	6.74461e-15	-0.391545	0.356	0.493	1.72918e-10
APOE	1.89386e-11	-0.388213	0.181	0.301	4.85548e-07
ATP5G3	1.69783e-10	-0.388141	0.396	0.485	4.3529e-06
MYL6	6.20067e-09	-0.386336	0.502	0.55	0.000158973
ARPC3	3.1979e-13	-0.385835	0.662	0.732	8.19878e-09
CAPN2	1.93029e-08	-0.384861	0.446	0.512	0.000494888
PGK1	2.14654e-19	-0.38418	0.172	0.358	5.5033e-15
PLP2	2.81149e-18	-0.381812	0.137	0.307	7.2081e-14
ATP5L	9.64186e-23	-0.381727	0.148	0.373	2.47198e-18
GABARAPL1	1.08152e-12	-0.380824	0.131	0.261	2.77279e-08
IMPA2	1.59619e-18	-0.380562	0.087	0.248	4.09231e-14
HSPE1	6.91448e-16	-0.380015	0.189	0.342	1.77274e-11
CLEC9A	4.61495e-07	-0.373689	0.7	0.673	0.0118318
PHACTR1	2.13221e-15	-0.372648	0.454	0.596	5.46657e-11
PTRHD1	7.40781e-11	-0.371387	0.193	0.321	1.89921e-06
AP2S1	1.46951e-15	-0.369749	0.271	0.417	3.76753e-11
JUNB	1.18802e-12	-0.369625	0.183	0.316	3.04584e-08
LY6E	4.86673e-08	-0.368853	0.446	0.495	0.00124773
C10orf54	2.66005e-21	-0.367102	0.014	0.155	6.81984e-17
TRAPPC1	2.90452e-08	-0.366703	0.094	0.19	0.00074466
KCNK6	0.000479481	-0.365635	0.534	0.518	1
CACNA2D3	1.44463e-09	-0.362255	0.164	0.281	3.70374e-05
CD48	2.69642e-27	-0.362156	0.994	0.996	6.91307e-23
CCT8	1.49723e-07	-0.361198	0.639	0.631	0.0038386
FCGR2A	1.43716e-14	-0.360533	0.117	0.261	3.68459e-10
TIPARP	7.73769e-10	-0.35947	0.738	0.755	1.98379e-05
SYAP1	4.07363e-05	-0.358632	0.323	0.384	1
DNAJA1	2.42072e-10	-0.357275	0.294	0.405	6.20625e-06
PSMB9	2.3997e-11	-0.356348	0.166	0.292	6.15235e-07
PABPC1	7.53923e-09	-0.35472	0.423	0.506	0.000193291
MAP4K1	0.00085445	-0.35426	0.475	0.474	1
APOC1	4.91342e-08	-0.351052	0.143	0.247	0.0012597
METRNL	1.8911e-09	-0.35079	0.493	0.574	4.84839e-05
SOCS3	5.44463e-11	-0.349604	0.379	0.485	1.39589e-06
IER5	1.17863e-12	-0.348608	0.549	0.662	3.02178e-08
AREG	8.96754e-11	-0.348569	0.315	0.431	2.2991e-06
COX7A2L	1.78261e-26	-0.347699	0.994	0.996	4.57025e-22
HIGD2A	3.35964e-14	-0.347299	0.067	0.203	8.61345e-10
AP2M1	3.52052e-13	-0.344693	0.607	0.656	9.02591e-09
CD44	6.01835e-06	-0.344197	0.291	0.357	0.154298
COX5A	7.77309e-13	-0.343717	0.569	0.624	1.99286e-08
ATP5O	1.55885e-11	-0.34252	0.522	0.61	3.99659e-07
MGP	1.84703e-12	-0.340678	0.653	0.706	4.73542e-08
IMP3	1.22492e-10	-0.337296	0.218	0.335	3.14046e-06
GPSM3	1.45076e-10	-0.33695	0.183	0.302	3.71946e-06
CXCR4	3.45234e-08	-0.33593	0.374	0.437	0.000885112
NAGK	5.39207e-07	-0.335078	0.285	0.356	0.0138242
SPI1	3.84612e-14	-0.333942	0.065	0.19	9.86069e-10
GNB2	4.96601e-06	-0.332241	0.298	0.374	0.127319
C1orf162	1.15261e-11	-0.332029	0.058	0.165	2.95505e-07
FAM65B	6.49309e-09	-0.331446	0.33	0.41	0.00016647
UCP2	4.09388e-10	-0.329232	0.616	0.673	1.04959e-05
BATF3	1.94405e-17	-0.328883	0.971	0.975	4.98416e-13
NAAA	0.000101671	-0.327636	0.361	0.394	1
ARHGAP30	7.11388e-08	-0.327393	0.406	0.477	0.00182386
MPEG1	9.28917e-09	-0.326578	0.177	0.282	0.000238156
BIRC3	0.00104993	-0.325887	0.79	0.739	1
NDUFS2	1.42636e-09	-0.325559	0.183	0.296	3.65689e-05
NDRG2	1.92859e-09	-0.325132	0.157	0.265	4.94453e-05
TXNIP	2.0122e-06	-0.322393	0.3	0.366	0.0515887
SYTL1	2.58395e-13	-0.321372	0.878	0.817	6.62474e-09
SMDT1	3.86303e-18	-0.321185	0.05	0.196	9.90405e-14
NMI	3.32795e-18	-0.320609	0.145	0.333	8.5322e-14
SPAG9	3.52746e-12	-0.319914	0.25	0.389	9.0437e-08
MCL1	3.26892e-11	-0.317416	0.099	0.213	8.38085e-07
MYD88	0.00142456	-0.316793	0.332	0.366	1
EID1	1.73489e-11	-0.316063	0.553	0.615	4.44791e-07
C6orf48	3.71854e-07	-0.315683	0.429	0.491	0.0095336
ATP5EP2	4.60308e-07	-0.314701	0.192	0.281	0.0118014
BTG1	0.000892199	-0.31355	0.347	0.378	1
EIF3M	2.62195e-18	-0.312265	0.067	0.224	6.72216e-14
ERP29	8.40501e-05	-0.311576	0.428	0.45	1
PRKCD	4.33251e-12	-0.311554	0.648	0.672	1.11077e-07
RAC2	5.21917e-07	-0.311407	0.146	0.237	0.0133809
ATP5G2	2.84457e-08	-0.311092	0.135	0.232	0.000729291
ARL5B	1.10242e-12	-0.310886	0.065	0.186	2.82639e-08
NINJ1	2.42777e-11	-0.310809	0.703	0.727	6.22433e-07
CAP1	1.45854e-08	-0.310658	0.107	0.202	0.000373941
MKRN1	7.41069e-07	-0.309108	0.26	0.339	0.0189995
C1QBP	1.26997e-07	-0.308103	0.408	0.472	0.00325595
NDUFAB1	7.89331e-06	-0.307382	0.339	0.41	0.202369
FGR	5.3606e-09	-0.307334	0.161	0.069	0.000137435
MT2A	2.45526e-06	-0.305168	0.877	0.812	0.062948
HLA-DPB1	3.91642e-11	-0.303843	0.135	0.253	1.00409e-06
PPDPF	4.36551e-05	-0.30323	0.233	0.298	1
GRASP	4.44015e-06	-0.302234	0.134	0.209	0.113837
MT-ND4	1.55664e-14	-0.302214	0.994	1	3.9909e-10
C1QB	9.98461e-06	-0.301523	0.187	0.26	0.255986
EIF3E	7.1333e-17	-0.300772	0.079	0.232	1.82884e-12
C14orf119	2.43877e-19	-0.299822	0.041	0.191	6.25251e-15
SSR2	0.00862592	-0.299511	0.505	0.479	1
GMFG	2.75237e-10	-0.297514	0.072	0.176	7.05652e-06
CYC1	2.45821e-09	-0.296947	0.227	0.336	6.30235e-05
MFNG	4.74398e-10	-0.296476	0.072	0.177	1.21626e-05
SKIL	2.68171e-12	-0.295563	0.041	0.149	6.87537e-08
PGLS	3.8862e-14	-0.294092	0.126	0.277	9.96343e-10
OAZ1	2.49186e-08	-0.291416	0.189	0.294	0.000638863
SERTAD3	5.3379e-06	-0.289827	0.242	0.319	0.136853
MT-CO2	3.60061e-08	-0.289273	0.578	0.599	0.000923123
MDH2	0.000154298	-0.28858	0.586	0.56	1
TAP1	1.66045e-06	-0.288537	0.323	0.383	0.0425707
TUFM	2.85247e-11	-0.288245	0.058	0.167	7.31317e-07
ANXA6	6.34711e-05	-0.287724	0.499	0.504	1
CCND3	1.21221e-06	-0.287287	0.3	0.369	0.0310787
TBC1D10C	9.04943e-07	-0.286709	0.248	0.332	0.0232009
PPP4C	4.08815e-07	-0.286679	0.679	0.677	0.0104812
SHKBP1	2.46899e-12	-0.286618	0.076	0.202	6.33e-08
MAP3K8	3.00662e-13	-0.286305	0.122	0.264	7.70837e-09
FBL	9.67801e-06	-0.284578	0.21	0.285	0.248125
PSMD9	1.03028e-12	-0.284517	0.035	0.142	2.64142e-08
TPI1	1.24226e-12	-0.284121	0.081	0.205	3.18491e-08
APH1A	5.5436e-07	-0.283849	0.447	0.504	0.0142127
TOMM22	7.14261e-08	-0.282059	0.479	0.541	0.00183122
STXBP2	1.41762e-11	-0.281956	0.982	0.949	3.6345e-07
JOSD1	0.0264935	-0.281584	0.416	0.404	1
PTGS2	2.92678e-11	-0.281481	0.052	0.157	7.50368e-07
PIM3	1.48714e-06	-0.280502	0.295	0.381	0.0381273
TAGLN2	1.6427e-07	-0.2783	0.28	0.372	0.00421156
PRPF19	1.48202e-10	-0.278215	0.111	0.226	3.79961e-06
FES	0.000169661	-0.27817	0.376	0.404	1
TSPO	0.000142315	-0.277397	0.508	0.535	1
DNTTIP1	6.29326e-05	-0.274145	0.335	0.393	1
KLF6	4.28224e-05	-0.273671	0.562	0.573	1
PTPN6	0.000738109	-0.272395	0.108	0.157	1
C19orf43	1.36724e-12	-0.271175	0.076	0.198	3.50532e-08
ENO1	0.00319494	-0.271144	0.198	0.241	1
HIF1A	1.53224e-05	-0.270605	0.265	0.335	0.392837
GLTSCR2	5.49226e-05	-0.270501	0.583	0.588	1
EIF6	2.29986e-06	-0.2703	0.132	0.213	0.0589639
YBX1	4.17289e-10	-0.270295	0.061	0.161	1.06984e-05
GYPC	1.64215e-06	-0.269149	0.75	0.702	0.0421014
FCER1A	9.21578e-07	-0.268799	0.196	0.282	0.0236274
FKBP8	2.06816e-05	-0.268689	0.283	0.345	0.530235
LSM4	1.04509e-13	-0.268553	0.989	0.997	2.6794e-09
CD81	3.4042e-10	-0.268257	0.114	0.226	8.72769e-06
EEF1D	4.37739e-09	-0.267643	0.11	0.217	0.000112228
PLEKHJ1	4.05538e-05	-0.267114	0.259	0.317	1
NDUFB5	0.000489617	-0.266615	0.667	0.622	1
AKR7A2	2.60599e-07	-0.266474	0.362	0.443	0.00668124
SULT1A1	4.15421e-08	-0.265705	0.126	0.222	0.00106506
HSD17B11	8.98684e-10	-0.264647	0.1	0.206	2.30405e-05
NDUFB10	0.000867958	-0.263531	0.195	0.246	1
CNPY3	6.75017e-06	-0.262456	0.207	0.277	0.173061
RGS14	1.20945e-11	-0.261833	0.145	0.277	3.10079e-07
PPP2R1A	7.18382e-06	-0.261264	0.588	0.583	0.184179
S100A10	8.08189e-06	-0.26106	0.134	0.208	0.207203
CNPY2	0.00990765	-0.260556	0.394	0.401	1
ZNF267	0.00592965	-0.259447	0.17	0.213	1
MINOS1	0.00823039	-0.259205	0.341	0.36	1
WDFY4	9.89373e-05	-0.259111	0.26	0.32	1
CALM2	1.40022e-06	-0.258979	0.143	0.225	0.035899
REPIN1	1.96508e-15	-0.258881	0.023	0.138	5.03808e-11
TMBIM4	9.0295e-10	-0.258405	0.845	0.826	2.31498e-05
TMED3	2.70822e-07	-0.255793	0.268	0.351	0.00694334
EREG	4.80374e-06	-0.255724	0.196	0.273	0.123158
NIPSNAP3A	1.09039e-05	-0.255611	0.796	0.746	0.279554
PSMB8-AS1	3.9166e-11	-0.254853	0.099	0.215	1.00414e-06
DUSP5	1.28106e-05	-0.253823	0.242	0.315	0.328437
BID	0.0924383	-0.253654	0.495	0.376	1
MYO1F	2.07613e-05	-0.253637	0.518	0.549	0.532277
C1QA	0.00489855	-0.253439	0.192	0.234	1
TRAF3IP3	1.44613e-06	-0.252001	0.148	0.228	0.0370759
HCK	6.20868e-05	-0.251369	0.084	0.141	1
S100A4	0.00010913	-0.251133	0.247	0.295	1
PLEK	1.08133e-07	-0.251076	0.139	0.235	0.00277232
EEF1B2	2.12659e-08	-0.251004	0.075	0.165	0.000545215
COMMD9	2.91687e-05	-0.250179	0.379	0.418	0.747826
FXYD5	1.25981e-06	-0.249739	0.196	0.292	0.0322991
LGALS9	0.000132251	-0.24939	0.244	0.303	1
HHEX	2.95112e-14	-0.248608	0.079	0.216	7.56607e-10
ABI3	5.81379e-08	-0.248016	0.645	0.708	0.00149054
LY86	9.3357e-06	-0.247444	0.172	0.246	0.239349
RAP1A	2.15176e-08	-0.246223	0.117	0.213	0.000551668
CCR7	0.0138838	-0.244088	0.449	0.336	1
AP1S2	4.86751e-08	-0.244059	0.224	0.32	0.00124793
PHB2	9.47847e-09	-0.244017	0.164	0.265	0.000243009
CALHM2	0.000429581	-0.24349	0.25	0.305	1
MPST	9.51044e-06	-0.241548	0.084	0.152	0.243829
UNC119	6.95835e-11	-0.241476	0.035	0.128	1.78398e-06
DNAJC4	7.77845e-05	-0.241027	0.422	0.46	1
LITAF	0.00364609	-0.240405	0.137	0.182	1
ETV3	0.000109456	-0.240192	0.244	0.298	1
RAB32	0.112294	-0.239657	0.265	0.268	1
TBCC	0.000210319	-0.239333	0.251	0.306	1
ADAM15	0.00121898	-0.239322	0.518	0.504	1
NDUFB8	8.66938e-05	-0.238629	0.128	0.19	1
UQCRC2	1.19732e-07	-0.23716	0.072	0.152	0.0030697
NDUFA11	1.30336e-05	-0.236994	0.443	0.509	0.334156
CD33	2.13169e-06	-0.235887	0.131	0.211	0.0546522
PYURF	1.14966e-10	-0.235793	0.09	0.204	2.94751e-06
SELK	0.0170962	-0.235597	0.172	0.203	1
EGLN2	1.43225e-07	-0.235301	0.723	0.733	0.00367201
GLRX3	9.73279e-08	-0.234556	0.728	0.741	0.00249529
PTPMT1	1.3104e-08	-0.233304	0.078	0.17	0.000335959
SDHD	0.00852747	-0.23295	0.367	0.376	1
CCDC85B	1.2279e-05	-0.231683	0.064	0.126	0.314808
UPK3A	0.00415198	-0.231558	0.149	0.192	1
SAMHD1	0.00975523	-0.231254	0.323	0.346	1
CTSB	0.00298499	-0.230868	0.514	0.518	1
LIMS1	5.17764e-07	-0.229206	0.767	0.727	0.0132744
JTB	2.5039e-05	-0.227806	0.114	0.181	0.64195
PRDM1	1.67908e-06	-0.22703	0.851	0.789	0.0430484
CYB5R3	5.48309e-08	-0.226964	0.151	0.251	0.00140575
NCBP2-AS2	3.68975e-05	-0.22685	0.209	0.277	0.945978
TOR2A	0.000363516	-0.226646	0.332	0.369	1
RETN	2.69166e-09	-0.225134	0.053	0.144	6.90087e-05
GLB1	0.00295026	-0.225021	0.332	0.355	1
MIR155HG	4.60704e-11	-0.224905	0.059	0.164	1.18115e-06
SEC13	2.25212e-05	-0.224748	0.341	0.398	0.577398
GLS	1.37029e-06	-0.224056	0.183	0.277	0.0351316
CSK	3.28425e-05	-0.223287	0.236	0.31	0.842016
OAZ2	1.61229e-05	-0.223041	0.683	0.688	0.413358
VPS37B	1.36414e-05	-0.222444	0.114	0.185	0.349739
LYZ	0.000166633	-0.222288	0.301	0.35	1
DUSP23	3.81013e-07	-0.222004	0.094	0.18	0.0097684
TRMT112	0.00275421	-0.221992	0.661	0.597	1
SDHA	2.41768e-09	-0.221734	0.047	0.133	6.19845e-05
AAMP	0.00108692	-0.221587	0.671	0.657	1
GLUL	0.000459459	-0.221529	0.094	0.149	1
C19orf38	2.60253e-06	-0.221448	0.041	0.103	0.0667237
TSC22D4	3.90446e-10	-0.221365	0.1	0.209	1.00102e-05
COMT	0.000221582	-0.220976	0.627	0.592	1
QARS	6.15994e-07	-0.22067	0.811	0.789	0.0157929
UNC93B1	8.33143e-05	-0.220628	0.295	0.37	1
LDHB	1.70276e-07	-0.220601	0.709	0.737	0.00436554
NDUFA13	0.0240336	-0.220583	0.234	0.256	1
PLAU	0.00132773	-0.220538	0.642	0.604	1
SRSF5	0.169066	-0.220396	0.326	0.322	1
DBNL	3.26268e-05	-0.219976	0.139	0.207	0.836485
TMEM59	0.105806	-0.219933	0.209	0.226	1
SUPT4H1	0.426681	-0.219369	0.288	0.242	1
OXA1L	0.00253313	-0.219297	0.297	0.327	1
RIPK2	0.0456089	-0.219143	0.272	0.283	1
VAC14	0.0512902	-0.21913	0.303	0.313	1
CCNDBP1	3.9957e-12	-0.218655	0.072	0.188	1.02442e-07
VMP1	0.000607227	-0.218641	0.53	0.519	1
LSM10	0.184915	-0.218466	0.374	0.355	1
NDUFS4	1.2335e-06	-0.217049	0.151	0.239	0.0316244
RRS1	2.29117e-08	-0.21684	0.123	0.221	0.00058741
MLEC	7.94153e-06	-0.216816	0.111	0.182	0.203605
FIBP	7.07164e-11	-0.216508	0.018	0.101	1.81303e-06
MVP	7.87983e-05	-0.21627	0.575	0.567	1
ATP5C1	0.00142761	-0.216179	0.988	0.988	1
UQCR11	3.46711e-05	-0.214999	0.196	0.266	0.888897
LINC00493	0.130957	-0.214729	0.396	0.378	1
NDUFV1	0.0834017	-0.214386	0.213	0.227	1
OSM	9.49419e-08	-0.21393	0.591	0.654	0.00243412
A2M	1.46954e-11	-0.213895	0.035	0.133	3.76761e-07
GABARAP	0.000106329	-0.213327	0.228	0.293	1
TNF	0.000668793	-0.212732	0.686	0.657	1
CTD-3252C9.4	3.09327e-07	-0.21245	0.12	0.209	0.00793053
NRBF2	0.000257741	-0.212282	0.307	0.361	1
CLIC1	1.65053e-07	-0.211605	0.07	0.154	0.00423163
DCTPP1	0.00505857	-0.211335	0.326	0.345	1
ERGIC3	5.86565e-05	-0.211093	0.172	0.235	1
ILF2	3.05223e-06	-0.211048	0.084	0.156	0.0782531
STX10	2.1479e-13	-0.210788	0.026	0.129	5.50679e-09
RNPEP	0.00728305	-0.209347	0.403	0.398	1
CNPPD1	6.57607e-05	-0.209281	0.237	0.298	1
SQSTM1	5.27227e-05	-0.20918	0.96	0.931	1
GLRX	0.290202	-0.208832	0.312	0.3	1
UTP3	4.02189e-07	-0.20881	0.093	0.175	0.0103113
COMMD3	0.000112584	-0.208559	0.429	0.472	1
NDUFV2	0.000182105	-0.207312	0.228	0.285	1
NOSIP	0.00726539	-0.206918	0.107	0.147	1
PARK7	0.0126458	-0.206883	0.458	0.462	1
ECH1	0.000607394	-0.20657	0.254	0.301	1
COX4I1	0.00347221	-0.205996	0.84	0.791	1
NCF2	2.296e-06	-0.205446	0.708	0.729	0.0588649
MGAT2	0.00109447	-0.205385	0.236	0.287	1
CD37	0.00089101	-0.204518	0.703	0.662	1
SRSF8	0.0353654	-0.204385	0.636	0.607	1
PDCD6	0.00815184	-0.203566	0.23	0.266	1
XCR1	5.9601e-05	-0.202749	0.508	0.547	1
NDUFA4	0.0167973	-0.202707	0.411	0.414	1
2020-09-09	0.00057142	-0.202254	0.082	0.132	1
C14orf166	0.0110658	-0.201994	0.355	0.361	1
TGIF1	0.00145053	-0.201457	0.44	0.464	1
LSM6	2.14317e-05	-0.200833	0.18	0.251	0.549466
TWF2	0.00929955	-0.200824	0.318	0.339	1
GPAA1	1.56475e-07	-0.200565	0.107	0.197	0.0040117
SP110	0.652815	-0.20021	0.823	0.716	1
FRAT2	0.460078	-0.200131	0.314	0.268	1
ADRM1	0.169152	-0.198193	0.429	0.395	1
RAB5C	0.0439822	-0.198085	0.989	0.98	1
IL16	3.11754e-08	-0.198015	0.043	0.119	0.000799275
TMEM243	0.00124677	-0.197632	0.288	0.324	1
MAF1	0.000913105	-0.19749	0.181	0.232	1
ASF1A	0.962265	-0.196664	0.385	0.331	1
EEF1G	3.60352e-10	-0.196614	0.027	0.111	9.23871e-06
USP36	0.102213	-0.19655	0.39	0.378	1
C20orf24	0.00112648	-0.195454	0.307	0.339	1
CHCHD2	0.31285	-0.195409	0.39	0.369	1
CSRNP1	0.364067	-0.194989	0.311	0.299	1
ZNF22	0.0738356	-0.194278	0.139	0.16	1
CD109	0.670968	-0.194119	0.219	0.223	1
PLD4	0.00344136	-0.193849	0.361	0.403	1
HDAC2	3.22921e-11	-0.192405	0.026	0.116	8.27906e-07
ATP6V0D1	0.0128912	-0.192319	0.303	0.324	1
MFF	2.61986e-07	-0.192271	0.113	0.201	0.00671679
CNOT8	0.241854	-0.192106	0.301	0.251	1
DEGS1	0.0658011	-0.192036	0.709	0.669	1
ROGDI	0.421238	-0.191874	0.481	0.393	1
2020-09-15	0.0119205	-0.191868	0.11	0.147	1
OSTF1	0.000111196	-0.191665	0.826	0.796	1
MMADHC	0.124899	-0.191499	0.377	0.354	1
PGAM1	0.0798857	-0.19137	0.473	0.455	1
C1QC	0.992365	-0.190605	0.394	0.34	1
NDUFS3	1.45669e-11	-0.190256	0.023	0.113	3.73466e-07
MIF4GD	8.90139e-06	-0.189881	0.062	0.129	0.228214
HINT2	0.0069307	-0.189623	0.146	0.185	1
MGST1	0.0195759	-0.189568	0.146	0.174	1
CD36	5.38627e-07	-0.189229	0.102	0.187	0.0138093
GCA	0.00577881	-0.188878	0.505	0.508	1
PEBP1	0.00253678	-0.188786	0.151	0.203	1
TMED9	2.93174e-05	-0.188393	0.097	0.162	0.751638
DHRS4L2	1.87161e-05	-0.188334	0.119	0.191	0.479844
SNAPIN	0.00394775	-0.188242	0.219	0.258	1
IL1R2	0.00183651	-0.187817	0.244	0.289	1
GID8	5.70001e-05	-0.187708	0.09	0.153	1
ADSL	0.0627454	-0.187441	0.467	0.44	1
CLNK	0.0136776	-0.186996	0.177	0.21	1
PLBD1	5.18263e-11	-0.186801	0.033	0.126	1.32872e-06
TSPAN32	0.000288787	-0.186686	0.152	0.207	1
SASH3	1.27088e-06	-0.186576	0.099	0.179	0.0325827
DNAJB6	1.25333e-06	-0.185522	0.04	0.104	0.0321329
LGALS1	0.0298444	-0.185176	0.364	0.373	1
B3GNT5	0.0243656	-0.184956	0.259	0.282	1
BIN1	1.41927e-07	-0.184356	0.072	0.154	0.00363873
ABRACL	0.697615	-0.183608	0.728	0.615	1
ANXA2	0.00171474	-0.183478	0.231	0.274	1
RHOC	0.455214	-0.183406	0.627	0.565	1
IGBP1	0.00223438	-0.183198	0.219	0.262	1
EMC6	0.0237051	-0.182897	0.346	0.356	1
C7orf50	0.00276742	-0.182836	0.16	0.203	1
CCNI	0.684806	-0.182762	0.432	0.372	1
IDH2	0.000539879	-0.182528	0.193	0.247	1
C11orf31	7.22103e-05	-0.182441	0.76	0.746	1
ZC3H12A	0.00319928	-0.182347	0.18	0.224	1
BAG6	0.013423	-0.182321	0.175	0.209	1
HLA-DMA	0.0141671	-0.18215	0.756	0.679	1
CIDEB	0.00191996	-0.182113	0.132	0.178	1
TBCB	0.00552227	-0.180933	0.172	0.214	1
HLA-DPA1	0.0760102	-0.180624	0.553	0.523	1
CD300C	2.69656e-05	-0.180349	0.062	0.121	0.691345
S1PR4	0.0277552	-0.180001	0.295	0.312	1
RBM3	0.000746406	-0.1799	0.087	0.135	1
SUB1	0.0237625	-0.179763	0.076	0.107	1
PCMT1	5.97848e-07	-0.179759	0.108	0.195	0.0153276
BLVRB	2.5789e-05	-0.179559	0.706	0.741	0.661179
NDUFB7	0.000212763	-0.179516	0.094	0.15	1
RASGRP3	0.00319759	-0.179108	0.472	0.483	1
BLOC1S2	0.001269	-0.177967	0.174	0.223	1
NDUFS8	0.04941	-0.17791	0.341	0.346	1
LINC-PINT	0.00543624	-0.177823	0.683	0.641	1
CPNE1	0.000348165	-0.177054	0.88	0.829	1
SPN	0.0381026	-0.177016	0.464	0.44	1
TMEM219	3.9133e-06	-0.177014	0.104	0.181	0.100329
TXN2	0.000787108	-0.176547	0.139	0.191	1
SNRPA	0.0263162	-0.176056	0.291	0.311	1
TXNL1	0.00927054	-0.175835	0.533	0.393	1
PFKFB3	0.0117856	-0.175326	0.304	0.328	1
FDPS	0.0787807	-0.175236	0.234	0.246	1
CCRL2	1.8282e-08	-0.175208	0.03	0.105	0.000468713
IFI30	0.0140444	-0.175056	0.201	0.238	1
OLA1	0.502394	-0.174823	0.183	0.18	1
YTHDF2	0.0213319	-0.174511	0.123	0.156	1
HSD17B10	0.000516954	-0.17451	0.451	0.468	1
INHBA	0.125112	-0.174449	0.499	0.453	1
ATP5SL	0.0101427	-0.173777	0.275	0.302	1
PSMB7	0.0022287	-0.173716	0.32	0.348	1
SERPINB9	0.030796	-0.173162	0.204	0.229	1
FTSJ2	0.00444293	-0.17304	0.694	0.656	1
GTF3A	0.00785928	-0.172511	0.968	0.918	1
MLF2	0.102948	-0.171914	0.516	0.469	1
PTGER4	0.240644	-0.171423	0.279	0.276	1
PRDX3	3.81228e-06	-0.171417	0.044	0.107	0.0977391
FAU	0.00558649	-0.170795	0.237	0.279	1
NAPRT	2.07746e-05	-0.170437	0.099	0.169	0.532619
R3HDM4	0.000482117	-0.170283	0.941	0.896	1
GDI2	0.139128	-0.170124	0.518	0.505	1
APRT	0.0674282	-0.169811	0.457	0.447	1
BST2	0.00304278	-0.169592	0.409	0.429	1
CTB-113D17.1	0.00240241	-0.169592	0.119	0.167	1
YIF1B	0.562699	-0.169365	0.393	0.358	1
PRAM1	0.001685	-0.168779	0.148	0.197	1
WDR1	0.000422408	-0.168572	0.804	0.755	1
DDOST	1.64664e-09	-0.16844	0.047	0.137	4.22164e-05
TKT	0.0366275	-0.16768	0.632	0.611	1
UBE2L6	0.00083034	-0.167624	0.07	0.118	1
TMEM203	0.0159344	-0.167353	0.212	0.242	1
LYRM4	0.0419867	-0.167158	0.531	0.506	1
TOMM7	0.800429	-0.167073	0.592	0.491	1
SLC27A3	0.00014924	-0.167061	0.131	0.191	1
COL9A2	0.00460443	-0.166883	0.146	0.189	1
PSMB2	0.422496	-0.166812	0.288	0.282	1
NDUFA8	0.242527	-0.166672	0.591	0.467	1
WDR77	0.0430982	-0.165431	0.341	0.348	1
SCNM1	5.30354e-06	-0.165343	0.053	0.118	0.135972
PDCD2	0.475126	-0.165185	0.65	0.583	1
OXLD1	0.0333488	-0.164931	0.254	0.274	1
ARL4C	0.150525	-0.164753	0.37	0.363	1
FNTA	0.49067	-0.164712	0.399	0.373	1
ZNF385A	0.0121294	-0.16445	0.457	0.463	1
CPNE3	0.00236993	-0.163904	0.067	0.107	1
VAMP2	0.102307	-0.163732	0.167	0.187	1
ERH	0.20202	-0.163569	0.269	0.271	1
RHOG	0.00152344	-0.163452	0.19	0.237	1
ZFAND2A	0.170422	-0.163329	0.213	0.221	1
IFT20	0.00702953	-0.163088	0.244	0.28	1
GGNBP2	0.0458688	-0.16296	0.227	0.244	1
RPN2	0.187852	-0.162516	0.594	0.542	1
CBWD1	0.000413784	-0.162147	0.142	0.197	1
HSPA6	5.23307e-06	-0.161959	0.072	0.14	0.134165
HMOX2	0.103903	-0.161634	0.113	0.132	1
MT-ND5	3.3382e-06	-0.161628	0.044	0.107	0.0855847
REEP5	0.00255207	-0.161368	0.119	0.164	1
SRP9	0.13429	-0.161351	0.125	0.143	1
SLC12A9	0.054898	-0.161111	0.702	0.621	1
JAML	0.276177	-0.1609	0.237	0.237	1
EDF1	0.13352	-0.160832	0.221	0.233	1
C12orf10	0.0741081	-0.159895	0.205	0.221	1
SDHB	0.198462	-0.159792	0.985	0.977	1
SDHAF1	0.0262455	-0.159789	0.152	0.183	1
TP53RK	0.00536779	-0.159306	0.148	0.189	1
TADA3	0.0135914	-0.159227	0.113	0.146	1
BAG3	0.000979003	-0.159173	0.087	0.135	1
SAMM50	0.00317307	-0.159131	0.123	0.166	1
YIF1A	0.00160989	-0.158869	0.295	0.346	1
CLK1	6.47779e-05	-0.158786	0.058	0.111	1
TSSC4	0.0556107	-0.158662	0.329	0.334	1
KCTD6	0.0136697	-0.158445	0.207	0.242	1
BABAM1	0.00110322	-0.158185	0.09	0.138	1
ARRDC1	0.290981	-0.158144	0.546	0.461	1
EIF4EBP1	0.0061835	-0.158091	0.595	0.565	1
UBE2D2	0.000312348	-0.157884	0.667	0.677	1
UPP1	0.147527	-0.157671	0.362	0.359	1
RP6-159A1.4	0.012084	-0.157664	0.178	0.214	1
SDHC	0.0263435	-0.157631	0.131	0.162	1
WDR18	4.22013e-05	-0.157436	0.093	0.159	1
DCTN3	0.260063	-0.157232	0.265	0.263	1
PCBP2	0.0288703	-0.157214	0.257	0.279	1
BTG3	0.000687412	-0.157144	0.062	0.109	1
POU2F2	0.00215926	-0.15686	0.155	0.201	1
EBNA1BP2	0.0073747	-0.156603	0.097	0.136	1
EZR	0.0379821	-0.156424	0.307	0.319	1
BCAS2	0.391013	-0.156296	0.356	0.332	1
UQCRC1	0.0757851	-0.155498	0.461	0.431	1
SUSD3	0.002981	-0.155	0.113	0.156	1
ATXN10	0.0364629	-0.154792	0.219	0.241	1
SRP19	0.00259553	-0.154772	0.134	0.18	1
NME1	0.00714334	-0.153319	0.247	0.282	1
DUSP4	0.0466258	-0.152823	0.135	0.161	1
SLC24A4	0.0661676	-0.152813	0.231	0.254	1
MAGEF1	0.0519392	-0.152738	0.373	0.384	1
PPCS	0.660913	-0.152095	0.362	0.328	1
CD47	0.0252281	-0.152052	0.161	0.19	1
JAGN1	0.00194785	-0.151972	0.158	0.205	1
CSNK2B	0.144976	-0.151849	0.339	0.331	1
MSRB1	3.20151e-05	-0.151848	0.094	0.162	0.820802
ITGB1BP1	0.0123477	-0.151442	0.137	0.171	1
MPG	0.000520132	-0.151391	0.858	0.817	1
ECHDC1	0.000105291	-0.151367	0.061	0.114	1
NUDT16	0.000925897	-0.151221	0.091	0.14	1
ADAM8	0.210186	-0.151126	0.514	0.455	1
CD1C	6.91061e-05	-0.150911	0.07	0.127	1
SARAF	0.135818	-0.150579	0.259	0.267	1
DNPEP	0.000570674	-0.150541	0.104	0.157	1
PRDX5	0.0462752	-0.150361	0.266	0.285	1
TMEM14B	0.172037	-0.149998	0.365	0.355	1
PKN1	0.00297737	-0.149625	0.064	0.103	1
TMEM205	6.79195e-05	-0.149576	0.122	0.186	1
EIF3I	0.00109437	-0.149541	0.129	0.179	1
PSMB5	0.000170892	-0.149422	0.371	0.429	1
MAPKAPK3	0.0234998	-0.14936	0.148	0.18	1
CCT5	0.190075	-0.149263	0.25	0.254	1
FBXO7	0.0650911	-0.149238	0.364	0.286	1
STUB1	0.352432	-0.148718	0.275	0.269	1
RNPEPL1	0.628538	-0.148716	0.435	0.405	1
COMMD8	0.0653778	-0.148617	0.358	0.359	1
FLOT2	0.0414103	-0.148538	0.18	0.21	1
SPCS1	0.0590367	-0.148522	0.361	0.364	1
ILK	0.23967	-0.148395	0.216	0.222	1
CCT7	7.10198e-09	-0.147999	0.033	0.113	0.000182081
C19orf33	0.0299713	-0.147819	0.301	0.315	1
SLC1A5	0.0020527	-0.147553	0.116	0.16	1
LSM1	0.0718247	-0.147413	0.321	0.337	1
COX8A	0.247624	-0.147146	0.49	0.458	1
PHF23	0.823939	-0.146553	0.414	0.352	1
NDUFB9	0.231578	-0.146286	0.505	0.456	1
SLC25A11	0.0949987	-0.146227	0.44	0.417	1
ICAM2	2.05947e-06	-0.146086	0.052	0.119	0.0528006
TAPBPL	0.429861	-0.145779	0.285	0.274	1
UBL7	0.270308	-0.145637	0.557	0.512	1
SNRNP40	0.626352	-0.14551	0.256	0.241	1
PSMA4	0.181809	-0.145192	0.434	0.345	1
C15orf61	0.0152067	-0.145171	0.349	0.371	1
ARFGAP2	0.465407	-0.144532	0.221	0.218	1
COX5B	0.00537393	-0.14418	0.108	0.15	1
SH3BGRL3	0.000765294	-0.143782	0.604	0.59	1
FAM110A	0.179749	-0.14371	0.268	0.27	1
BLCAP	0.028601	-0.143547	0.301	0.321	1
DCAF13	0.0912159	-0.14275	0.225	0.241	1
SNRPE	0.0107455	-0.142377	0.187	0.226	1
RNASEH2B	0.984419	-0.141724	0.311	0.272	1
HACD4	0.0402156	-0.141353	0.306	0.321	1
NDUFA7	0.208078	-0.141023	0.361	0.369	1
TMX1	0.0371475	-0.140971	0.151	0.179	1
VASP	3.44977e-05	-0.14078	0.07	0.13	0.884453
IMPDH1	4.21365e-09	-0.140748	0.995	0.988	0.00010803
ITPA	0.00370635	-0.140346	0.113	0.155	1
SRI	0.147971	-0.140103	0.108	0.126	1
TMEM147	0.119206	-0.139674	0.289	0.291	1
SEMA4A	0.00199958	-0.139414	0.218	0.267	1
APOA1BP	0.43482	-0.139333	0.428	0.399	1
ANAPC16	0.0136797	-0.139207	0.164	0.198	1
SNF8	2.42977e-05	-0.139134	0.064	0.124	0.622945
PPP1R15B	0.369611	-0.13889	0.6	0.527	1
EMC7	0.259142	-0.138723	0.315	0.313	1
ATIC	0.00159011	-0.138661	0.285	0.341	1
DNASE1L3	0.00162635	-0.138164	0.117	0.164	1
TMEM176B	0.740992	-0.137898	0.624	0.523	1
HSPB1	0.468905	-0.137617	0.3	0.291	1
ARL6IP4	0.198229	-0.137594	0.216	0.219	1
IDH3A	0.0056836	-0.137008	0.132	0.174	1
PPP1CC	0.034982	-0.136201	0.221	0.247	1
CNOT7	0.445643	-0.136094	0.107	0.113	1
TMED2	7.75468e-06	-0.135748	0.951	0.935	0.198814
RAB24	0.528711	-0.135722	0.228	0.22	1
HDAC3	0.107131	-0.135506	0.557	0.529	1
TMEM176A	0.0021393	-0.135496	0.091	0.137	1
SH2D3C	0.224514	-0.135465	0.201	0.205	1
CCT6A	0.574524	-0.135365	0.776	0.658	1
ATG3	0.117369	-0.134869	0.135	0.154	1
XIST	0.634238	-0.13462	0.274	0.24	1
THOC6	0.42111	-0.134567	0.492	0.441	1
LYPLA2	0.117674	-0.134295	0.146	0.163	1
AHCY	0.055563	-0.134085	0.213	0.234	1
CD180	0.156244	-0.133433	0.438	0.412	1
HEBP1	0.000466889	-0.133237	0.056	0.103	1
CCNG2	0.153899	-0.133111	0.18	0.196	1
C19orf24	0.0348914	-0.132989	0.679	0.61	1
ARL8B	0.879464	-0.132596	0.443	0.391	1
OGFR	0.533043	-0.132273	0.519	0.459	1
GRHPR	0.859452	-0.132175	0.285	0.255	1
SH3BP1	0.179737	-0.132	0.277	0.276	1
ACAA2	0.00576028	-0.131631	0.087	0.125	1
ZNF296	4.80776e-06	-0.13156	0.059	0.125	0.123261
ZNF366	0.106606	-0.131552	0.219	0.235	1
RAE1	0.768318	-0.131045	0.199	0.188	1
SERPINF2	0.00923263	-0.131019	0.078	0.115	1
PRDX2	0.317031	-0.130806	0.399	0.374	1
POLR2G	0.0457968	-0.130731	0.149	0.177	1
COMMD7	0.255158	-0.130417	0.385	0.375	1
DAD1	0.0152574	-0.130195	0.164	0.201	1
CNN2	0.671984	-0.129032	0.298	0.26	1
H2AFY	0.00051282	-0.128862	0.758	0.715	1
RNF130	0.0676726	-0.128566	0.237	0.183	1
FLT1	0.254875	-0.128509	0.361	0.351	1
ITM2C	0.00520808	-0.128306	0.218	0.261	1
ZNF581	0.420038	-0.128166	0.353	0.33	1
PPA2	0.267332	-0.127958	0.54	0.502	1
CYBB	0.356935	-0.12787	0.283	0.277	1
RBCK1	0.300737	-0.127783	0.309	0.298	1
AC093673.5	0.352751	-0.127761	0.244	0.24	1
RAB7A	0.0114416	-0.12756	0.164	0.204	1
ZYX	0.960049	-0.127306	0.423	0.363	1
TRADD	0.183397	-0.126949	0.317	0.317	1
IDH3B	0.414282	-0.126787	0.449	0.409	1
MYDGF	0.190921	-0.126687	0.253	0.259	1
MX1	0.118288	-0.126521	0.295	0.306	1
RSU1	0.00722088	-0.126011	0.068	0.104	1
APOBEC3G	0.00968441	-0.125993	0.266	0.295	1
LAMTOR2	0.00733906	-0.125859	0.137	0.179	1
CYB561A3	0.785823	-0.125755	0.473	0.417	1
OSTC	0.354406	-0.125411	0.486	0.439	1
NAA38	0.00918788	-0.125356	0.114	0.152	1
NSMCE1	0.432128	-0.125247	0.21	0.207	1
COX6A1	0.000138272	-0.125026	0.07	0.126	1
GPBP1	0.26974	-0.124954	0.756	0.679	1
PHYKPL	0.00775409	-0.124164	0.075	0.111	1
OS9	0.0792011	-0.124064	0.137	0.163	1
TMEM179B	0.201412	-0.124054	0.151	0.165	1
NT5DC1	7.70628e-05	-0.123935	0.055	0.109	1
ANXA4	0.0721568	-0.12379	0.367	0.379	1
HNRNPH2	0.0623255	-0.123731	0.105	0.129	1
NUBP2	0.0533777	-0.123454	0.088	0.113	1
ZNF641	0.0253686	-0.123426	0.09	0.117	1
PSMB3	0.0357617	-0.123131	0.11	0.136	1
C15orf57	0.0387955	-0.123061	0.154	0.186	1
CHST12	0.589274	-0.123039	0.23	0.219	1
HADHB	0.0118866	-0.122963	0.079	0.113	1
MYC	0.521496	-0.122782	0.231	0.226	1
CD2BP2	0.136213	-0.12275	0.568	0.569	1
SUMO2	0.347857	-0.122564	0.152	0.157	1
NDUFS6	0.858937	-0.12234	0.385	0.332	1
DNPH1	0.0508176	-0.122139	0.091	0.12	1
LILRA2	0.00538538	-0.121981	0.091	0.131	1
C11orf21	6.05234e-05	-0.121977	0.055	0.111	1
FAM103A1	0.0548581	-0.121671	0.785	0.719	1
CDC123	0.00125161	-0.121378	0.971	0.914	1
ASGR1	0.386097	-0.120897	0.097	0.105	1
FAM107B	0.985146	-0.120831	0.163	0.155	1
SCAND1	0.0692714	-0.120808	0.26	0.278	1
ATP1B3	0.535237	-0.120137	0.422	0.38	1
ATRAID	6.52551e-05	-0.120039	0.061	0.117	1
FAM162A	0.33152	-0.119916	0.423	0.417	1
ARL4A	2.27116e-07	-0.119863	0.038	0.107	0.0058228
ZFAND5	0.188541	-0.119841	0.251	0.257	1
EIF2B1	0.0464766	-0.119546	0.234	0.256	1
TIMM10	0.0751129	-0.119335	0.113	0.137	1
DNAJC19	0.0319525	-0.118754	0.661	0.629	1
P2RY6	0.289772	-0.118751	0.673	0.588	1
ASB2	0.475869	-0.118704	0.26	0.248	1
NUDCD2	0.660418	-0.118498	0.374	0.34	1
ALG3	0.734316	-0.118122	0.431	0.379	1
COPS6	0.319288	-0.118119	0.116	0.125	1
VCP	0.586344	-0.118075	0.361	0.305	1
DOK1	0.00482495	-0.117879	0.081	0.12	1
PEF1	0.524919	-0.117773	0.344	0.288	1
TINF2	0.0852917	-0.117502	0.113	0.133	1
PUF60	0.0140965	-0.117319	0.167	0.203	1
ZFP36L1	0.101102	-0.117052	0.148	0.168	1
TMEM11	0.158042	-0.116862	0.811	0.728	1
SUMO1	0.388053	-0.116767	0.172	0.178	1
MZT2A	0.504785	-0.11668	0.209	0.204	1
NDUFS7	0.174998	-0.116517	0.186	0.199	1
CNDP2	0.813467	-0.116507	0.525	0.443	1
DPM1	0.143271	-0.116122	0.227	0.241	1
GSTK1	0.51378	-0.116089	0.591	0.49	1
NDUFA9	4.37549e-05	-0.115968	0.052	0.108	1
RP11-138A9.2	0.184752	-0.115934	0.251	0.258	1
TMEM9B	0.000638542	-0.115656	0.728	0.545	1
CD99	0.00570626	-0.115555	0.158	0.203	1
BORCS6	0.157963	-0.115464	0.212	0.226	1
MT-CO1	0.00434576	-0.115374	0.075	0.115	1
GTF2A2	0.682323	-0.115293	0.237	0.226	1
PYM1	0.346869	-0.115206	0.304	0.294	1
EIF4A3	0.00174334	-0.115001	0.085	0.13	1
MTCH2	0.116233	-0.114995	0.134	0.155	1
FBXO6	0.17997	-0.11484	0.221	0.228	1
ADPRHL2	0.331256	-0.114749	0.294	0.291	1
COPS5	0.446782	-0.114693	0.19	0.194	1
UBE2J2	0.0450274	-0.114129	0.122	0.15	1
WASF2	0.467044	-0.113921	0.3	0.282	1
POLR2E	0.116301	-0.113866	0.088	0.107	1
PPM1G	0.714153	-0.11372	0.39	0.322	1
RBM42	0.676709	-0.113462	0.117	0.117	1
LYPLA1	0.552687	-0.11333	0.271	0.262	1
VDAC2	0.167932	-0.11332	0.128	0.144	1
DNAJA4	0.0280109	-0.113265	0.132	0.166	1
TSFM	0.506933	-0.113264	0.239	0.229	1
KLHDC3	0.0709652	-0.113255	0.129	0.152	1
UXT	0.333461	-0.113005	0.374	0.354	1
HERPUD1	0.934582	-0.112842	0.443	0.384	1
PLXDC2	0.267293	-0.112803	0.262	0.262	1
HMGA1	0.760884	-0.112711	0.225	0.213	1
STX18	0.00442769	-0.112542	0.07	0.109	1
PARP1	0.550591	-0.11244	0.409	0.344	1
RHOH	0.482347	-0.112332	0.464	0.411	1
EIF3G	0.200948	-0.112276	0.275	0.278	1
IRF7	0.38219	-0.112007	0.158	0.165	1
ATP6V0E1	0.0151076	-0.11195	0.082	0.114	1
PEX16	0.014827	-0.111847	0.129	0.166	1
CDC26	0.0606361	-0.111838	0.167	0.192	1
SPARCL1	0.138131	-0.11145	0.227	0.24	1
CHMP4A	0.760255	-0.111217	0.155	0.152	1
CPPED1	0.980333	-0.111211	0.272	0.248	1
POLR2J3	0.99642	-0.111071	0.408	0.359	1
PSMF1	0.556001	-0.11104	0.212	0.206	1
P2RY14	0.138753	-0.111018	0.817	0.707	1
KMO	0.0177373	-0.11087	0.183	0.22	1
APOL3	0.184659	-0.110801	0.135	0.15	1
NFIL3	0.842195	-0.110751	0.186	0.179	1
BLOC1S4	0.213437	-0.110685	0.142	0.155	1
KLF10	0.089137	-0.110586	0.102	0.124	1
HNRNPU-AS1	0.979336	-0.110388	0.204	0.185	1
JMJD1C	0.779404	-0.110383	0.647	0.56	1
XRCC6	0.968114	-0.110342	0.349	0.315	1
PPIF	0.195596	-0.110316	0.478	0.443	1
TMEM223	0.698181	-0.110306	0.362	0.33	1
CSRP1	0.0341353	-0.110296	0.126	0.155	1
CLNS1A	0.514865	-0.110129	0.353	0.331	1
SPNS3	0.328317	-0.110116	0.651	0.584	1
CTC-524C5.2	0.00847771	-0.110005	0.072	0.107	1
TMEM109	0.223008	-0.109991	0.317	0.317	1
PPT1	0.217108	-0.1098	0.545	0.517	1
APEX1	0.0586428	-0.109746	0.104	0.129	1
DCTN2	1.25491e-05	-0.10973	0.055	0.116	0.321733
CITED2	0.719054	-0.109447	0.338	0.304	1
TXNDC9	0.00138306	-0.109226	0.581	0.684	1
AIP	0.195643	-0.109083	0.248	0.199	1
GLIPR1	0.921992	-0.109017	0.664	0.563	1
PHB	0.636905	-0.108891	0.202	0.195	1
PSMD8	0.00552378	-0.108587	0.067	0.104	1
GMIP	0.24934	-0.108489	0.11	0.122	1
CUEDC2	0.190529	-0.107871	0.193	0.208	1
CADM1	0.977044	-0.107699	0.126	0.119	1
TXNDC17	0.553117	-0.107253	0.251	0.239	1
SPG21	0.158747	-0.107128	0.11	0.127	1
FAM173A	0.771056	-0.106957	0.268	0.242	1
EMC4	0.34826	-0.106836	0.158	0.164	1
TRAM1	0.0153406	-0.106757	0.073	0.106	1
ALDH9A1	0.944994	-0.106746	0.253	0.233	1
NDUFB11	0.414501	-0.106684	0.403	0.385	1
BCAP31	0.846395	-0.106552	0.198	0.177	1
PSMD4	0.409792	-0.106052	0.315	0.304	1
IVD	0.801362	-0.106049	0.225	0.213	1
NOL12	0.456086	-0.106021	0.167	0.143	1
PIH1D1	0.0565857	-0.1059	0.097	0.123	1
ARHGAP9	0.422019	-0.105824	0.128	0.133	1
NCSTN	0.160264	-0.105321	0.123	0.139	1
AP5M1	0.584696	-0.105247	0.28	0.264	1
HDAC10	0.852358	-0.105246	0.286	0.266	1
PLCD1	0.198558	-0.105206	0.28	0.226	1
SNX20	0.113005	-0.1052	0.247	0.194	1
LYL1	0.0158759	-0.105035	0.081	0.114	1
PHAX	0.848317	-0.104972	0.289	0.257	1
MT-CYB	0.0106268	-0.10492	0.093	0.129	1
CASP1	0.571809	-0.104897	0.476	0.449	1
PSMC2	0.616038	-0.104714	0.236	0.228	1
DDX56	0.45061	-0.104704	0.447	0.414	1
CAPZB	1.7111e-05	-0.10464	0.076	0.143	0.438692
EBPL	0.951633	-0.104424	0.33	0.3	1
TRPV2	0.0678829	-0.103971	0.204	0.226	1
ACAA1	0.259308	-0.103902	0.175	0.183	1
SMARCB1	0.901373	-0.103657	0.301	0.27	1
CKLF	0.598739	-0.103547	0.516	0.453	1
NFKB1	0.444084	-0.103493	0.44	0.397	1
HEXB	0.331827	-0.103326	0.245	0.244	1
PSMC4	0.998648	-0.103036	0.254	0.231	1
POLD4	0.190012	-0.102918	0.553	0.534	1
DAXX	0.20554	-0.102849	0.169	0.181	1
MTMR11	0.0944308	-0.10281	0.111	0.133	1
CAPZA2	0.00449959	-0.102719	0.434	0.31	1
CBR1	0.347341	-0.102459	0.673	0.607	1
TATDN3	0.530404	-0.102357	0.212	0.205	1
ARHGAP17	0.499787	-0.102232	0.437	0.359	1
PSMB1	0.378347	-0.101967	0.213	0.214	1
PSMC6	0.434077	-0.101416	0.122	0.128	1
SSU72	0.699024	-0.10136	0.257	0.228	1
SAP18	0.869472	-0.100956	0.35	0.318	1
SELT	0.926194	-0.100503	0.344	0.314	1
IDH3G	0.435257	-0.100454	0.131	0.111	1
TSEN34	0.532716	-0.100338	0.673	0.584	1
PON2	0.0587823	-0.100196	0.148	0.176	1
RTCB	0.461794	-0.100113	0.154	0.156	1
XPA	0.262144	-0.10002	0.443	0.359	1
PAIP1	0.233123	-0.0999272	0.132	0.147	1
UBXN1	0.169066	-0.0998976	0.265	0.212	1
KLHL22	0.350778	-0.0998646	0.111	0.12	1
IFI35	0.977786	-0.0998536	0.181	0.169	1
COX7C	0.48251	-0.0997654	0.129	0.134	1
HDAC1	0.369382	-0.0995407	0.362	0.3	1
IGFLR1	0.110346	-0.0994828	0.498	0.402	1
B2M	0.552779	-0.0994016	0.33	0.289	1
CECR5	3.29331e-05	-0.0993018	0.989	0.965	0.84434
DRAM2	0.877173	-0.0992767	0.254	0.239	1
DRAM1	0.0101191	-0.0990908	0.087	0.124	1
PSMA5	0.505738	-0.0990737	0.132	0.136	1
SPOP	0.773811	-0.0990216	0.275	0.245	1
PMVK	0.236257	-0.0988428	0.093	0.107	1
COMMD6	0.0163622	-0.0988351	0.072	0.104	1
CKS2	0.991889	-0.098777	0.651	0.577	1
EAPP	0.404282	-0.0986314	0.218	0.218	1
PARVG	0.322759	-0.0985965	0.145	0.154	1
CNBP	0.118443	-0.0984275	0.157	0.178	1
DBI	0.161183	-0.0982322	0.495	0.39	1
ARPC1A	0.88629	-0.0978781	0.671	0.567	1
RAB8A	0.47176	-0.0977731	0.712	0.586	1
OAS1	0.578641	-0.0976789	0.216	0.191	1
ABCF2	0.884975	-0.0975901	0.23	0.215	1
DHPS	0.33527	-0.0974365	0.314	0.301	1
C7orf73	6.57922e-05	-0.0973802	0.053	0.107	1
ASNA1	0.277775	-0.0973366	0.125	0.135	1
ICAM1	0.00905993	-0.0972293	0.075	0.109	1
CCZ1	0.546165	-0.097015	0.283	0.268	1
NDUFA12	0.39513	-0.0970016	0.298	0.25	1
FPR3	0.377859	-0.0967755	0.473	0.43	1
SLC25A20	0.655556	-0.0966381	0.294	0.279	1
AKAP13	0.622821	-0.0966336	0.163	0.16	1
RUNX3	0.0834679	-0.0966078	0.892	0.783	1
COMMD10	0.534107	-0.0964256	0.248	0.247	1
DDX5	0.00900623	-0.0963736	0.123	0.163	1
RSRC2	0.625473	-0.0961332	0.228	0.204	1
TM9SF2	0.0491305	-0.0961323	0.102	0.13	1
TIMM8B	0.168957	-0.0961197	0.151	0.169	1
NDUFB4	0.776785	-0.0960764	0.169	0.163	1
ANXA11	0.927801	-0.0956458	0.143	0.137	1
SNRPF	0.27787	-0.0955775	0.16	0.171	1
GYG1	0.366472	-0.0955108	0.192	0.159	1
PURB	0.888156	-0.0954017	0.419	0.378	1
RNF187	0.251996	-0.0953436	0.479	0.388	1
EVI2B	0.855777	-0.0953168	0.199	0.191	1
METTL9	0.924407	-0.0952781	0.545	0.485	1
UQCRH	0.687821	-0.095246	0.376	0.352	1
ISCA2	0.00200784	-0.0951168	0.068	0.111	1
APIP	0.753537	-0.0949038	0.231	0.217	1
PQLC3	0.986326	-0.0944758	0.154	0.143	1
WDR46	0.146521	-0.0944547	0.231	0.183	1
MYL12B	0.860906	-0.0944312	0.183	0.168	1
C8orf59	0.433362	-0.0944289	0.143	0.149	1
TMEM102	0.36961	-0.0943848	0.187	0.194	1
PDHB	0.875172	-0.0938841	0.592	0.508	1
TMEM230	0.355887	-0.0937527	0.114	0.121	1
RAB33A	0.0543192	-0.0933729	0.102	0.13	1
CTNNBIP1	0.529438	-0.0933605	0.148	0.13	1
SYK	0.257684	-0.0933336	0.346	0.344	1
TRIAP1	0.501895	-0.093238	0.164	0.165	1
AP3S1	0.0953752	-0.0927808	0.087	0.108	1
HSH2D	0.99966	-0.0927362	0.581	0.533	1
SNRPD1	2.45828e-06	-0.0927342	0.537	0.364	0.0630255
HLA-DQA1	0.0596404	-0.0926659	0.096	0.121	1
PSMD3	0.482962	-0.0925636	0.126	0.131	1
VAV3	0.0954463	-0.0923967	0.174	0.196	1
ACTR1B	0.954839	-0.0922741	0.262	0.244	1
CLPX	0.474124	-0.0921867	0.289	0.28	1
ESD	0.296464	-0.0921684	0.234	0.192	1
HES1	0.617172	-0.0921047	0.368	0.321	1
RPIA	0.649518	-0.0920825	0.339	0.315	1
SPAG7	0.334687	-0.0914919	0.851	0.726	1
IL1RN	0.678674	-0.0914813	0.184	0.179	1
NEDD8	0.351366	-0.0914394	0.626	0.565	1
NKG7	0.437714	-0.0914127	0.431	0.352	1
DDX24	0.683614	-0.0914049	0.242	0.232	1
BSG	0.792456	-0.091245	0.177	0.16	1
C4orf3	0.505103	-0.0911137	0.201	0.176	1
HDDC2	0.940888	-0.0907539	0.311	0.28	1
CCNG1	0.0518248	-0.0907015	0.102	0.129	1
MEAF6	0.177129	-0.0906735	0.244	0.195	1
CUTA	0.822783	-0.0905732	0.111	0.108	1
ABT1	0.908081	-0.0905631	0.166	0.154	1
SLC46A3	0.985877	-0.0904583	0.148	0.142	1
SRP68	0.673695	-0.0900825	0.198	0.193	1
FGD2	0.504964	-0.0900185	0.513	0.453	1
EXOSC1	0.295213	-0.0899946	0.717	0.68	1
TRUB2	0.629449	-0.0899434	0.397	0.368	1
CCT2	0.0292222	-0.0898715	0.275	0.206	1
COX14	0.476264	-0.089702	0.525	0.433	1
FBXL15	0.47069	-0.0896296	0.201	0.201	1
CUTC	0.669912	-0.0893666	0.253	0.224	1
CLTA	0.588327	-0.0891817	0.14	0.142	1
NOTCH2	0.11032	-0.0888266	0.129	0.153	1
CAPN1	0.683127	-0.0887569	0.408	0.378	1
ING4	0.194158	-0.08874	0.271	0.225	1
BHLHE41	0.135445	-0.0884519	0.122	0.142	1
ZDHHC12	0.856128	-0.088445	0.251	0.237	1
SF3B2	0.106846	-0.0884318	0.346	0.276	1
RP11-386I14.4	0.314014	-0.0883974	0.371	0.318	1
NSFL1C	0.204285	-0.0883477	0.18	0.191	1
DCAF11	0.895646	-0.0883202	0.962	0.914	1
PHLDA2	0.789227	-0.0879487	0.321	0.284	1
TOLLIP	0.190028	-0.0878149	0.256	0.267	1
EGLN3	0.241251	-0.0877482	0.336	0.328	1
LMNA	0.0926733	-0.0877103	0.215	0.235	1
LASP1	0.924105	-0.0876801	0.251	0.227	1
LTBR	0.101784	-0.0875334	0.104	0.125	1
ZEB2	0.144874	-0.0873218	0.406	0.326	1
TSC22D2	0.196097	-0.0872908	0.565	0.551	1
RNASE6	0.552045	-0.0872739	0.339	0.298	1
HSCB	0.555884	-0.08715	0.431	0.389	1
C3	0.509667	-0.0870984	0.216	0.216	1
ISCU	0.940675	-0.0870706	0.376	0.333	1
FAH	0.0265074	-0.0870456	0.079	0.108	1
CD9	0.920529	-0.0868638	0.148	0.137	1
STARD7	0.163771	-0.0867749	0.097	0.114	1
TFEB	0.846866	-0.0867087	0.368	0.323	1
NOB1	0.672604	-0.086387	0.167	0.166	1
TMEM55A	0.679748	-0.0863841	0.196	0.175	1
TMEM206	0.39787	-0.086217	0.132	0.139	1
IL1R1	0.27753	-0.0861315	0.265	0.22	1
PSMB6	0.658783	-0.0859593	0.28	0.264	1
VDAC3	0.448745	-0.0859494	0.192	0.194	1
SPNS1	0.916678	-0.0858104	0.11	0.103	1
RNF5	0.139675	-0.0856584	0.174	0.193	1
2020-03-01	0.232187	-0.0856219	0.578	0.539	1
TEX264	0.311162	-0.0853919	0.353	0.286	1
URM1	0.795947	-0.085248	0.67	0.583	1
CHTF8	0.689218	-0.0852474	0.414	0.394	1
NUTF2	0.0504948	-0.0851893	0.653	0.514	1
IRF5	0.775117	-0.085089	0.425	0.381	1
C14orf2	0.0286389	-0.0849222	0.093	0.123	1
MLX	0.00398702	-0.0848902	0.065	0.105	1
CCNL1	0.420773	-0.0847792	0.117	0.125	1
PPIL3	0.982709	-0.0846329	0.219	0.204	1
DCPS	0.381439	-0.0844879	0.114	0.122	1
NOP16	0.150455	-0.0844507	0.154	0.121	1
SBNO1	0.875685	-0.0843274	0.72	0.647	1
CMPK1	0.798628	-0.0843172	0.169	0.164	1
SNX4	0.15369	-0.0840744	0.088	0.105	1
NAA20	0.498	-0.0839122	0.178	0.156	1
FAM49B	0.679181	-0.0839103	0.422	0.367	1
LAMTOR5	0.763499	-0.0838592	0.183	0.164	1
CTDSP2	0.978605	-0.0838122	0.148	0.139	1
CDK2AP2	0.145032	-0.0837961	0.104	0.122	1
ACSF2	0.95628	-0.0837372	0.237	0.218	1
NRARP	0.0658198	-0.0836594	0.309	0.237	1
CCDC22	0.564537	-0.0835497	0.359	0.311	1
LTB4R	0.0108687	-0.0834624	0.078	0.113	1
NHP2	0.58833	-0.08337	0.23	0.197	1
PHLDA1	0.356866	-0.0832281	0.19	0.161	1
HPS1	0.0387791	-0.0831801	0.105	0.134	1
CEBPB	0.75695	-0.083017	0.132	0.131	1
UBA52	0.249639	-0.0827499	0.088	0.101	1
EIF2B2	0.958602	-0.0826237	0.192	0.181	1
CEBPD	0.849841	-0.0825696	0.152	0.14	1
EXOSC5	0.414017	-0.0825275	0.365	0.354	1
MED19	0.0185861	-0.0824844	0.731	0.577	1
ADA	0.913431	-0.082338	0.434	0.395	1
PHF5A	0.855708	-0.0822732	0.152	0.147	1
PNKD	0.155073	-0.0822117	0.32	0.254	1
AATF	0.346046	-0.0821853	0.219	0.187	1
SFT2D1	0.244323	-0.0819203	0.093	0.106	1
YIPF4	0.593369	-0.0818271	0.548	0.501	1
GLTP	0.510994	-0.0818206	0.145	0.149	1
IQCE	0.35655	-0.0816078	0.51	0.425	1
TMEM192	0.0211459	-0.0815655	0.1	0.134	1
HLA-DQB2	0.892971	-0.0815092	0.155	0.149	1
TMEM154	0.296752	-0.0811035	0.344	0.289	1
BLOC1S1	0.112585	-0.0806389	0.192	0.15	1
ALKBH7	0.800262	-0.0805966	0.282	0.264	1
SPINT1	0.668872	-0.0805117	0.193	0.175	1
ESYT1	0.0702137	-0.0804922	0.215	0.164	1
NUDT22	0.391718	-0.0803453	0.306	0.26	1
GNLY	0.529767	-0.0802375	0.21	0.18	1
KEAP1	0.988737	-0.0801181	0.233	0.214	1
RAB20	0.866189	-0.0799525	0.207	0.189	1
RPP25L	0.558642	-0.0798124	0.155	0.156	1
SPP1	0.224136	-0.07969	0.251	0.206	1
ALDH16A1	0.296394	-0.0796537	0.105	0.116	1
CMTM6	0.515726	-0.0795617	0.125	0.107	1
ZNF580	0.507083	-0.0795229	0.493	0.442	1
TOP1MT	0.154196	-0.0792406	0.094	0.111	1
ARL2BP	0.0184027	-0.0791607	0.088	0.123	1
VPS25	0.186693	-0.0790983	0.381	0.313	1
COPE	0.68373	-0.0790497	0.528	0.493	1
RCN2	0.343343	-0.0788068	0.113	0.122	1
TMEM14A	0.46505	-0.0786124	0.265	0.228	1
LAMTOR4	0.00108002	-0.0783035	0.067	0.111	1
SSRP1	0.236804	-0.0782996	0.476	0.401	1
NABP1	0.962857	-0.0781815	0.588	0.508	1
ACP1	0.595295	-0.0780514	0.204	0.182	1
PSME1	0.720763	-0.078042	0.399	0.369	1
PPP1R8	0.616839	-0.0779283	0.808	0.709	1
TRABD	0.850612	-0.0779275	0.184	0.171	1
CHORDC1	0.772659	-0.0778882	0.129	0.129	1
SERPINB6	0.526132	-0.0777723	0.123	0.107	1
COA6	0.477229	-0.0777493	0.277	0.241	1
KIAA0930	0.312579	-0.0776297	0.123	0.134	1
MARCKS	0.852559	-0.0774791	0.167	0.161	1
POLR2F	0.92397	-0.0774787	0.24	0.221	1
PSMA1	0.468085	-0.0774731	0.702	0.581	1
RAB29	0.720033	-0.07734	0.301	0.281	1
PSMD13	0.734823	-0.0773341	0.551	0.464	1
PLSCR1	0.56658	-0.0771623	0.19	0.169	1
RPP38	0.370453	-0.0771536	0.119	0.129	1
ABHD14B	0.865554	-0.0770944	0.195	0.182	1
NAGA	0.0377442	-0.0770124	0.697	0.68	1
ETFB	0.489113	-0.0769606	0.245	0.212	1
RNF167	0.374153	-0.0769087	0.169	0.176	1
TM2D1	0.831117	-0.0766654	0.114	0.112	1
KLF13	0.981725	-0.0765359	0.166	0.156	1
USP1	0.288277	-0.0763896	0.161	0.174	1
SDAD1	0.850236	-0.0762619	0.473	0.412	1
COQ9	0.677882	-0.0761922	0.932	0.87	1
UQCC3	0.865247	-0.0761341	0.143	0.132	1
TRMT10C	0.942379	-0.076005	0.807	0.721	1
PLCB2	0.968021	-0.0760045	0.132	0.124	1
NOP56	0.809349	-0.0759837	0.14	0.137	1
DOK2	0.288495	-0.0759725	0.094	0.107	1
CFLAR	0.903706	-0.0758186	0.227	0.21	1
SNRNP25	0.981632	-0.0757846	0.224	0.204	1
ADI1	0.786565	-0.0757191	0.12	0.11	1
PSMG3	0.407627	-0.0757188	0.612	0.504	1
ASPSCR1	0.873745	-0.0756536	0.108	0.1	1
LRCH4	0.057279	-0.0755322	0.175	0.13	1
DCAF7	0.580436	-0.0753457	0.204	0.178	1
PSMA3	0.0869399	-0.0753397	0.858	0.778	1
EMC8	0.0894736	-0.0752925	0.081	0.103	1
GNG7	0.861095	-0.0752138	0.231	0.219	1
CYB5R4	0.0191771	-0.0749876	0.257	0.192	1
SLC29A3	0.414805	-0.0749849	0.406	0.343	1
ELL2	0.998468	-0.0749133	0.164	0.154	1
WDR83OS	0.37987	-0.0748077	0.116	0.123	1
ARID5B	0.777844	-0.0747746	0.157	0.145	1
CD300A	0.741689	-0.0747246	0.504	0.45	1
RGCC	0.408536	-0.0746962	0.149	0.126	1
LSM2	0.818389	-0.0743621	0.216	0.198	1
CHCHD1	0.369627	-0.0743067	0.11	0.118	1
REC8	0.550768	-0.0742466	0.107	0.11	1
TFAM	0.569291	-0.0742042	0.518	0.432	1
WDR41	0.54359	-0.0740236	0.178	0.175	1
COASY	0.901287	-0.0739639	0.184	0.169	1
TIMM9	0.0519668	-0.0733942	0.379	0.296	1
H3F3B	0.154509	-0.0733845	0.387	0.308	1
UNC50	0.869268	-0.0729226	0.233	0.211	1
AGO4	0.931737	-0.0728625	0.425	0.375	1
PMEPA1	0.546313	-0.0726834	0.326	0.286	1
EMC10	0.739552	-0.0726798	0.332	0.29	1
MEF2A	0.348504	-0.0726535	0.266	0.223	1
VPS72	0.677849	-0.0724933	0.21	0.205	1
MIDN	0.956644	-0.072453	0.306	0.278	1
RAB11A	0.483854	-0.0723861	0.804	0.757	1
SCP2	0.292721	-0.0721616	0.26	0.216	1
CAMK2G	0.60091	-0.0721283	0.1	0.104	1
PLIN3	0.0238496	-0.0720411	0.507	0.395	1
VPS51	0.0633453	-0.072028	0.37	0.282	1
TLR10	0.144482	-0.0719574	0.615	0.614	1
ELF1	0.70322	-0.0718812	0.117	0.116	1
MPHOSPH10	0.998937	-0.0718659	0.355	0.32	1
AIMP2	0.226093	-0.0717443	0.093	0.107	1
TRIM27	0.0309952	-0.0717263	0.175	0.129	1
CTDSP1	0.464657	-0.0716085	0.218	0.189	1
ATP13A3	0.243255	-0.0715436	0.411	0.33	1
KARS	0.390197	-0.0713607	0.21	0.214	1
SYNGR1	0.926848	-0.0713503	0.382	0.341	1
IL6R	0.373569	-0.0713172	0.189	0.193	1
ZNF467	0.645464	-0.0712955	0.158	0.156	1
FBXW5	0.047265	-0.0712327	0.125	0.155	1
C1orf43	0.454484	-0.0711602	0.119	0.126	1
PPP1R11	0.748928	-0.0709287	0.192	0.186	1
F8A1	0.927031	-0.070922	0.161	0.153	1
ELOVL1	0.708059	-0.0708777	0.184	0.164	1
GRSF1	0.62433	-0.0708179	0.139	0.138	1
FUCA1	0.740201	-0.0706853	0.75	0.628	1
AGTRAP	0.532703	-0.070656	0.489	0.435	1
PPP1R14A	0.716126	-0.0706271	0.265	0.234	1
GHITM	0.631084	-0.0706219	0.126	0.128	1
OTUD1	0.344947	-0.0704067	0.187	0.155	1
DDX21	0.190997	-0.0703927	0.256	0.204	1
MAT2B	0.282927	-0.0703394	0.222	0.183	1
RNPS1	0.795499	-0.0699558	0.192	0.175	1
LACC1	0.303444	-0.0699535	0.344	0.288	1
RP11-426C22.5	0.759062	-0.0698366	0.25	0.224	1
CISD1	0.641449	-0.0696797	0.16	0.158	1
TUSC2	0.0315985	-0.0696769	0.272	0.204	1
LGALS2	0.639543	-0.0696745	0.148	0.131	1
CWC15	0.251224	-0.0695413	0.423	0.349	1
ADIRF	0.787746	-0.06946	0.227	0.204	1
CX3CR1	0.655372	-0.0694048	0.151	0.134	1
IFI27	0.252201	-0.0693848	0.455	0.385	1
GIMAP7	0.823683	-0.069378	0.131	0.126	1
CSDE1	0.347991	-0.0693395	0.215	0.183	1
AP1S1	0.451696	-0.068736	0.145	0.15	1
FCHO1	0.529355	-0.0686332	0.199	0.175	1
AKNA	0.728482	-0.0683504	0.161	0.158	1
TIMP3	0.747421	-0.0683406	0.175	0.158	1
TRAF1	0.301991	-0.0682603	0.108	0.12	1
FCGR3A	0.342244	-0.0682078	0.209	0.176	1
COA3	0.652548	-0.0681594	0.382	0.336	1
ACTR3	0.614375	-0.0680898	0.148	0.131	1
CREG1	0.595017	-0.0679333	0.14	0.122	1
ITFG1	0.908339	-0.0679127	0.17	0.155	1
SCFD1	0.0798148	-0.0676573	0.105	0.129	1
CBR4	0.778293	-0.0676091	0.131	0.122	1
MGST2	0.345131	-0.0675995	0.47	0.39	1
R3HCC1	0.546457	-0.0675918	0.268	0.237	1
STRAP	0.818595	-0.0672755	0.117	0.116	1
GLA	0.135861	-0.0672601	0.242	0.189	1
PDE4A	0.658587	-0.0672106	0.196	0.194	1
SURF1	0.0784817	-0.0671942	0.91	0.862	1
DCTD	0.657193	-0.0671816	0.132	0.117	1
ECI2	0.857983	-0.0671566	0.126	0.122	1
BRIX1	0.574799	-0.067044	0.167	0.168	1
CCDC126	0.626675	-0.0669938	0.119	0.122	1
RASA4	0.8915	-0.0669903	0.283	0.258	1
AGAP3	0.443066	-0.0669226	0.633	0.533	1
RAB34	0.425223	-0.0668212	0.279	0.236	1
GRIP1	0.293832	-0.0666708	0.309	0.257	1
CCDC115	0.29935	-0.0665848	0.231	0.19	1
FUT7	0.222335	-0.0665336	0.137	0.109	1
KDM5A	0.2629	-0.0664596	0.154	0.127	1
LRRC47	0.762753	-0.0663972	0.286	0.256	1
PLD3	0.814772	-0.0663629	0.151	0.146	1
ORAI3	0.697616	-0.0663257	0.123	0.11	1
AC016831.7	0.873605	-0.0663167	0.224	0.21	1
DCLRE1C	0.93746	-0.0662504	0.151	0.143	1
CIAPIN1	0.158231	-0.0661851	0.493	0.39	1
CBFA2T3	0.0954107	-0.066174	0.239	0.185	1
PSTPIP1	0.284243	-0.0661569	0.44	0.368	1
ST3GAL4	0.981066	-0.0660404	0.142	0.133	1
STAT3	0.500105	-0.0659442	0.627	0.519	1
MAD2L2	0.416925	-0.0658561	0.113	0.095	1
ALDH2	0.540803	-0.0658167	0.139	0.142	1
CCL22	0.0365215	-0.0657719	0.256	0.197	1
SRSF9	0.782506	-0.0656216	0.362	0.334	1
CEACAM4	0.963288	-0.0656189	0.105	0.101	1
PRKAG1	0.298679	-0.065603	0.292	0.249	1
FBXL5	0.767257	-0.06557	0.641	0.553	1
FAM195A	0.870683	-0.0654597	0.111	0.104	1
CISD3	0.653529	-0.0654157	0.221	0.195	1
ABL2	0.733519	-0.0654093	0.142	0.127	1
MCUR1	0.793515	-0.0653904	0.116	0.107	1
PTDSS1	0.37271	-0.065348	0.224	0.186	1
EPN1	0.257045	-0.0653032	0.277	0.228	1
DCXR	0.360889	-0.0652827	0.218	0.184	1
NSL1	0.139451	-0.0651622	0.242	0.193	1
MRS2	0.302802	-0.0650964	0.518	0.427	1
CCS	0.15955	-0.0649894	0.324	0.272	1
HDDC3	0.128457	-0.0649429	0.093	0.113	1
CAMLG	0.0925787	-0.0647758	0.435	0.339	1
SNAI1	0.746344	-0.0644086	0.137	0.126	1
AURKAIP1	0.102086	-0.0642799	0.385	0.307	1
TREM2	0.991158	-0.064161	0.189	0.179	1
GCLC	0.0986348	-0.0637942	0.137	0.103	1
THOC3	0.609362	-0.0637499	0.132	0.118	1
GBP2	0.43283	-0.0637058	0.104	0.089	1
BRAT1	0.339385	-0.0636679	0.195	0.164	1
SMIM12	0.45192	-0.063628	0.737	0.651	1
PTEN	0.418751	-0.0635632	0.928	0.835	1
ZNF24	0.896797	-0.0635556	0.295	0.269	1
IMPDH2	0.0174735	-0.0635339	0.437	0.328	1
ZNF706	0.582282	-0.0634557	0.254	0.224	1
TAX1BP3	0.433152	-0.0634423	0.097	0.105	1
ATP5G1	0.420153	-0.0634409	0.201	0.175	1
RAB11FIP4	0.0827434	-0.0633394	0.28	0.214	1
C16orf13	0.532555	-0.0632778	0.1	0.106	1
CDK4	0.788752	-0.0632183	0.362	0.317	1
YWHAB	0.059887	-0.0631751	0.218	0.166	1
EGR1	0.236189	-0.0631613	0.434	0.439	1
SF3A2	0.0915046	-0.063031	0.845	0.787	1
MT-ATP8	0.845432	-0.0629462	0.225	0.209	1
EXOSC3	0.095781	-0.0628761	0.473	0.39	1
TPMT	0.00921668	-0.0628201	0.799	0.624	1
ARPC4	0.0698896	-0.0627675	0.158	0.118	1
DDB1	0.640724	-0.0627514	0.21	0.185	1
TMX2	0.582333	-0.0627213	0.242	0.207	1
ELP5	0.432638	-0.0627044	0.164	0.141	1
ANXA7	0.169244	-0.0626998	0.169	0.134	1
HNRNPA0	0.363649	-0.0626445	0.323	0.273	1
NOP2	0.573287	-0.0625817	0.132	0.117	1
ATP5D	0.545179	-0.0625381	0.131	0.113	1
SNX1	0.249992	-0.0624838	0.694	0.563	1
FBXO9	0.229719	-0.062407	0.265	0.217	1
AVPI1	0.614442	-0.0622907	0.167	0.15	1
SNAI3	0.0587263	-0.0622727	0.231	0.18	1
BCL2	0.288169	-0.0622415	0.327	0.271	1
UCHL3	0.815706	-0.0621129	0.154	0.141	1
ARAF	1.26049e-05	-0.0620403	0.992	0.99	0.323163
COPS3	0.713655	-0.0619858	0.111	0.1	1
UBE2L3	0.330352	-0.0619071	0.271	0.227	1
TRIM38	0.27002	-0.0618864	0.216	0.175	1
TRIT1	0.479102	-0.0618148	0.186	0.162	1
DDX54	0.376179	-0.0617889	0.799	0.701	1
PRR13	0.358019	-0.061763	0.307	0.265	1
AGPAT1	0.610346	-0.0617533	0.105	0.109	1
PMM1	0.564109	-0.0613921	0.126	0.131	1
GK	0.43508	-0.0613112	0.469	0.407	1
C11orf73	0.724969	-0.061304	0.376	0.337	1
RP11-138A9.1	0.345225	-0.0612856	0.234	0.198	1
CTD-2006K23.1	0.169035	-0.0611667	0.221	0.177	1
CD164	0.123451	-0.0611337	0.298	0.24	1
DEF6	0.519402	-0.0609433	0.152	0.155	1
LILRA1	0.0963834	-0.0608666	0.151	0.114	1
ACTL6A	0.524355	-0.060767	0.19	0.169	1
PQLC2	0.499858	-0.0607418	0.196	0.171	1
SDR39U1	0.386448	-0.0606987	0.379	0.314	1
RTFDC1	0.0149448	-0.0605738	0.3	0.217	1
RDH14	0.521941	-0.0605106	0.149	0.13	1
BAX	0.272997	-0.060435	0.155	0.128	1
MS4A7	0.6181	-0.0603899	0.177	0.157	1
TGS1	0.995162	-0.0603655	0.105	0.102	1
ZNF428	0.602438	-0.0603638	0.213	0.187	1
DHRS4	0.640685	-0.0600669	0.204	0.202	1
FEZ2	0.195934	-0.0598978	0.187	0.15	1
NREP	0.754837	-0.0598831	0.137	0.124	1
RSL1D1	0.101116	-0.0597467	0.122	0.091	1
HLX	0.644046	-0.0597433	0.245	0.218	1
LMAN2	0.560957	-0.0597363	0.14	0.142	1
RER1	0.804599	-0.0597298	0.119	0.119	1
ARMC6	0.209858	-0.0596573	0.107	0.083	1
SAMD9	0.225214	-0.0595969	0.11	0.122	1
SNRPC	0.180427	-0.0593026	0.364	0.294	1
FAM32A	0.194422	-0.0592294	0.304	0.242	1
UFL1	0.356201	-0.059068	0.12	0.13	1
ATP5J2	0.0880257	-0.0589573	0.403	0.319	1
ARMC10	0.709978	-0.0589069	0.102	0.093	1
C7orf55	0.0330369	-0.058886	0.167	0.12	1
C16orf54	0.521897	-0.0587837	0.691	0.563	1
UBAC2	0.0944129	-0.0587823	0.417	0.327	1
CDKN2D	0.131305	-0.0587584	0.233	0.185	1
SSB	0.79079	-0.0587243	0.12	0.118	1
NOA1	0.19075	-0.0586892	0.431	0.349	1
EVL	0.963585	-0.0586486	0.181	0.172	1
CNIH1	0.225558	-0.0586315	0.396	0.32	1
XAB2	0.575802	-0.0586282	0.432	0.364	1
DKC1	0.721969	-0.0585784	0.473	0.425	1
IRF8	0.269914	-0.0585586	0.125	0.102	1
CLN3	0.0355773	-0.0585225	0.233	0.176	1
CORO7	0.147148	-0.0581537	0.139	0.108	1
FLI1	0.32282	-0.0581483	0.68	0.564	1
TNFSF10	0.10722	-0.0580234	0.19	0.151	1
RAPGEF1	0.102475	-0.0579855	0.725	0.579	1
FIS1	0.677595	-0.057417	0.105	0.107	1
TMEM150A	0.0650797	-0.0573648	0.219	0.167	1
TMEM39B	0.153977	-0.057329	0.111	0.129	1
SLC1A3	0.0588996	-0.0572697	0.192	0.145	1
MDH1	0.0661771	-0.0571345	0.28	0.217	1
NEGR1	0.099712	-0.0570495	0.113	0.083	1
RPUSD4	0.297998	-0.0570411	0.192	0.158	1
COPS4	0.182276	-0.0570408	0.218	0.177	1
ARHGAP4	0.092265	-0.0569655	0.269	0.211	1
CRBN	0.590942	-0.0569593	0.37	0.331	1
ZFAND6	0.50627	-0.0569417	0.279	0.244	1
XPNPEP1	0.703846	-0.0568759	0.309	0.274	1
PSMC5	0.638998	-0.0568068	0.283	0.253	1
TMEM43	0.919758	-0.0567868	0.122	0.114	1
RALGDS	0.892496	-0.0564602	0.166	0.155	1
METTL13	0.854891	-0.0562528	0.139	0.134	1
MTHFS	0.489782	-0.0562506	0.344	0.299	1
LTV1	0.0972999	-0.0561697	0.279	0.221	1
KXD1	0.103602	-0.0561378	0.202	0.227	1
RBX1	0.348736	-0.0560158	0.432	0.368	1
GTF2B	0.195642	-0.0559955	0.393	0.324	1
PAQR8	0.344562	-0.0559057	0.174	0.146	1
TSG101	0.126002	-0.0558655	0.225	0.178	1
PDGFB	0.410241	-0.0558036	0.137	0.116	1
VARS	0.456527	-0.0556887	0.371	0.309	1
ADRB2	0.596411	-0.0556274	0.11	0.097	1
ORMDL1	0.298417	-0.0556081	0.333	0.279	1
S100A12	0.285963	-0.055599	0.309	0.256	1
NDUFC1	0.280527	-0.0555502	0.14	0.115	1
SNRPD2	2.87131e-05	-0.0553639	0.496	0.328	0.736146
BAG1	0.809331	-0.055274	0.91	0.842	1
PSMD7	0.325872	-0.0552473	0.254	0.213	1
HPCAL1	0.221708	-0.0552368	0.323	0.265	1
GPR132	0.504319	-0.0551228	0.627	0.518	1
MAD2L1BP	0.0984948	-0.0550895	0.61	0.502	1
IER2	0.822953	-0.0549625	0.189	0.184	1
EGR2	0.231027	-0.0549344	0.437	0.363	1
SMIM7	0.644725	-0.0549058	0.128	0.115	1
TRAPPC6A	0.904804	-0.0548796	0.175	0.163	1
EIF2D	0.109833	-0.0548688	0.26	0.209	1
NUDT5	0.616053	-0.0547315	0.137	0.137	1
PPM1M	0.730934	-0.0546349	0.221	0.198	1
ZCRB1	0.196697	-0.0545913	0.551	0.444	1
THOC5	0.0625989	-0.0543564	0.082	0.107	1
NIT1	0.343346	-0.0543326	0.146	0.123	1
PSMD11	0.991859	-0.0542395	0.586	0.512	1
MS4A1	0.530232	-0.054212	0.677	0.561	1
EI24	0.826367	-0.0541805	0.236	0.212	1
PVRL2	0.943799	-0.0541119	0.16	0.152	1
SLC39A1	0.0288874	-0.0539537	0.259	0.192	1
MTDH	0.775112	-0.0539481	0.113	0.112	1
FERMT3	0.551758	-0.0539108	0.531	0.494	1
NSMCE4A	0.491827	-0.0538177	0.166	0.143	1
DCK	0.182169	-0.0537958	0.142	0.113	1
ATF6B	0.0171851	-0.0537069	0.234	0.171	1
HNRNPF	0.435593	-0.0537024	0.207	0.179	1
OTUB1	0.107516	-0.0536382	0.213	0.167	1
NME4	0.109967	-0.0534469	0.139	0.106	1
TMEM60	0.516073	-0.0534376	0.158	0.139	1
NOP10	0.601096	-0.0534356	0.151	0.134	1
ZNF511	0.809198	-0.0533526	0.135	0.125	1
RNF8	0.26271	-0.0533097	0.126	0.103	1
PLAC8	0.506866	-0.053231	0.647	0.529	1
FILIP1L	0.083931	-0.0528176	0.227	0.175	1
CERS2	0.4796	-0.0527981	0.142	0.123	1
NUDT1	0.427148	-0.0527687	0.408	0.35	1
TIMMDC1	0.690312	-0.0527152	0.291	0.279	1
SUCLG1	0.849261	-0.0525698	0.167	0.155	1
ERAL1	0.660154	-0.0524899	0.227	0.199	1
ELOF1	0.993886	-0.0524747	0.104	0.1	1
WDR45	0.837162	-0.0524352	0.647	0.597	1
FGD4	0.0635071	-0.0523982	0.303	0.237	1
PRKCSH	0.294919	-0.0523887	0.166	0.14	1
TIMM13	0.147413	-0.0522678	0.291	0.238	1
HNRNPU	0.0727956	-0.0521381	0.54	0.437	1
ZNF562	0.257357	-0.0521279	0.135	0.109	1
AUP1	0.00346941	-0.0520602	0.997	0.985	1
RALB	0.855424	-0.0520439	0.129	0.126	1
PRDX6	0.227267	-0.0520392	0.269	0.224	1
DLD	0.831314	-0.0519934	0.132	0.131	1
EPRS	0.607234	-0.0519733	0.177	0.157	1
SLC52A2	0.801474	-0.0518538	0.174	0.161	1
C6orf203	0.874585	-0.0518072	0.116	0.108	1
ANAPC11	0.544977	-0.0517968	0.111	0.097	1
SYMPK	0.291156	-0.0517716	0.111	0.09	1
C12orf76	0.669527	-0.0517063	0.667	0.603	1
VAMP8	0.796833	-0.0516612	0.161	0.156	1
NADK	0.417441	-0.0516221	0.233	0.204	1
CST7	0.94805	-0.0516192	0.102	0.1	1
VKORC1	0.275611	-0.0514991	0.148	0.122	1
C10orf128	0.420168	-0.0514123	0.114	0.097	1
RNF181	0.354278	-0.0513572	0.125	0.107	1
C6orf47	0.482342	-0.0513555	0.202	0.179	1
PILRA	0.0579808	-0.0512373	0.184	0.141	1
EMP3	0.418871	-0.0511879	0.102	0.086	1
DAP3	0.113081	-0.0511473	0.301	0.24	1
GZF1	0.044223	-0.0510876	0.498	0.383	1
RBM39	0.913363	-0.0510759	0.148	0.138	1
VCAN	0.196348	-0.050871	0.158	0.129	1
PPP1R7	0.800014	-0.0507445	0.183	0.169	1
HSPBP1	0.183243	-0.0506452	0.104	0.081	1
BOP1	0.368347	-0.050597	0.317	0.265	1
CYCS	0.91162	-0.050526	0.222	0.205	1
GUSB	0.264391	-0.0505061	0.225	0.189	1
DHRS3	0.0345303	-0.0504919	0.239	0.179	1
TXNDC12	0.555439	-0.0504225	0.113	0.117	1
CD53	0.0487428	-0.0503482	0.28	0.214	1
DIMT1	0.712089	-0.0502899	0.209	0.204	1
CCDC12	0.281804	-0.0502848	0.186	0.155	1
GORASP2	0.17221	-0.0501934	0.108	0.083	1
SCIMP	0.132061	-0.0501734	0.42	0.344	1
DUSP12	0.566304	-0.0501201	0.114	0.101	1
SCRN1	0.128237	-0.0499861	0.161	0.126	1
VCPIP1	0.587401	-0.0499437	0.519	0.455	1
FAM117B	0.822034	-0.0499226	0.128	0.118	1
AHNAK	0.602866	-0.0498643	0.215	0.19	1
BRI3BP	0.0223388	-0.0498584	0.367	0.287	1
HMHA1	0.588343	-0.0498328	0.123	0.109	1
PRPF31	0.0117922	-0.0498151	0.329	0.238	1
USP5	0.287168	-0.0498121	0.189	0.157	1
SMARCE1	0.197884	-0.0497906	0.12	0.095	1
PPP1R18	0.741303	-0.049727	0.157	0.143	1
UBALD1	0.152259	-0.0496459	0.186	0.148	1
OAS3	0.00501018	-0.0495806	0.14	0.09	1
SIGLEC9	0.00360744	-0.0494076	0.224	0.153	1
SF3B5	0.252994	-0.0493141	0.236	0.193	1
ARHGEF1	0.263583	-0.049307	0.123	0.101	1
ICA1L	0.141429	-0.0491264	0.212	0.171	1
FDFT1	0.983564	-0.0490839	0.344	0.315	1
C16orf91	0.394917	-0.0490494	0.111	0.095	1
LUC7L3	0.284332	-0.0489823	0.155	0.129	1
RCSD1	0.175349	-0.0489782	0.184	0.148	1
MCRS1	0.561993	-0.0489672	0.505	0.431	1
THYN1	0.459471	-0.0488764	0.105	0.112	1
PISD	0.049228	-0.0488378	0.213	0.164	1
RRP7A	0.289188	-0.048752	0.186	0.154	1
TFEC	0.456413	-0.0487351	0.114	0.099	1
GPANK1	0.372056	-0.0487124	0.23	0.195	1
CD69	0.591924	-0.0483925	0.326	0.314	1
FKBP15	0.661493	-0.0483923	0.473	0.425	1
ASCL2	0.455441	-0.0482954	0.286	0.245	1
ZNF622	0.493914	-0.0482499	0.132	0.114	1
AK6	0.0962749	-0.0482329	0.202	0.158	1
CDK5RAP3	0.854986	-0.0481543	0.312	0.278	1
MGC16275	0.353675	-0.0481442	0.187	0.158	1
SNX2	0.659782	-0.0481109	0.164	0.148	1
MFSD10	0.509878	-0.0480389	0.104	0.109	1
APEH	0.871186	-0.0479166	0.242	0.226	1
MAP2K1	0.831978	-0.0478549	0.143	0.131	1
GIMAP2	0.00144163	-0.0478138	0.338	0.241	1
GALK1	0.978016	-0.0477889	0.148	0.141	1
SLC8A1	0.123612	-0.0477574	0.335	0.268	1
MPLKIP	0.0298312	-0.0477305	0.245	0.179	1
OGFOD3	0.69561	-0.0476529	0.119	0.12	1
SLC25A19	0.247619	-0.0476168	0.175	0.147	1
SF3B6	0.126885	-0.0475971	0.152	0.12	1
PANK2	0.219337	-0.0475963	0.279	0.23	1
ZNF672	0.218487	-0.047538	0.314	0.259	1
CPSF3L	0.734195	-0.0474682	0.105	0.095	1
UBL4A	0.084701	-0.0474564	0.365	0.293	1
PPIB	0.560469	-0.0474481	0.128	0.112	1
SSNA1	0.334383	-0.0474387	0.125	0.104	1
YIPF3	0.229024	-0.0471963	0.546	0.452	1
KRCC1	0.195387	-0.0471848	0.135	0.108	1
TMEM55B	0.335771	-0.0471827	0.154	0.13	1
GTPBP8	0.666101	-0.0471437	0.111	0.113	1
ACOT8	0.161776	-0.0470681	0.248	0.196	1
ORAI1	0.796143	-0.0469936	0.108	0.101	1
ZPR1	0.452061	-0.0469887	0.108	0.092	1
C17orf62	0.0361233	-0.0469859	0.104	0.07	1
IREB2	0.768156	-0.046764	0.244	0.22	1
CYHR1	0.00578249	-0.0466181	0.25	0.177	1
TMEM101	0.041753	-0.0465973	0.648	0.501	1
GPR84	0.530777	-0.0465129	0.12	0.124	1
GSPT2	0.553074	-0.0464628	0.126	0.111	1
SLC4A7	0.0781562	-0.0464393	0.495	0.413	1
NUPL2	0.413793	-0.0462384	0.14	0.119	1
LRP10	0.396043	-0.0461672	0.275	0.232	1
DR1	0.291144	-0.0461453	0.102	0.083	1
TMEM261	0.638714	-0.0460903	0.149	0.132	1
GMPR2	0.20414	-0.0460198	0.288	0.239	1
WBSCR22	0.733237	-0.0460175	0.158	0.145	1
RANGRF	0.256784	-0.0459801	0.291	0.246	1
CLEC4A	0.00601432	-0.0458904	0.352	0.246	1
RFK	0.238343	-0.045615	0.164	0.135	1
IL4I1	0.0369605	-0.0455733	0.215	0.159	1
ETHE1	0.306169	-0.0455066	0.145	0.12	1
ECSIT	0.666179	-0.0451631	0.111	0.1	1
UBA2	0.275312	-0.0449703	0.219	0.183	1
GPBAR1	0.225866	-0.0449662	0.186	0.152	1
HLA-A	0.0340869	-0.0448911	0.242	0.181	1
CHID1	0.117437	-0.044885	0.265	0.212	1
THOC7	0.17401	-0.0448666	0.362	0.306	1
TMEM256	0.532267	-0.0448413	0.618	0.52	1
ANAPC15	0.0366104	-0.0448106	0.234	0.178	1
CARS2	0.154505	-0.0447866	0.248	0.2	1
AIG1	0.5475	-0.0446517	0.114	0.1	1
GRPEL1	0.345457	-0.0446411	0.367	0.32	1
B4GALT3	0.549166	-0.0446042	0.167	0.149	1
SCYL1	0.72803	-0.0443316	0.164	0.163	1
YDJC	0.00233742	-0.0443001	0.367	0.264	1
ARL11	0.0277143	-0.044204	0.303	0.234	1
SRM	0.0620012	-0.0440321	0.183	0.136	1
MPPE1	0.425393	-0.0440266	0.167	0.143	1
LINC01420	0.570354	-0.0439548	0.207	0.183	1
CMTM7	0.0457164	-0.0439087	0.256	0.196	1
LRRC58	0.0191198	-0.0438726	0.438	0.324	1
KAT8	0.950829	-0.043854	0.114	0.109	1
TTC37	0.496225	-0.0437996	0.105	0.09	1
RNF4	0.00876059	-0.0437875	0.524	0.392	1
M6PR	0.651868	-0.0436958	0.104	0.094	1
ARFIP2	0.567652	-0.0436938	0.129	0.113	1
DNAJC15	0.300133	-0.0436107	0.266	0.226	1
PTGES2	0.00780805	-0.0435557	0.347	0.265	1
FAM105A	0.262035	-0.0434995	0.428	0.358	1
MVB12B	0.428324	-0.0434796	0.172	0.148	1
MAGOH	0.206084	-0.0434476	0.166	0.133	1
COPZ1	0.143015	-0.0433992	0.202	0.163	1
OTUD6B	0.0331528	-0.0433873	0.161	0.116	1
HNRNPH3	0.468694	-0.0432654	0.155	0.137	1
MYO1G	0.968245	-0.0432542	0.113	0.107	1
CMC1	0.0833023	-0.0432333	0.394	0.314	1
OARD1	0.015703	-0.0432273	0.116	0.077	1
MOB4	0.0175285	-0.0432239	0.291	0.217	1
ATP6V0B	0.0586783	-0.0431549	0.107	0.076	1
RALY	0.395121	-0.0431094	0.163	0.139	1
PTMA	0.0542383	-0.0430121	0.309	0.237	1
FAAP20	0.394843	-0.0429703	0.114	0.097	1
CDIPT	0.0218193	-0.0429257	0.257	0.191	1
CHD1L	0.333839	-0.0428645	0.126	0.106	1
DUSP11	0.425379	-0.042731	0.125	0.107	1
CAPNS1	0.287498	-0.0427298	0.195	0.164	1
NIFK	0.270364	-0.0426822	0.495	0.409	1
CD79A	0.36096	-0.0425284	0.193	0.165	1
LBR	0.0243997	-0.0423974	0.444	0.345	1
TMEM208	0.60859	-0.0422457	0.318	0.282	1
VPS29	0.0327782	-0.0421284	0.304	0.235	1
NRROS	0.852547	-0.0421087	0.143	0.14	1
CTPS1	0.165387	-0.0420749	0.311	0.259	1
S100Z	0.558958	-0.0419813	0.858	0.763	1
PPP1R9B	0.560281	-0.0418838	0.314	0.275	1
THRAP3	0.435197	-0.0417391	0.135	0.116	1
NDUFA1	0.0723291	-0.0417257	0.262	0.204	1
APOBR	0.137304	-0.0415516	0.125	0.097	1
KLHL8	0.415428	-0.0415467	0.12	0.13	1
HBB	0.649233	-0.0415378	0.107	0.11	1
PPP6C	0.646348	-0.0414944	0.135	0.123	1
RNF113A	0.237945	-0.0413248	0.134	0.107	1
TYW3	0.562274	-0.0412545	0.869	0.898	1
NIP7	0.58248	-0.0412418	0.183	0.185	1
RPUSD3	0.848837	-0.0410252	0.187	0.17	1
MRFAP1	0.0361156	-0.041016	0.202	0.153	1
EIF3B	0.0654075	-0.0410006	0.236	0.184	1
POLDIP2	0.168599	-0.040982	0.416	0.346	1
TYK2	0.320022	-0.0407262	0.152	0.128	1
MAPKAPK5-AS1	0.103801	-0.0405927	0.139	0.105	1
C7orf49	0.57685	-0.0405646	0.125	0.11	1
LRMP	0.0176775	-0.0403768	0.321	0.25	1
BICD2	0.246846	-0.0403461	0.161	0.131	1
CD55	3.9481e-12	-0.040306	0.189	0.074	1.01221e-07
UFC1	0.305648	-0.0402797	0.778	0.645	1
APOL1	0.255871	-0.0402794	0.151	0.124	1
TMED1	0.0522766	-0.0402557	0.119	0.085	1
PYCR2	0.771685	-0.0402555	0.906	0.81	1
PNPLA8	0.0229252	-0.0402495	0.178	0.13	1
PRPF38A	0.906831	-0.0402326	0.104	0.103	1
ZBTB33	0.139601	-0.0401809	0.131	0.102	1
CRLS1	0.399834	-0.039963	0.131	0.111	1
LACTB2	0.537705	-0.0399312	0.128	0.113	1
LYRM7	0.0940421	-0.0399283	0.236	0.183	1
BTLA	0.0806674	-0.0399194	0.368	0.29	1
NUP93	0.207874	-0.0398714	0.113	0.089	1
NMRAL1	0.0895663	-0.0398609	0.285	0.224	1
ALDH3A2	0.142497	-0.0398601	0.259	0.21	1
ADH5	0.606568	-0.0398457	0.207	0.188	1
MED8	0.0230866	-0.0398412	0.292	0.22	1
STOML2	0.186317	-0.039789	0.63	0.525	1
MED24	0.0319166	-0.039757	0.992	0.979	1
SLC25A39	0.0898596	-0.0397549	0.116	0.085	1
PLVAP	0.117757	-0.0397329	0.12	0.091	1
BRE	0.024764	-0.0397219	0.227	0.168	1
UBE2N	0.180434	-0.0396884	0.178	0.144	1
ANP32A	0.926571	-0.0395319	0.17	0.16	1
SS18L2	0.0377796	-0.0394356	0.402	0.306	1
ZFAND1	0.170518	-0.0394041	0.24	0.197	1
YARS2	0.244545	-0.0393463	0.128	0.103	1
BTG2	0.229562	-0.0392649	0.183	0.151	1
DENND1C	0.0404147	-0.0392364	0.137	0.099	1
SULF2	0.142206	-0.0392286	0.104	0.08	1
FARSA	0.0293502	-0.0392052	0.233	0.175	1
TMEM183A	0.852148	-0.0391557	0.128	0.119	1
MAP2K7	0.0622845	-0.0391368	0.932	0.873	1
SNHG7	0.138763	-0.0391108	0.201	0.159	1
TMEM218	0.286349	-0.0390844	0.11	0.089	1
DRG1	0.416136	-0.03904	0.126	0.108	1
PPIA	0.221141	-0.0389752	0.154	0.125	1
NAGPA	0.0736086	-0.0389668	0.291	0.226	1
TMEM242	0.0717837	-0.0388833	0.11	0.079	1
C3orf58	0.0435143	-0.0388627	0.198	0.15	1
AC013461.1	0.0838235	-0.0388329	0.111	0.082	1
PMPCB	0.152306	-0.038822	0.26	0.21	1
B3GALT4	0.0986463	-0.038617	0.28	0.223	1
DYRK2	0.0525757	-0.0386033	0.183	0.138	1
RRAGA	0.727974	-0.0385541	0.12	0.11	1
VPS28	0.0482122	-0.0385355	0.231	0.176	1
SCN9A	0.570663	-0.0384913	0.636	0.552	1
TTC9C	0.235112	-0.0383878	0.139	0.112	1
FCN1	0.614524	-0.038373	0.123	0.109	1
TMEM128	0.399328	-0.0381989	0.131	0.111	1
ANTXR2	0.0803452	-0.0381604	0.152	0.115	1
SPIB	0.483653	-0.0380839	0.146	0.153	1
PSMG2	0.266046	-0.0380306	0.11	0.089	1
PDXK	0.279505	-0.0378985	0.259	0.217	1
ABHD10	0.183901	-0.0378181	0.126	0.1	1
HIP1	0.15533	-0.0377573	0.212	0.171	1
PRMT5	0.0806144	-0.0377141	0.362	0.292	1
CORO1B	0.138198	-0.0376208	0.285	0.229	1
CXCL9	0.204214	-0.0376005	0.388	0.324	1
CBX6	0.350949	-0.0376001	0.201	0.172	1
MPC2	0.269245	-0.0373996	0.11	0.089	1
ATPAF2	0.210652	-0.0373048	0.128	0.102	1
SLC18B1	0.0771684	-0.0372198	0.184	0.143	1
LSM14A	0.122944	-0.0371742	0.286	0.224	1
MR1	0.0196052	-0.0371082	0.994	0.974	1
ADCK3	0.430749	-0.0370995	0.129	0.109	1
CDC40	0.594299	-0.0370911	0.126	0.112	1
PFDN4	0.15218	-0.0370686	0.12	0.093	1
CLTB	0.130982	-0.0370679	0.578	0.463	1
GTF3C6	0.114177	-0.0370619	0.339	0.271	1
FAM89B	0.363683	-0.0370212	0.146	0.123	1
C19orf70	0.186708	-0.0370047	0.154	0.124	1
CTSL	0.352851	-0.0369645	0.155	0.131	1
TFB1M	0.0409043	-0.0369425	0.131	0.094	1
STX7	0.0917518	-0.036928	0.166	0.128	1
C17orf89	0.224458	-0.0369189	0.117	0.093	1
SIVA1	0.172761	-0.0369041	0.18	0.145	1
EVI2A	0.0569408	-0.0368377	0.347	0.268	1
LEPROT	0.87365	-0.0368241	0.11	0.103	1
DDX49	0.102721	-0.0368236	0.18	0.142	1
EIF4H	0.10129	-0.0368158	0.257	0.208	1
PGGT1B	0.0225661	-0.0368146	0.279	0.209	1
FYN	0.101432	-0.0367851	0.19	0.149	1
TMEM141	0.0764965	-0.0367312	0.166	0.127	1
FCGR1A	0.240795	-0.036703	0.654	0.546	1
RNF126	0.353869	-0.0366864	0.44	0.373	1
PTPN18	0.0458188	-0.0366504	0.297	0.226	1
PNPLA6	0.222373	-0.0365244	0.102	0.081	1
TRMT2A	0.597426	-0.036511	0.218	0.195	1
IER3IP1	0.252069	-0.0364225	0.289	0.24	1
ATG101	0.0193396	-0.0363509	0.321	0.246	1
CCDC53	0.172406	-0.0363388	0.152	0.122	1
OSGEP	0.0668663	-0.0363347	0.221	0.171	1
VCL	0.0577076	-0.0363064	0.218	0.168	1
MSR1	0.350476	-0.0361951	0.262	0.225	1
DYNLL1	0.0181281	-0.0361764	0.164	0.115	1
P4HB	0.0967476	-0.0361749	0.143	0.108	1
C1orf50	0.1665	-0.0359715	0.222	0.178	1
FH	0.175731	-0.035955	0.108	0.084	1
THUMPD1	0.157356	-0.0359546	0.134	0.106	1
PROSC	0.0915906	-0.0359035	0.228	0.179	1
NCKAP1L	0.0216209	-0.0358187	0.239	0.177	1
ZBTB7B	0.788877	-0.0357253	0.102	0.103	1
TSR2	0.000303224	-0.0356656	0.294	0.199	1
TMEM126A	0.731899	-0.0355864	0.114	0.105	1
TRAPPC2L	0.0426205	-0.0355578	0.619	0.491	1
UCK2	0.0334674	-0.0355313	0.376	0.289	1
COX11	0.859596	-0.0355217	0.776	0.643	1
TSTA3	0.192817	-0.0354988	0.174	0.141	1
ZNF766	0.213329	-0.0354773	0.382	0.322	1
PPM1F	0.303463	-0.0354374	0.425	0.356	1
GFM1	0.165488	-0.0354293	0.132	0.105	1
HEBP2	0.103299	-0.0354195	0.282	0.224	1
DPP7	0.501028	-0.0353544	0.19	0.166	1
DERA	0.503076	-0.0353366	0.12	0.105	1
SRSF6	0.931183	-0.0353076	0.189	0.179	1
ERI3	0.0871245	-0.0351794	0.434	0.354	1
EMG1	0.398108	-0.0350505	0.12	0.103	1
LINC00969	0.0243464	-0.0350443	0.234	0.174	1
ERO1A	0.0763286	-0.0350167	0.26	0.204	1
FAM134A	0.0306925	-0.0349528	0.166	0.12	1
TPGS1	0.047453	-0.034807	0.202	0.152	1
P3H1	0.284358	-0.0347996	0.174	0.145	1
CLEC5A	0.575273	-0.0347991	0.833	0.721	1
POLD2	0.260352	-0.0347957	0.126	0.104	1
TET2	0.421023	-0.0347859	0.129	0.111	1
RNF141	0.188925	-0.0347505	0.629	0.524	1
ARL14EP	0.0264048	-0.0347123	0.303	0.233	1
ATP13A1	0.20787	-0.0346962	0.218	0.179	1
DPP3	0.000606383	-0.0345476	0.145	0.084	1
UQCRB	0.221027	-0.0345376	0.967	0.907	1
TIMM22	0.0254059	-0.0345211	0.244	0.179	1
RFXANK	0.0882548	-0.0344978	0.131	0.098	1
CSTA	0.33316	-0.0342799	0.174	0.148	1
ZNRD1	0.410754	-0.0342261	0.11	0.093	1
DNAJB4	0.355693	-0.0341588	0.215	0.183	1
RHBDF2	0.0676338	-0.0341077	0.202	0.155	1
FAM228B	0.151616	-0.0340641	0.227	0.183	1
SNRPA1	0.107073	-0.0339976	0.175	0.138	1
NUDT16L1	0.0671072	-0.0339054	0.143	0.107	1
C2orf47	0.153409	-0.0338966	0.612	0.505	1
STK32C	0.29048	-0.0337764	0.122	0.101	1
CSTB	0.0886778	-0.0337616	0.155	0.118	1
SRSF1	0.0238854	-0.0337078	0.314	0.244	1
DGUOK	0.37183	-0.0336346	0.688	0.56	1
BCL3	0.148904	-0.0335953	0.508	0.424	1
ZNF503	0.795534	-0.0335784	0.402	0.37	1
NUCB1	0.983119	-0.0335224	0.102	0.099	1
PSPC1	0.21168	-0.0334853	0.143	0.115	1
VPS26B	0.0879375	-0.0334465	0.205	0.161	1
ARF3	0.593496	-0.0333717	0.559	0.536	1
HSF1	0.0314964	-0.0333337	0.254	0.193	1
ISOC2	0.055085	-0.0332919	0.335	0.265	1
NAA10	0.130002	-0.0332447	0.161	0.126	1
FUNDC1	0.775323	-0.0331879	0.129	0.12	1
METTL5	0.339109	-0.0330164	0.135	0.113	1
SORL1	0.0280105	-0.0329746	0.193	0.141	1
CARD8-AS1	0.0305518	-0.0329146	0.152	0.108	1
RGS18	0.885906	-0.0328807	0.837	0.744	1
PARL	0.0690326	-0.0328384	0.155	0.117	1
FLAD1	0.013538	-0.0327739	0.204	0.145	1
FAM200B	0.0429567	-0.0327688	0.17	0.124	1
KCNMB1	0.0994429	-0.0327613	0.202	0.158	1
MSL3	0.0642518	-0.0327518	0.163	0.121	1
KIAA2013	0.132914	-0.0327257	0.304	0.248	1
SLIRP	0.0567156	-0.0327019	0.14	0.103	1
PARP9	9.20853e-05	-0.032658	0.364	0.239	1
BEND5	0.0189562	-0.0325963	0.391	0.297	1
FAM46A	0.129142	-0.0325399	0.114	0.087	1
P2RY13	0.368463	-0.0324509	0.108	0.09	1
NDUFB3	0.10132	-0.0323686	0.239	0.189	1
DNAJB11	0.0514812	-0.032323	0.405	0.317	1
TFRC	0.187215	-0.0323081	0.349	0.295	1
SEC23IP	0.0160898	-0.0323031	0.292	0.219	1
KLHDC2	0.0774075	-0.0323011	0.222	0.172	1
MRC1	0.0064614	-0.0322564	0.248	0.177	1
GCSAM	0.0643546	-0.0322354	0.143	0.106	1
SHARPIN	0.283444	-0.0321573	0.189	0.158	1
HEXA	0.149698	-0.0321142	0.201	0.162	1
TRIM21	0.66254	-0.0320833	0.18	0.16	1
TAF1B	0.409651	-0.0320813	0.139	0.118	1
SCAMP3	0.364634	-0.0320809	0.317	0.268	1
SLC7A5	0.0345344	-0.0320268	0.19	0.14	1
OSBPL9	0.378047	-0.0319877	0.131	0.11	1
EIF4B	0.557512	-0.0319814	0.184	0.163	1
FRG1	0.168366	-0.0318949	0.11	0.085	1
SLC35C2	0.145564	-0.0318907	0.174	0.14	1
RAD50	0.250932	-0.0318529	0.149	0.123	1
TRAPPC4	0.144238	-0.0318287	0.601	0.488	1
IPO5	0.293077	-0.0316468	0.199	0.166	1
C4orf27	0.0542221	-0.0316428	0.244	0.185	1
TIFA	0.588907	-0.0316252	0.145	0.128	1
RALA	0.0410098	-0.0316184	0.289	0.224	1
WDR3	0.00391161	-0.0315239	0.417	0.307	1
PDHX	0.337635	-0.0314276	0.164	0.14	1
SNX30	0.0600046	-0.0313916	0.202	0.156	1
CHCHD4	0.157219	-0.031339	0.123	0.096	1
CCT3	0.0614667	-0.0313085	0.177	0.135	1
FKBP3	0.0142014	-0.0312407	0.219	0.156	1
WDR61	0.0405383	-0.0312071	0.134	0.096	1
TXNDC15	0.325372	-0.0311118	0.556	0.458	1
POLR1D	0.415783	-0.0311068	0.154	0.132	1
UBE2I	0.100132	-0.0310982	0.125	0.095	1
CSF2RA	0.436467	-0.0310529	0.218	0.194	1
NCOR1	0.0546618	-0.0310369	0.259	0.201	1
KAT5	0.0665887	-0.0309749	0.184	0.14	1
RUVBL2	0.0391075	-0.0309536	0.204	0.154	1
COPS7A	0.0258795	-0.0309397	0.349	0.26	1
SF3B4	0.509327	-0.0308996	0.145	0.128	1
ETFA	0.347538	-0.0308388	0.4	0.35	1
PPP4R3B	0.449979	-0.0307609	0.123	0.107	1
PDHA1	0.0681713	-0.0307383	0.17	0.13	1
ASL	0.313984	-0.030727	0.205	0.176	1
NR1H2	0.0458259	-0.0307155	0.143	0.104	1
DCUN1D1	0.02992	-0.0306654	0.152	0.109	1
GCDH	0.0191274	-0.0305799	0.196	0.139	1
ZADH2	0.409253	-0.0304536	0.102	0.087	1
GNPDA1	0.00895617	-0.0303091	0.233	0.165	1
CTD-3184A7.4	0.173451	-0.030169	0.163	0.131	1
SURF2	0.232025	-0.0300757	0.863	0.822	1
TRAPPC12	0.0240995	-0.0300072	0.126	0.087	1
STAT6	0.0668731	-0.0300057	0.131	0.097	1
ARRDC3	0.00572828	-0.0299552	0.542	0.405	1
QDPR	0.733697	-0.0298961	0.116	0.106	1
DDT	0.00466524	-0.0298762	0.263	0.185	1
FTSJ3	0.13946	-0.029838	0.132	0.103	1
GEMIN7	0.12312	-0.029816	0.384	0.313	1
DHTKD1	0.11155	-0.0297937	0.152	0.119	1
PREB	0.141606	-0.0297869	0.129	0.101	1
ICT1	0.743668	-0.029777	0.632	0.533	1
PIN1	0.0305486	-0.029752	0.317	0.237	1
SMS	0.035705	-0.0296676	0.365	0.286	1
KLHL36	0.361845	-0.0296281	0.222	0.19	1
RAB22A	0.0996321	-0.0295985	0.129	0.097	1
FAM175A	0.564252	-0.0295498	0.16	0.143	1
BRD3	0.0494222	-0.0294442	0.152	0.111	1
WDR13	0.112427	-0.029306	0.152	0.119	1
MRI1	0.045865	-0.0292936	0.209	0.156	1
ALKBH5	0.0765828	-0.0292563	0.184	0.143	1
TSTD1	0.155685	-0.0291075	0.18	0.143	1
KLF4	0.0128703	-0.0290992	0.116	0.076	1
SWAP70	0.117044	-0.0290941	0.353	0.283	1
RAB4A	0.0205252	-0.0290264	0.502	0.381	1
TSPYL2	0.580992	-0.0290211	0.254	0.223	1
UBN1	0.246428	-0.0288295	0.242	0.202	1
SMAD2	0.114984	-0.0288268	0.192	0.15	1
SHISA5	0.0229205	-0.028809	0.271	0.201	1
SNX18	0.122354	-0.0287416	0.332	0.267	1
TMSB10	0.100572	-0.0286987	0.17	0.131	1
TMUB1	0.0341677	-0.0286227	0.137	0.097	1
LST1	0.00688231	-0.0286206	0.154	0.103	1
ACADVL	0.00814279	-0.0284461	0.189	0.131	1
TSNAX	0.47589	-0.0284013	0.548	0.465	1
ZBTB7A	0.0261087	-0.0283666	0.184	0.134	1
RFX5	0.110935	-0.0281776	0.102	0.076	1
LIMD1	0.128093	-0.0280535	0.116	0.089	1
DTD1	0.102477	-0.0279925	0.12	0.091	1
NME6	0.0487058	-0.0279282	0.193	0.146	1
EPB41L3	0.186241	-0.0279057	0.633	0.499	1
SSSCA1	0.128757	-0.0277636	0.116	0.089	1
METTL3	0.0493922	-0.0277613	0.116	0.083	1
HADHA	0.358885	-0.0276773	0.154	0.131	1
NDUFS1	0.516653	-0.0276456	0.145	0.127	1
DYNLT1	0.0279576	-0.0275866	0.271	0.205	1
TIMM17B	0.0189852	-0.0275542	0.145	0.1	1
MID1IP1	0.0412788	-0.0275305	0.457	0.367	1
IFITM3	0.107275	-0.0274501	0.297	0.24	1
TRIM52	0.0126163	-0.027098	0.166	0.116	1
CCND2	0.226503	-0.0269489	0.227	0.188	1
PGM1	0.231174	-0.0269299	0.117	0.095	1
FLII	0.0736317	-0.0269292	0.122	0.09	1
CRYZL1	0.0747268	-0.0269209	0.146	0.109	1
SCAMP2	0.000429905	-0.026917	0.213	0.135	1
RANBP2	0.588631	-0.026762	0.195	0.175	1
MAP3K11	0.0138025	-0.0267405	0.227	0.167	1
MRFAP1L1	0.107145	-0.0267386	0.131	0.1	1
SIRT2	0.0487402	-0.026727	0.105	0.074	1
BRMS1	0.117891	-0.0267241	0.508	0.416	1
POLR2I	0.102063	-0.0265529	0.163	0.128	1
PTGS1	0.000804497	-0.0265087	0.161	0.098	1
DRAP1	0.0354573	-0.0264921	0.356	0.277	1
C16orf74	0.457608	-0.026406	0.104	0.089	1
S100A6	0.947266	-0.0262733	0.384	0.352	1
MSRA	0.0984987	-0.0262605	0.265	0.21	1
PTPN1	0.0545709	-0.0262485	0.122	0.089	1
INTS12	0.241041	-0.0261965	0.239	0.193	1
IRF2BP2	0.142839	-0.0261888	0.132	0.103	1
TMEM138	0.0132371	-0.0261531	0.295	0.218	1
STX5	0.981696	-0.026132	0.122	0.117	1
LINC00116	0.100419	-0.0260293	0.198	0.155	1
GIT2	0.342879	-0.0259628	0.186	0.158	1
RPAP2	0.39417	-0.0258286	0.134	0.115	1
RNFT1	0.0339232	-0.0258062	0.192	0.141	1
BTBD10	0.396002	-0.0257324	0.131	0.111	1
EEF1E1	0.0544585	-0.0257027	0.111	0.08	1
RGL2	0.418321	-0.0255451	0.143	0.123	1
TBCA	0.228947	-0.0254169	0.135	0.11	1
RP11-792A8.4	0.0300388	-0.0253925	0.303	0.232	1
OFD1	0.00670328	-0.0253345	0.435	0.329	1
IMP4	0.0260216	-0.0253218	0.107	0.072	1
THAP7	0.0695706	-0.0252854	0.157	0.118	1
HLA-DQB1	0.288408	-0.0252703	0.163	0.137	1
FAM109A	0.00529206	-0.0252612	0.263	0.187	1
BZW2	0.114883	-0.0252417	0.12	0.092	1
RBM18	0.458501	-0.0252309	0.104	0.09	1
MALSU1	0.0444571	-0.0252206	0.318	0.247	1
RHNO1	0.085822	-0.0251707	0.21	0.168	1
PHKG2	0.112675	-0.0250999	0.166	0.129	1
ALG8	0.0152581	-0.0250985	0.231	0.169	1
RPUSD1	0.104924	-0.0250892	0.163	0.128	1
TPP1	0.0282232	-0.0250848	0.286	0.215	1
NUP54	0.0164592	-0.0250524	0.476	0.371	1
ST14	0.0629152	-0.0250391	0.142	0.105	1
FAM58A	0.187652	-0.0250259	0.166	0.134	1
KCTD12	0.006604	-0.0249915	0.262	0.189	1
PRCC	0.869269	-0.0248503	0.161	0.149	1
CDC42SE2	0.0676849	-0.0247943	0.32	0.253	1
CD300E	0.234921	-0.0247564	0.119	0.097	1
COX6C	0.32452	-0.0246967	0.125	0.105	1
HLA-DOB	0.224977	-0.024671	0.148	0.12	1
SNRNP35	0.09002	-0.0246422	0.146	0.111	1
SPSB3	0.0624168	-0.0245657	0.394	0.307	1
PRMT2	0.00479099	-0.0245053	0.245	0.173	1
VRK3	0.158684	-0.0244958	0.135	0.107	1
TST	0.22914	-0.0244359	0.423	0.358	1
ARF5	0.184381	-0.0243823	0.154	0.123	1
MCCC1	0.537536	-0.0243353	0.683	0.575	1
PTOV1	0.0713917	-0.024321	0.17	0.131	1
STX3	0.0498547	-0.0242382	0.251	0.197	1
USE1	0.122973	-0.0242374	0.402	0.326	1
G6PD	0.303287	-0.0242178	0.189	0.158	1
EIF4E2	0.142282	-0.0241566	0.244	0.2	1
AC090498.1	0.0258343	-0.0241453	0.327	0.25	1
RBM14	0.514385	-0.0240898	0.638	0.537	1
UTP6	0.073824	-0.0239916	0.12	0.088	1
TMEM8B	0.0280214	-0.0239333	0.14	0.098	1
MBNL1	0.0418114	-0.0237501	0.155	0.115	1
VEZF1	0.312508	-0.0237095	0.105	0.088	1
FAM46C	0.495456	-0.0236688	0.181	0.158	1
LZIC	0.0268855	-0.0236637	0.37	0.283	1
G6PC3	0.00382498	-0.0236458	0.19	0.128	1
NOL11	0.0930283	-0.0236373	0.161	0.125	1
LMO2	0.00267326	-0.0236154	0.227	0.154	1
STK16	0.0517855	-0.0235344	0.102	0.072	1
MIIP	0.0489923	-0.0235135	0.556	0.438	1
TP53I3	0.0454756	-0.0234571	0.174	0.13	1
PSMD2	0.0106052	-0.023449	0.134	0.089	1
TAF15	0.0301099	-0.023421	0.3	0.232	1
PELI1	0.0653021	-0.0232849	0.125	0.091	1
TFIP11	0.116189	-0.0232825	0.152	0.12	1
NLRP3	0.230456	-0.0231042	0.111	0.09	1
CRYL1	0.025955	-0.0230935	0.155	0.11	1
EDEM2	0.0272245	-0.023031	0.338	0.255	1
TAF12	0.196295	-0.0229947	0.107	0.084	1
FAM98B	0.0133173	-0.0229405	0.125	0.083	1
WAS	0.0541159	-0.0229374	0.516	0.412	1
NPTN	0.0182231	-0.0229272	0.129	0.088	1
E2F4	0.335651	-0.0229068	0.195	0.165	1
NELFE	0.0233128	-0.0228303	0.222	0.164	1
PCNP	0.311546	-0.0227704	0.117	0.098	1
C12orf45	0.115887	-0.022761	0.119	0.09	1
CHMP6	0.13988	-0.0227245	0.271	0.222	1
SIPA1	0.295204	-0.02261	0.166	0.138	1
RNF138	0.113811	-0.0225552	0.125	0.097	1
SDF2	0.0651474	-0.0225465	0.152	0.115	1
TSN	0.154568	-0.0224789	0.117	0.091	1
IRF9	0.285072	-0.0224252	0.177	0.149	1
THAP2	0.0622725	-0.0224033	0.18	0.136	1
TRIM56	0.16592	-0.0223755	0.135	0.107	1
MICU2	0.245772	-0.0222955	0.773	0.641	1
FAM45A	0.301667	-0.0222706	0.546	0.446	1
UBXN6	0.0176663	-0.0222654	0.262	0.194	1
ZNF264	0.0377868	-0.0221893	0.268	0.205	1
TSR3	0.156554	-0.0221532	0.105	0.082	1
FAM118B	0.132298	-0.0221499	0.117	0.09	1
ZBED3	0.266624	-0.0221004	0.198	0.164	1
PPP1R10	0.135088	-0.0220955	0.114	0.087	1
HIGD1A	0.0826898	-0.0220234	0.244	0.192	1
TM7SF3	0.00716429	-0.0220184	0.154	0.103	1
NFKBIL1	0.1275	-0.0218826	0.18	0.144	1
PSME3	3.65165e-05	-0.0218567	0.164	0.091	0.936209
CEBPG	0.263809	-0.0218121	0.146	0.121	1
DAPP1	0.00745959	-0.0217782	0.259	0.183	1
CYB5R1	0.0206602	-0.0217706	0.205	0.151	1
PEX11B	0.0519081	-0.0217582	0.119	0.085	1
CYTH2	0.0230867	-0.0216259	0.714	0.57	1
KIF2A	0.278004	-0.0215673	0.117	0.097	1
HIC1	0.14794	-0.0215339	0.148	0.117	1
STK10	0.0252112	-0.021473	0.132	0.092	1
[truncated: 4,426 more rows]
