# Supplementary material for: Lymphocyte infiltration and thyrocyte destruction are driven by stromal and immune cell components in Hashimoto’s thyroiditis
Source: Nat Commun. 2022 Feb 9;13:775. doi: 10.1038/s41467-022-28120-2 (PMC8828859; doi:10.1038/s41467-022-28120-2)
Supplement: Supplementary file 13 — Source Data [file 41467_2022_28120_MOESM13_ESM.xlsx]

## Sheet: Fig4fg
	Cell number(104)
vector	3.85	3.6	3.57	3.6	3.62	2.9
ccl21	3.96	3.94	4	4.92	4.08	5.1
	Cell number(105)
Vector	1.2	1.17	1.08	1.07
ACKR1	1.61	1.52	1.5	1.3

## Sheet: Fig6fg
	VWF+ vessels																ACKR1+ vessels																average number of vessels for each region	average number of ACKR1+ vessels for each region	percentage
	layer1						layer2					layer3					layer1						layer2					layer3
	region1	region2	region3	region4	region5		region1	region2	region3	region4	region5	region1	region2	region3	region4	region5	region1	region2	region3	region4	region5		region1	region2	region3	region4	region5	region1	region2	region3	region4	region5
HT patient1	44	19	22	8	4		30	7	2	12	28	19	26	17	4	10	42	18	22	6	4		29	5	2	10	23	14	20	14	3	9	16.8	14.7333	0.876984
HT patient2	22	51	9	5	39	46	16	10	3	25	1	30	28	14	13		20	50	8	5	39	46	13	10	1	24	1	29	24	12	11		20.8	19.5333	0.939103
HT patient3	12	8	1	4	14		17	2	2	15	15	1	5	1	7	30	10	8	1	2	13		17	2	2	14	15	1	5	1	6	28	8.93333	8.33333	0.932836
HT patient4	14	14	41	44	25		13	6	7	6	7	20	14	17			11	12	36	39	22		8	5	2	2	5	15	11				17.5385	12.9231	0.736842
non-HT control1	5	5	5	1			0	6	5	3	11	0	1	3			0	0	1	0			0	1	0	1	2	0	0	1			3.75	0.5	0.133333
non-HT control2	3	4	1	4			4	6	1	3		1	2	1			0	0	0	1			0	2	0	0		0	0	0			2.72727	0.272727	0.1
non-HT control3	2	4	2				9	7	7	8		3	2	5			0	0	0				2	0	1	3		0	0	1			4.9	0.7	0.142857
non-HT control4	4	1	6	3	3		1	1	4	3	8	1	4	4	7	3	2	0	1	0	0		1	0	0	2	3	0	1	0	0	0	3.53333	0.666667	0.188679

## Sheet: Fig7b
	B cell	Myeloid cell	T cell
PBMC	0.06797	0.23243	0.6996
Thyroid	0.56329	0.08883	0.34788

## Sheet: Fig7d
	CD4	CD8	NK	Proliferative T
PBMC	0.36933	0.53977	0.0909	0
Thyroid	0.32037	0.63902	0.01932	0.02128

## Sheet: Fig7f
	Naive B	CD11c+ B	Centrocyte	Centroblast1	Centroblast2	Plasmablast	Plasma1	Plasma2
PBMC	0.71156	0.07365	0.04684	0.09522	0	0.00185	0.05732	0.01356
Thyroid	0.37687	0.02392	0.07156	0.09741	0.00933	0.0143	0.37759	0.02904

## Sheet: Fig8b
	CD16+ mono	pDC	CD14+ mono	mø	cDC2	Inflam. cDC2	Inflam. mø
PBMC	0.12075	0.01388	0.81229	0.00838	0.03821	0.0064	9.01144e-05
Thyroid	0.02083	0.04013	0.07598	0.39277	0.07138	0.29749	0.10141

## Sheet: FigS1E
	TC	BC	PC	GCB	PrC	EC	MF	F	LEC	TFC
HT12	0.46843	0.26999	0.0433	0.01684	0.02225	0.08479	0.02766	0.03608	0.00842	0.02225
HT13	0.31225	0.10735	0.14699	0.07929	0.01826	0.15145	0.049	0.00891	0.00312	0.12339
HT28	0.23008	0.13425	0.2254	0.07519	0.07903	0.12292	0.08531	0.03797	0.00324	0.0066
HT29	0.30177	0.22093	0.10885	0.05597	0.04049	0.12858	0.05777	0.06018	0.00568	0.01978
